# Supplementary material for: Thousands of previously unknown phages discovered in whole-community human gut metagenomes
Source: Microbiome. 2021 Mar 29;9:78. doi: 10.1186/s40168-021-01017-w (PMC8008677; doi:10.1186/s40168-021-01017-w)
Supplement: Supplementary file 3 — Additional file 2. Taxonomic information for 1,886 representative phage genomes. Each taxonomically classified phage genome was scored by ViralVerify, Seeker and vcontact2 and the assignments are provided in columns 9-10, 11 and 12-13, respectively. [file 40168_2021_1017_MOESM3_ESM.csv]

representative	length	Phylum	Class	Order	Family	Subfamily	Genus	viral_verify_clasification	viral_verify_score	seeker_score	VC_cluster	VC_status	virome_mean_abundance	virome_detection
OGOZ01000183.1	44377	Uroviricota	Caudoviricetes	Caudovirales	Autographiviridae			Virus	150.13	0.95		Overlap (VC_160/VC_164)	4.27E-03	0.138597905
OATJ01000262.1	43266	Uroviricota	Caudoviricetes	Caudovirales	Autographiviridae			Virus	130.09	0.93		Overlap (VC_160/VC_164)	3.61E-03	0.132957293
OQVH01000257.1	42011	Uroviricota	Caudoviricetes	Caudovirales	Autographiviridae			Virus	132.09	0.91		Overlap (VC_160/VC_164)	2.99E-03	0.10475423
OJZM01000251.1	39297	Uroviricota	Caudoviricetes	Caudovirales	Autographiviridae			Virus	95.09	0.96	162_0	Clustered	1.78E-04	0.090249799
OBJJ01000043.1	43849	Uroviricota	Caudoviricetes	Caudovirales	Autographiviridae			Virus	122.93	0.77	162_0	Clustered	5.57E-04	0.060435133
OIWT01000820.1	41197	Uroviricota	Caudoviricetes	Caudovirales	Autographiviridae			Virus	90.98	0.84	162_0	Clustered	1.43E-03	0.057211926
OOCG01000224.1	40941	Uroviricota	Caudoviricetes	Caudovirales	Autographiviridae			Virus	217.04	0.95	161_0	Clustered	2.57E-04	0.053988719
OHSJ01000095.1	42691	Uroviricota	Caudoviricetes	Caudovirales	Autographiviridae			Virus	106.57	0.91		Overlap (VC_160/VC_164)	9.60E-05	0.052377115
OLFU01000527.1	43740	Uroviricota	Caudoviricetes	Caudovirales	Autographiviridae			Virus	138.93	0.94		Overlap (VC_160/VC_164)	4.01E-04	0.051571313
OBDB01000098.1	40218	Uroviricota	Caudoviricetes	Caudovirales	Autographiviridae			Virus	210.55	0.95	161_0	Clustered	4.33E-04	0.050765512
OGYH01000455.1	43759	Uroviricota	Caudoviricetes	Caudovirales	Autographiviridae			Virus	122.74	0.93		Overlap (VC_160/VC_164)	1.97E-04	0.049153908
OBKF01000177.1	43853	Uroviricota	Caudoviricetes	Caudovirales	Autographiviridae			Virus	107.73	0.91		Overlap (VC_160/VC_164)	1.42E-04	0.042707494
OLRB01000285.1	44028	Uroviricota	Caudoviricetes	Caudovirales	Autographiviridae			Virus	121.73	0.94		Overlap (VC_160/VC_164)	1.99E-04	0.039484287
OLFS01000428.1	40480	Uroviricota	Caudoviricetes	Caudovirales	Autographiviridae			Virus	231.05	0.92	161_0	Clustered	1.66E-04	0.039484287
OKRW01000365.1	45858	Uroviricota	Caudoviricetes	Caudovirales	Autographiviridae			Virus	82.76	0.93	33_0	Clustered	6.94E-04	0.033037873
OIYS01000188.1	44992	Uroviricota	Caudoviricetes	Caudovirales	Autographiviridae			Virus	128.38	0.77	162_0	Clustered	9.29E-05	0.029814666
OLZF01000400.1	46669	Uroviricota	Caudoviricetes	Caudovirales	Autographiviridae			Virus	89.05	0.92	33_0	Clustered	7.92E-04	0.029814666
OHOP01000180.1	43817	Uroviricota	Caudoviricetes	Caudovirales	Autographiviridae			Virus	139.36	0.87	162_0	Clustered	8.73E-06	0.02256245
OJMH01000638.1	43218	Uroviricota	Caudoviricetes	Caudovirales	Autographiviridae			Virus	121.32	0.91		Overlap (VC_160/VC_164)	3.29E-07	0.004029009
OMGN01000208.1	45261	Uroviricota	Caudoviricetes	Caudovirales	Autographiviridae			Virus	91.58	0.83	498_0	Clustered	1.81E-07	0.003223207
OCPJ01000014.1	38531	Uroviricota	Caudoviricetes	Caudovirales	Autographiviridae			Virus	158.12	0.95	163_0	Clustered	0.00E+00	0
OJUS01000087.1	51153	Uroviricota	Caudoviricetes	Caudovirales	Drexlerviridae			Virus	88.54	0.25		Overlap (VC_140/VC_497)	9.96E-04	0.087832393
OHAF01000362.1	49633	Uroviricota	Caudoviricetes	Caudovirales	Drexlerviridae			Virus	82.49	0.25		Overlap (VC_140/VC_497)	8.77E-04	0.08622079
OIWS01000509.1	49250	Uroviricota	Caudoviricetes	Caudovirales	Drexlerviridae			Virus	85.98	0.22		Overlap (VC_140/VC_497)	1.38E-03	0.083803384
OMGW01000036.1	49260	Uroviricota	Caudoviricetes	Caudovirales	Drexlerviridae			Virus	83.83	0.22	139_0	Clustered	1.18E-02	0.083803384
OIYY01000158.1	52598	Uroviricota	Caudoviricetes	Caudovirales	Drexlerviridae			Virus	81.02	0.14	139_0	Clustered	1.23E-03	0.067687349
OQVR01000020.1	51354	Uroviricota	Caudoviricetes	Caudovirales	Drexlerviridae			Virus	93.15	0.24	139_0	Clustered	1.66E-03	0.06365834
OLFS01000276.1	51411	Uroviricota	Caudoviricetes	Caudovirales	Drexlerviridae			Virus	105.99	0.18	139_0	Clustered	5.63E-04	0.045930701
OIZF01000127.1	51550	Uroviricota	Caudoviricetes	Caudovirales	Drexlerviridae			Virus	87.29	0.26	139_0	Clustered	1.64E-04	0.045930701
OIZV01000122.1	51839	Uroviricota	Caudoviricetes	Caudovirales	Drexlerviridae			Virus	92.63	0.35	139_0	Clustered	2.60E-05	0.012087027
OHBN01000074.1	49605	Uroviricota	Caudoviricetes	Caudovirales	Drexlerviridae			Virus	87.92	0.31	139_0	Clustered	6.79E-05	0.011281225
OLFX01000699.1	49758	Uroviricota	Caudoviricetes	Caudovirales	Drexlerviridae	Tunavirinae		Virus	91.4	0.59	139_1	Clustered	0.00E+00	0
OBZD01000120.1	86978	Uroviricota	Caudoviricetes	Caudovirales	Flandersviridae			Virus	56.33	0.87	694_0	Clustered	3.84E-02	0.446414182
OLOC01000071.1	87062	Uroviricota	Caudoviricetes	Caudovirales	Flandersviridae			Virus	56.08	0.86	694_0	Clustered	7.20E-03	0.406124093
OCLY01000128.1	86013	Uroviricota	Caudoviricetes	Caudovirales	Flandersviridae			Virus	51.6	0.87	694_0	Clustered	4.69E-03	0.394037067
OCLK01000006.1	86168	Uroviricota	Caudoviricetes	Caudovirales	Flandersviridae			Virus	59.09	0.84	694_0	Clustered	2.74E-03	0.380338437
OFLZ01000081.1	85380	Uroviricota	Caudoviricetes	Caudovirales	Flandersviridae			Virus	34.44	0.87	694_0	Clustered	3.64E-03	0.377921031
OCLZ01000005.1	86592	Uroviricota	Caudoviricetes	Caudovirales	Flandersviridae			Virus	39.55	0.87	694_0	Clustered	6.03E-03	0.375503626
QWCH01000406.1	86491	Uroviricota	Caudoviricetes	Caudovirales	Flandersviridae			Virus	51.93	0.86	694_0	Clustered	2.01E-03	0.3634166
OHPB01000052.1	84896	Uroviricota	Caudoviricetes	Caudovirales	Flandersviridae			Virus	51.16	0.84	694_0	Clustered	3.02E-03	0.352135375
OHUU01000016.1	87749	Uroviricota	Caudoviricetes	Caudovirales	Flandersviridae			Virus	47.89	0.89	694_0	Clustered	1.39E-02	0.348912168
OIYT01000160.1	87232	Uroviricota	Caudoviricetes	Caudovirales	Flandersviridae			Virus	48.79	0.88	694_0	Clustered	7.54E-03	0.343271555
OHAR01000002.1	86718	Uroviricota	Caudoviricetes	Caudovirales	Flandersviridae			Virus	58.15	0.86	694_0	Clustered	2.13E-03	0.319903304
OGPA01000136.1	85800	Uroviricota	Caudoviricetes	Caudovirales	Flandersviridae			Virus	65.16	0.86	694_0	Clustered	1.12E-03	0.308622079
OLVZ01000110.1	86817	Uroviricota	Caudoviricetes	Caudovirales	Flandersviridae			Virus	41.34	0.9	694_0	Clustered	1.28E-03	0.29089444
OLSF01000109.1	85316	Uroviricota	Caudoviricetes	Caudovirales	Flandersviridae			Virus	50.77	0.84	694_0	Clustered	5.66E-03	0.265108783
OHEC01000055.1	85220	Uroviricota	Caudoviricetes	Caudovirales	Flandersviridae			Virus	38.73	0.85	694_0	Clustered	1.64E-02	0.261885576
OLSP01000049.1	87008	Uroviricota	Caudoviricetes	Caudovirales	Flandersviridae			Virus	36.81	0.89	694_0	Clustered	1.36E-03	0.239323127
OBAO01000228.1	77742	Uroviricota	Caudoviricetes	Caudovirales	Flandersviridae			Virus	44.03	0.67	694_2	Clustered	1.30E-03	0.186946011
OCQA01000273.1	62486	Uroviricota	Caudoviricetes	Caudovirales	Flandersviridae			Virus	42.3	0.7	694_2	Clustered	1.71E-03	0.18614021
OGYZ01000077.1	76918	Uroviricota	Caudoviricetes	Caudovirales	Flandersviridae			Virus	47.98	0.66	694_2	Clustered	9.96E-04	0.171635778
OGPH01000157.1	79488	Uroviricota	Caudoviricetes	Caudovirales	Flandersviridae			Virus	69.36	0.83	694_1	Clustered	2.62E-03	0.162771958
PPYF01000036.1	80775	Uroviricota	Caudoviricetes	Caudovirales	Flandersviridae			Virus	58.71	0.79	694_2	Clustered	4.37E-03	0.153908139
OHGT01000106.1	79287	Uroviricota	Caudoviricetes	Caudovirales	Flandersviridae			Virus	52.28	0.83	694_1	Clustered	1.65E-03	0.147461724
OGOX01000070.1	77971	Uroviricota	Caudoviricetes	Caudovirales	Flandersviridae			Virus	75.28	0.84	694_1	Clustered	1.97E-03	0.145044319
OJML01000036.1	81005	Uroviricota	Caudoviricetes	Caudovirales	Flandersviridae			Virus	42.74	0.87	694_1	Clustered	6.26E-03	0.136986301
OJNJ01000010.1	85311	Uroviricota	Caudoviricetes	Caudovirales	Flandersviridae			Virus	63.81	0.86	694_2	Clustered	4.89E-04	0.120064464
OGOH01000052.1	76857	Uroviricota	Caudoviricetes	Caudovirales	Flandersviridae			Virus	65.66	0.84	694_1	Clustered	4.38E-04	0.099113618
OLQD01000095.1	78593	Uroviricota	Caudoviricetes	Caudovirales	Flandersviridae			Virus	84.1	0.84	694_1	Clustered	5.58E-04	0.095084609
OJNX01000030.1	83697	Uroviricota	Caudoviricetes	Caudovirales	Flandersviridae			Virus	65.92	0.87	695_0	Clustered	5.59E-04	0.051571313
OGUN01000078.1	84918	Uroviricota	Caudoviricetes	Caudovirales	Flandersviridae			Virus	64.98	0.88	695_0	Clustered	2.11E-04	0.033037873
OQWE01000002.1	83995	Uroviricota	Caudoviricetes	Caudovirales	Flandersviridae			Virus	45.67	0.87	694_2	Clustered	2.42E-04	0.023368251
OLSM01000068.1	105527	Uroviricota	Caudoviricetes	Caudovirales	Gratiaviridae		I8953	Virus	39.26	0.91	494_1	Clustered	2.93E-04	0.115229654
OJPY01000041.1	99780	Uroviricota	Caudoviricetes	Caudovirales	Gratiaviridae		I8953	Virus	50.68	0.6	494_3	Clustered/Singleton	4.48E-05	0.111200645
OODF01000052.1	107261	Uroviricota	Caudoviricetes	Caudovirales	Gratiaviridae		I8953	Virus	38.7	0.67	494_1	Clustered	2.98E-05	0.100725222
OJPB01000023.1	105962	Uroviricota	Caudoviricetes	Caudovirales	Gratiaviridae		I8953	Virus	10.04	0.7	494_1	Clustered	4.93E-05	0.095084609
OGPE01000028.1	105166	Uroviricota	Caudoviricetes	Caudovirales	Gratiaviridae		I8953	Virus	22.51	0.61	494_1	Clustered	2.80E-05	0.076551168
OODP01000063.1	109662	Uroviricota	Caudoviricetes	Caudovirales	Gratiaviridae		I8946	Virus	42.46	0.87	494_0	Clustered	5.57E-04	0.064464142
OLYA01000029.1	96927	Uroviricota	Caudoviricetes	Caudovirales	Gratiaviridae		I8931	Virus	20.79	0.71	701_0	Clustered	4.09E-05	0.055600322
OGTL01000046.1	107382	Uroviricota	Caudoviricetes	Caudovirales	Gratiaviridae		I8946	Virus	29.78	0.56	494_0	Clustered	1.11E-05	0.048348106
OIDC01000172.1	41477	Uroviricota	Caudoviricetes	Caudovirales	Gratiaviridae		I8953	Virus	16.97	0.7	494_2	Clustered/Singleton	6.99E-05	0.048348106
OMCT01000020.1	113240	Uroviricota	Caudoviricetes	Caudovirales	Gratiaviridae		I8938	Virus	39.69	0.73	701_1	Clustered	2.44E-05	0.033037873
OIGD01000128.1	98783	Uroviricota	Caudoviricetes	Caudovirales	Gratiaviridae		I8931	Virus	43.73	0.69	701_0	Clustered	1.74E-05	0.02739726
OLZO01000059.1	97291	Uroviricota	Caudoviricetes	Caudovirales	Gratiaviridae		I8931	Virus	20.84	0.61	701_0	Clustered	8.99E-06	0.025785657
OGCO01000164.1	107823	Uroviricota	Caudoviricetes	Caudovirales	Gratiaviridae		I8946	Virus	15.01	0.69	494_0	Clustered	5.70E-06	0.021756648
OBHU01000050.1	100540	Uroviricota	Caudoviricetes	Caudovirales	Gratiaviridae		I8938	Virus	88.97	0.82	701_1	Clustered	7.21E-06	0.019339243
OJPW01000080.1	101100	Uroviricota	Caudoviricetes	Caudovirales	Gratiaviridae		I8931	Virus	42.75	0.74	701_0	Clustered	9.03E-06	0.016116035
OLHG01000031.1	103300	Uroviricota	Caudoviricetes	Caudovirales	Gratiaviridae		I8946	Virus	38.87	0.79	494_0	Clustered	3.07E-07	0.001611604
OIXH01000106.1	101743	Uroviricota	Caudoviricetes	Caudovirales	Gratiaviridae		I8938	Virus	32.67	0.7	701_1	Clustered	1.49E-07	0.001611604
OWJC01000044.1	101160	Uroviricota	Caudoviricetes	Caudovirales	Gratiaviridae		I8938	Virus	60.73	0.66	701_1	Clustered	2.38E-06	0.001611604
OMGL01000115.1	63784	Uroviricota	Caudoviricetes	Caudovirales	group4986		I4986	Virus	50.97	0.26	315_1	Clustered/Singleton	6.03E-05	0.244963739
OHBE01000071.1	104132	Uroviricota	Caudoviricetes	Caudovirales	group4986		I4986	Virus	22.8	0.6	583_1	Clustered/Singleton	1.73E-05	0.125705077
OOBS01000080.1	61693	Uroviricota	Caudoviricetes	Caudovirales	group4986		I4986	Virus	47.77	0.45		Outlier	2.42E-05	0.041901692
OLVO01000312.1	58203	Uroviricota	Caudoviricetes	Caudovirales	group4986		I4986	Virus	46.48	0.46		Outlier	5.03E-06	0.039484287
OHYF01000074.1	72008	Uroviricota	Caudoviricetes	Caudovirales	group4986		I4986	Virus	89.36	0.44		Outlier	9.77E-05	0.029814666
OIEW01000005.1	145261	Uroviricota	Caudoviricetes	Caudovirales	Herelleviridae			Virus	138.55	0.87	111_0	Clustered	1.10E-06	0.01369863
OOAW01000045.1	152691	Uroviricota	Caudoviricetes	Caudovirales	Herelleviridae			Virus	113.94	0.92	109_2	Clustered	2.49E-09	0.000805802
OMAC01000147.1	73371	Uroviricota	Caudoviricetes	Caudovirales	Quimbyviridae		I4977	Virus	35.6	0.52	677_2	Clustered/Singleton	3.53E-02	0.535858179
OHIX01000028.1	93147	Uroviricota	Caudoviricetes	Caudovirales	Quimbyviridae		I4983	Virus	39.39	0.74		Outlier	4.84E-03	0.32715552
OGQO01000162.1	69002	Uroviricota	Caudoviricetes	Caudovirales	Quimbyviridae		I4977	Virus	47.07	0.57		Overlap (VC_673/VC_678/VC_711)	1.37E-04	0.124899275
OLFZ01000136.1	85323	Uroviricota	Caudoviricetes	Caudovirales	Quimbyviridae		I4964	Virus	17.51	0.75	396_1	Clustered/Singleton	8.22E-05	0.100725222
OKWJ01000294.1	67645	Uroviricota	Caudoviricetes	Caudovirales	Quimbyviridae		I4964	Virus	67.93	0.62	396_0	Clustered	3.67E-04	0.091861402
OOAH01000180.1	78482	Uroviricota	Caudoviricetes	Caudovirales	Quimbyviridae		I4964	Virus	54.26	0.64	396_0	Clustered	1.69E-04	0.080580177
OIYO01000120.1	78385	Uroviricota	Caudoviricetes	Caudovirales	Quimbyviridae		I4974	Virus	30.28	0.66	677_1	Clustered/Singleton	8.00E-06	0.058017728
OIYG01000229.1	61311	Uroviricota	Caudoviricetes	Caudovirales	Quimbyviridae		I4983	Virus	29.63	0.67	677_0	Clustered	6.30E-06	0.01369863
OIYG01000224.1	62959	Uroviricota	Caudoviricetes	Caudovirales	Quimbyviridae		I4974	Virus	48.84	0.59	677_0	Clustered	3.92E-07	0.008058018
OLQE01000085.1	82769	Uroviricota	Caudoviricetes	Caudovirales	Quimbyviridae		I4964	Virus	56.23	0.53		Outlier	6.79E-07	0.004029009
OMBN01000200.1	61532	Uroviricota	Caudoviricetes	Caudovirales				Virus	55.17	0.64		Overlap (VC_673/VC_711)	4.17E-03	0.468976632
OGXF01000342.1	45788	Uroviricota	Caudoviricetes	Caudovirales				Virus	29.36	0.2	584_0	Clustered	5.47E-03	0.439967768
PPYE01293192.1	54975	Uroviricota	Caudoviricetes	Caudovirales				Virus	55.37	0.42	432_0	Clustered/Singleton	6.01E-04	0.434327156
OHTE01000049.1	51157	Uroviricota	Caudoviricetes	Caudovirales				Virus	6.73	0.3		Overlap (VC_433/VC_509)	1.94E-03	0.429492345
OHLL01000177.1	42718	Uroviricota	Caudoviricetes	Caudovirales				Virus	46.98	0.25		Overlap (VC_509/VC_510)	6.43E-03	0.421434327
OHRA01000044.1	62170	Uroviricota	Caudoviricetes	Caudovirales				Virus	34.56	0.69		Overlap (VC_238/VC_239)	1.45E-03	0.419016922
OOCB01001029.1	40157	Uroviricota	Caudoviricetes	Caudovirales				Virus	44.97	0.37		Overlap (VC_509/VC_510)	2.77E-03	0.419016922
PPYE01157942.1	59811	Uroviricota	Caudoviricetes	Caudovirales				Virus	42.34	0.64		Overlap (VC_673/VC_711)	5.67E-03	0.41821112
OOBY01000328.1	42652	Uroviricota	Caudoviricetes	Caudovirales				Virus	87.13	0.24	342_0	Clustered	6.57E-03	0.417405318
OAVH01000123.1	61414	Uroviricota	Caudoviricetes	Caudovirales				Virus	35.13	0.66		Overlap (VC_238/VC_239)	1.92E-02	0.412570508
QRFC01000241.1	58947	Uroviricota	Caudoviricetes	Caudovirales				Virus	44.62	0.32		Overlap (VC_433/VC_509)	7.02E-04	0.412570508
OKRR01000244.1	62594	Uroviricota	Caudoviricetes	Caudovirales				Virus	24.42	0.73		Overlap (VC_238/VC_239)	9.90E-04	0.402095085
OGZV01000405.1	46580	Uroviricota	Caudoviricetes	Caudovirales				Virus	32.72	0.16	394_0	Clustered	6.51E-03	0.364222401
OBJJ01000029.1	50138	Uroviricota	Caudoviricetes	Caudovirales				Virus	52.01	0.31		Overlap (VC_509/VC_510)	5.69E-04	0.3634166
OKRY01000053.1	61607	Uroviricota	Caudoviricetes	Caudovirales				Virus	36.3	0.95	572_0	Clustered	1.00E-02	0.3634166
OGYN01000411.1	40681	Uroviricota	Caudoviricetes	Caudovirales				Virus	44.08	0.34	508_0	Clustered	5.11E-04	0.362610798
OHVW01000170.1	32944	Uroviricota	Caudoviricetes	Caudovirales				Virus	47.22	0.27		Overlap (VC_106/VC_314)	1.12E-03	0.361804996
OKWJ01000550.1	43402	Uroviricota	Caudoviricetes	Caudovirales				Virus	33.11	0.46	508_0	Clustered	6.28E-04	0.349717969
OWJK01000200.1	42371	Uroviricota	Caudoviricetes	Caudovirales				Virus	45.85	0.29		Overlap (VC_509/VC_510)	4.79E-04	0.343271555
OLNP01000491.1	41841	Uroviricota	Caudoviricetes	Caudovirales				Virus	50.64	0.33		Overlap (VC_509/VC_510)	3.59E-04	0.340048348
OHCI01000196.1	37505	Uroviricota	Caudoviricetes	Caudovirales				Virus	58.58	0.31	105_0	Clustered	1.23E-03	0.337630943
OAVH01000231.1	44420	Uroviricota	Caudoviricetes	Caudovirales				Virus	59.17	0.47	679_0	Clustered	6.20E-03	0.336825141
OLPL01000202.1	45699	Uroviricota	Caudoviricetes	Caudovirales				Virus	59.16	0.16	394_0	Clustered	3.40E-03	0.336825141
OLRE01000348.1	58322	Uroviricota	Caudoviricetes	Caudovirales				Virus	37.21	0.6		Overlap (VC_238/VC_239)	1.49E-03	0.336019339
OLZQ01000243.1	34933	Uroviricota	Caudoviricetes	Caudovirales				Virus	65.48	0.28	105_0	Clustered	7.86E-04	0.333601934
OBUX01000178.1	43000	Uroviricota	Caudoviricetes	Caudovirales				Virus	49.45	0.49	679_0	Clustered	5.74E-03	0.332796132
PPYF01000087.1	44727	Uroviricota	Caudoviricetes	Caudovirales				Virus	65.76	0.19	394_0	Clustered	2.59E-03	0.331184529
QWCV01000315.1	60376	Uroviricota	Caudoviricetes	Caudovirales				Virus	21.2	0.61		Overlap (VC_238/VC_239)	4.50E-03	0.325543916
PPYF01593229.1	34896	Uroviricota	Caudoviricetes	Caudovirales				Virus	31.72	0.31		Overlap (VC_380/VC_587)	8.19E-04	0.325543916
OBWV01000432.1	40722	Uroviricota	Caudoviricetes	Caudovirales				Virus	71.99	0.6	334_0	Clustered	3.93E-03	0.323126511
OIGD01000336.1	59528	Uroviricota	Caudoviricetes	Caudovirales				Virus	42.37	0.54		Overlap (VC_685/VC_705)	2.82E-03	0.320709106
OWIX01000280.1	35205	Uroviricota	Caudoviricetes	Caudovirales				Virus	29.92	0.33		Overlap (VC_380/VC_587)	9.96E-04	0.317485898
OIYW01000279.1	51896	Uroviricota	Caudoviricetes	Caudovirales				Virus	51.85	0.3		Overlap (VC_61/VC_65)	1.31E-02	0.315874295
OLFS01000339.1	46182	Uroviricota	Caudoviricetes	Caudovirales				Virus	44.19	0.2	394_0	Clustered	2.43E-03	0.314262691
OHAF01000461.1	43625	Uroviricota	Caudoviricetes	Caudovirales				Virus	38.09	0.17	394_0	Clustered	2.39E-03	0.312651088
PPYF01241788.1	43908	Uroviricota	Caudoviricetes	Caudovirales				Virus	46.36	0.3		Overlap (VC_509/VC_510)	4.71E-04	0.311845286
OMGG01000289.1	39998	Uroviricota	Caudoviricetes	Caudovirales				Virus	137.69	0.44	157_0	Clustered	4.43E-03	0.311039484
OHFM01000110.1	42498	Uroviricota	Caudoviricetes	Caudovirales				Virus	18.99	0.44		Overlap (VC_674/VC_675/VC_676)	3.38E-03	0.309427881
OJOV01000250.1	62033	Uroviricota	Caudoviricetes	Caudovirales				Virus	41.03	0.52		Overlap (VC_685/VC_705)	2.65E-03	0.308622079
OLPX01000364.1	45411	Uroviricota	Caudoviricetes	Caudovirales				Virus	33.31	0.18	394_0	Clustered	2.88E-03	0.307816277
OBAQ01000370.1	44919	Uroviricota	Caudoviricetes	Caudovirales				Virus	48.57	0.2	394_0	Clustered	2.53E-03	0.305398872
OIRM01000017.1	58072	Uroviricota	Caudoviricetes	Caudovirales				Virus	27.47	0.42		Overlap (VC_674/VC_675/VC_676)	1.98E-03	0.302981467
OGSD01000024.1	124218	Uroviricota	Caudoviricetes	Caudovirales				Virus	42	0.62	355_2	Clustered	1.26E-03	0.302981467
OBWE01000218.1	43215	Uroviricota	Caudoviricetes	Caudovirales				Virus	59.57	0.34		Overlap (VC_509/VC_510)	2.10E-04	0.301369863
OHAQ01000192.1	44754	Uroviricota	Caudoviricetes	Caudovirales				Virus	26.08	0.2	394_0	Clustered	2.37E-03	0.299758259
OHXX01000059.1	45853	Uroviricota	Caudoviricetes	Caudovirales				Virus	7.65	0.2	394_0	Clustered	2.41E-03	0.296535052
OLJB01000174.1	45812	Uroviricota	Caudoviricetes	Caudovirales				Virus	91.4	0.24	332_1	Clustered	5.97E-04	0.294117647
OFMM01000128.1	58304	Uroviricota	Caudoviricetes	Caudovirales				Virus	38.92	0.53		Overlap (VC_685/VC_705)	2.32E-03	0.292506044
OFMU01000203.1	45092	Uroviricota	Caudoviricetes	Caudovirales				Virus	23.03	0.17	394_0	Clustered	2.13E-03	0.292506044
OAWB01000254.1	44658	Uroviricota	Caudoviricetes	Caudovirales				Virus	39	0.21	394_0	Clustered	2.62E-03	0.291700242
OKSX01000112.1	59877	Uroviricota	Caudoviricetes	Caudovirales				Virus	11.23	0.53		Overlap (VC_685/VC_704)	1.59E-04	0.290088638
OGYH01000404.1	45863	Uroviricota	Caudoviricetes	Caudovirales				Virus	12.88	0.17	394_0	Clustered	2.27E-03	0.290088638
OHAN01000788.1	29504	Uroviricota	Caudoviricetes	Caudovirales				Virus	13.83	0.19	394_0	Clustered	3.20E-03	0.290088638
OHWM01000071.1	59448	Uroviricota	Caudoviricetes	Caudovirales				Virus	49.33	0.5		Overlap (VC_685/VC_705)	2.32E-03	0.287671233
QWCK01001540.1	52378	Uroviricota	Caudoviricetes	Caudovirales				Virus	47.26	0.15		Outlier	5.80E-04	0.285253828
OLHG01000092.1	59916	Uroviricota	Caudoviricetes	Caudovirales				Virus	44.6	0.49		Overlap (VC_685/VC_705)	2.06E-03	0.285253828
OAWM01000322.1	40259	Uroviricota	Caudoviricetes	Caudovirales				Virus	65.57	0.8	332_1	Clustered	2.53E-02	0.284448026
OHCM01000003.1	76654	Uroviricota	Caudoviricetes	Caudovirales				Virus	22.53	0.72	672_4	Clustered/Singleton	4.70E-04	0.282836422
QRFC01000462.1	41025	Uroviricota	Caudoviricetes	Caudovirales				Virus	44.93	0.39		Overlap (VC_61/VC_65)	8.49E-03	0.282836422
OHGS01000119.1	46803	Uroviricota	Caudoviricetes	Caudovirales				Virus	100.61	0.24	332_1	Clustered	5.06E-04	0.28203062
OLNV01000292.1	39377	Uroviricota	Caudoviricetes	Caudovirales				Virus	51.61	0.33		Overlap (VC_509/VC_510)	3.69E-04	0.281224819
OCQZ01000016.1	45825	Uroviricota	Caudoviricetes	Caudovirales				Virus	92.46	0.19	332_1	Clustered	4.48E-04	0.278807413
OLQK01000028.1	175314	Uroviricota	Caudoviricetes	Caudovirales				Virus	38.4	0.79	357_3	Clustered/Singleton	1.93E-03	0.278807413
OWIM01000040.1	82007	Uroviricota	Caudoviricetes	Caudovirales				Virus	15.63	0.43		Overlap (VC_238/VC_239)	3.17E-03	0.278807413
OGZI01000364.1	62780	Uroviricota	Caudoviricetes	Caudovirales				Virus	58.3	0.52		Overlap (VC_685/VC_705)	1.46E-03	0.278001612
OJPP01000070.1	36691	Uroviricota	Caudoviricetes	Caudovirales				Virus	34.8	0.23		Outlier	7.17E-03	0.27719581
OHLQ01000142.1	43656	Uroviricota	Caudoviricetes	Caudovirales				Virus	45.22	0.16	394_0	Clustered	9.80E-04	0.27719581
OMDY01000131.1	49839	Uroviricota	Caudoviricetes	Caudovirales				Virus	50.21	0.31		Overlap (VC_61/VC_65)	9.73E-03	0.276390008
OODG01000072.1	60427	Uroviricota	Caudoviricetes	Caudovirales				Virus	64.57	0.49		Overlap (VC_685/VC_705)	2.02E-03	0.274778405
OJPI01000217.1	50064	Uroviricota	Caudoviricetes	Caudovirales				Virus	56.23	0.59		Overlap (VC_318/VC_390)	5.66E-04	0.273972603
QWCB01001103.1	43689	Uroviricota	Caudoviricetes	Caudovirales				Virus	22.8	0.22		Overlap (VC_318/VC_390)	6.88E-03	0.273166801
OLGL01000339.1	60027	Uroviricota	Caudoviricetes	Caudovirales				Virus	26.74	0.68		Overlap (VC_238/VC_239)	3.40E-03	0.272360999
OLNV01000217.1	45664	Uroviricota	Caudoviricetes	Caudovirales				Virus	38.11	0.66	288_0	Clustered	8.40E-04	0.270749396
OLOZ01000381.1	43713	Uroviricota	Caudoviricetes	Caudovirales				Virus	39.52	0.23	394_0	Clustered	1.86E-03	0.270749396
OFMV01000331.1	44246	Uroviricota	Caudoviricetes	Caudovirales				Virus	70.68	0.66	288_0	Clustered	8.60E-04	0.26833199
OKDZ01000113.1	36188	Uroviricota	Caudoviricetes	Caudovirales				Virus	47.97	0.56	227_0	Clustered	1.94E-02	0.267526189
OLGF01000549.1	43804	Uroviricota	Caudoviricetes	Caudovirales				Virus	27.33	0.17	394_0	Clustered	2.60E-03	0.265914585
OAWK01000124.1	43308	Uroviricota	Caudoviricetes	Caudovirales				Virus	67.28	0.4		Outlier	1.83E-03	0.265108783
OHAB01000208.1	63427	Uroviricota	Caudoviricetes	Caudovirales				Virus	56.2	0.54		Overlap (VC_673/VC_711)	3.36E-03	0.265108783
OCAF01000104.1	41681	Uroviricota	Caudoviricetes	Caudovirales				Virus	47.75	0.84	285_0	Clustered	6.25E-03	0.265108783
OIEP01000111.1	39638	Uroviricota	Caudoviricetes	Caudovirales				Virus	31.26	0.43	227_0	Clustered	2.35E-03	0.262691378
OOBU01000216.1	36520	Uroviricota	Caudoviricetes	Caudovirales				Virus	51.23	0.5	227_0	Clustered	1.76E-03	0.261885576
OHSK01000158.1	46219	Uroviricota	Caudoviricetes	Caudovirales				Virus	36.97	0.66	288_0	Clustered	2.89E-04	0.260273973
OHMN01000259.1	53677	Uroviricota	Caudoviricetes	Caudovirales				Virus	16.87	0.65	491_0	Clustered	1.41E-04	0.260273973
OIFN01000181.1	33837	Uroviricota	Caudoviricetes	Caudovirales				Virus	44.29	0.31		Overlap (VC_286/VC_437)	1.34E-02	0.257856567
OIFW01000086.1	40790	Uroviricota	Caudoviricetes	Caudovirales				Virus	58.09	0.84	285_0	Clustered	7.62E-03	0.257050766
OIDX01000011.1	76985	Uroviricota	Caudoviricetes	Caudovirales				Plasmid	23.4	0.59	683_0	Clustered	8.82E-04	0.256244964
OLFY01000087.1	136127	Uroviricota	Caudoviricetes	Caudovirales				Virus	44.18	0.54	355_0	Clustered/Singleton	1.57E-04	0.25463336
OGOH01000210.1	46766	Uroviricota	Caudoviricetes	Caudovirales				Virus	61.22	0.58	288_0	Clustered	4.74E-04	0.253021757
OIFP01000127.1	33887	Uroviricota	Caudoviricetes	Caudovirales				Virus	71.92	0.85	437_0	Clustered	7.55E-03	0.252215955
OGQJ01000788.1	32241	Uroviricota	Caudoviricetes	Caudovirales				Virus	44.99	0.5	298_0	Clustered	4.61E-03	0.24979855
OGXR01000052.1	77997	Uroviricota	Caudoviricetes	Caudovirales				Virus	39.28	0.62	683_4	Clustered	1.43E-03	0.248992748
OKRW01000455.1	41080	Uroviricota	Caudoviricetes	Caudovirales				Virus	19.97	0.28	508_1	Clustered/Singleton	1.50E-04	0.248992748
OHCE01000118.1	57827	Uroviricota	Caudoviricetes	Caudovirales				Virus	14.71	0.18		Overlap (VC_674/VC_675)	1.08E-03	0.248186946
QWCN01000371.1	79057	Uroviricota	Caudoviricetes	Caudovirales				Virus	50.07	0.59	683_4	Clustered	2.46E-03	0.246575342
OCKB01000084.1	41145	Uroviricota	Caudoviricetes	Caudovirales				Virus	34.13	0.22	420_0	Clustered	5.36E-04	0.246575342
OJSD01000957.1	36360	Uroviricota	Caudoviricetes	Caudovirales				Virus	59.4	0.65		Outlier	1.27E-02	0.245769541
OLRP01000138.1	59271	Uroviricota	Caudoviricetes	Caudovirales				Virus	43.79	0.42	716_0	Clustered	4.78E-03	0.245769541
OHXS01000035.1	43898	Uroviricota	Caudoviricetes	Caudovirales				Virus	32.4	0.64	288_0	Clustered	3.68E-04	0.244157937
OMBV01000001.1	44785	Uroviricota	Caudoviricetes	Caudovirales				Virus	47.41	0.32	390_0	Clustered	3.37E-04	0.243352135
OLPP01000038.1	161680	Uroviricota	Caudoviricetes	Caudovirales				Virus	67.79	0.85	357_2	Clustered/Singleton	2.14E-03	0.242546334
OBIN01000007.1	46020	Uroviricota	Caudoviricetes	Caudovirales				Virus	48.86	0.69	288_0	Clustered	3.60E-04	0.242546334
OLNE01000382.1	44390	Uroviricota	Caudoviricetes	Caudovirales				Virus	46.7	0.61	288_0	Clustered	4.65E-04	0.242546334
OKHM01000183.1	39896	Uroviricota	Caudoviricetes	Caudovirales				Virus	75.01	0.66		Overlap (VC_329/VC_590)	3.28E-03	0.240128928
OGXR01000217.1	44754	Uroviricota	Caudoviricetes	Caudovirales				Virus	47.62	0.61	288_0	Clustered	3.18E-04	0.239323127
OOCI01000610.1	32907	Uroviricota	Caudoviricetes	Caudovirales				Virus	43.76	0.17	586_0	Clustered	3.88E-04	0.238517325
OGXH01000091.1	46196	Uroviricota	Caudoviricetes	Caudovirales				Virus	44.1	0.64	288_0	Clustered	2.14E-04	0.237711523
OMGG01000258.1	42429	Uroviricota	Caudoviricetes	Caudovirales				Virus	33.15	0.4	584_0	Clustered	4.56E-04	0.236905721
OBVO01000201.1	41789	Uroviricota	Caudoviricetes	Caudovirales				Virus	61.94	0.3		Overlap (VC_509/VC_510)	9.77E-04	0.236905721
OKSD01000272.1	57155	Uroviricota	Caudoviricetes	Caudovirales				Virus	47.84	0.42	427_0	Clustered	9.01E-04	0.236905721
OAVH01000424.1	31518	Uroviricota	Caudoviricetes	Caudovirales				Virus	26.99	0.63	665_0	Clustered	2.72E-02	0.235294118
OGRB01000169.1	71636	Uroviricota	Caudoviricetes	Caudovirales				Chromosome	-52.2	0.48	746_0	Clustered	2.21E-04	0.235294118
OLGE01000615.1	41081	Uroviricota	Caudoviricetes	Caudovirales				Virus	43.86	0.68		Overlap (VC_290/VC_590)	2.02E-03	0.235294118
OGQG01000082.1	91835	Uroviricota	Caudoviricetes	Caudovirales				Virus	52.66	0.69	733_1	Clustered	5.84E-04	0.234488316
OJPA01000230.1	32685	Uroviricota	Caudoviricetes	Caudovirales				Virus	43.76	0.15	586_0	Clustered	5.17E-04	0.234488316
OGPF01000217.1	38660	Uroviricota	Caudoviricetes	Caudovirales				Chromosome	-40.5	0.43	746_0	Clustered	3.37E-04	0.234488316
OIXL01000105.1	47917	Uroviricota	Caudoviricetes	Caudovirales			I8946	Virus	45.96	0.35	390_0	Clustered	2.14E-04	0.233682514
OJAW01000209.1	45305	Uroviricota	Caudoviricetes	Caudovirales				Virus	53.86	0.59		Outlier	1.89E-04	0.233682514
OLFZ01000297.1	57238	Uroviricota	Caudoviricetes	Caudovirales				Virus	16.18	0.59		Overlap (VC_674/VC_675/VC_676)	7.21E-04	0.232876712
OOBJ01000266.1	46457	Uroviricota	Caudoviricetes	Caudovirales				Virus	47.6	0.31	390_0	Clustered	2.17E-04	0.232876712
OODS01000344.1	38085	Uroviricota	Caudoviricetes	Caudovirales				Virus	39.09	0.18		Outlier	2.12E-02	0.232876712
OODN01000310.1	33702	Uroviricota	Caudoviricetes	Caudovirales				Virus	37.59	0.38		Overlap (VC_286/VC_437)	6.54E-03	0.232876712
OJPO01000121.1	60768	Uroviricota	Caudoviricetes	Caudovirales				Virus	33.72	0.7	672_3	Clustered/Singleton	6.43E-04	0.232070911
OKVD01000182.1	38959	Uroviricota	Caudoviricetes	Caudovirales				Virus	47.31	0.65		Overlap (VC_290/VC_590)	1.84E-03	0.232070911
OLNN01000642.1	35427	Uroviricota	Caudoviricetes	Caudovirales				Virus	58.21	0.66	288_0	Clustered	3.89E-04	0.232070911
OOAD01000237.1	43453	Uroviricota	Caudoviricetes	Caudovirales				Virus	48.1	0.69	288_0	Clustered	2.90E-04	0.232070911
OLPB01000166.1	44489	Uroviricota	Caudoviricetes	Caudovirales				Virus	31.22	0.21	394_0	Clustered	1.51E-03	0.231265109
OOAZ01000115.1	77698	Uroviricota	Caudoviricetes	Caudovirales				Virus	48.93	0.6	683_3	Clustered	1.19E-04	0.231265109
OCQB01000456.1	45445	Uroviricota	Caudoviricetes	Caudovirales				Virus	56.11	0.67	288_0	Clustered	3.26E-04	0.230459307
OHHE01000021.1	33240	Uroviricota	Caudoviricetes	Caudovirales				Virus	46.53	0.16	586_0	Clustered	3.97E-04	0.229653505
OGZF01000593.1	31106	Uroviricota	Caudoviricetes	Caudovirales				Virus	31.75	0.76	665_0	Clustered	3.48E-02	0.229653505
OCHE01000743.1	35223	Uroviricota	Caudoviricetes	Caudovirales				Virus	33.7	0.76	370_0	Clustered	1.66E-04	0.229653505
OKIR01000045.1	36007	Uroviricota	Caudoviricetes	Caudovirales				Virus	65.7	0.79		Overlap (VC_365/VC_438)	2.86E-03	0.228847703
OGQR01000270.1	49892	Uroviricota	Caudoviricetes	Caudovirales				Virus	77.69	0.3	143_1	Clustered	7.59E-04	0.228847703
CYGL01000107.1	41506	Uroviricota	Caudoviricetes	Caudovirales				Virus	56.54	0.86	285_0	Clustered	2.84E-03	0.228847703
OIYS01000052.1	78069	Uroviricota	Caudoviricetes	Caudovirales				Virus	42.53	0.62	683_2	Clustered/Singleton	3.03E-04	0.228041902
OHFN01000142.1	63497	Uroviricota	Caudoviricetes	Caudovirales				Virus	43.47	0.56		Overlap (VC_673/VC_711)	4.84E-03	0.228041902
OOCX01000307.1	43581	Uroviricota	Caudoviricetes	Caudovirales				Virus	23.61	0.7	288_0	Clustered	2.31E-04	0.228041902
OBJZ01000158.1	35483	Uroviricota	Caudoviricetes	Caudovirales				Virus	40.23	0.61		Overlap (VC_286/VC_437)	9.90E-04	0.2272361
OOCL01000269.1	44751	Uroviricota	Caudoviricetes	Caudovirales				Virus	65.21	0.62	288_0	Clustered	2.28E-04	0.2272361
CYGL01000041.1	58271	Uroviricota	Caudoviricetes	Caudovirales				Virus	52.75	0.4	427_0	Clustered	6.87E-04	0.2272361
OIWM01000184.1	77687	Uroviricota	Caudoviricetes	Caudovirales				Virus	64.26	0.72	502_0	Clustered	1.08E-03	0.2272361
OBAE01000264.1	46930	Uroviricota	Caudoviricetes	Caudovirales				Virus	67.71	0.61	288_0	Clustered	2.91E-04	0.224818695
OJOL01000128.1	55921	Uroviricota	Caudoviricetes	Caudovirales				Virus	34.66	0.41	427_0	Clustered	6.26E-03	0.224818695
OIHG01000025.1	59933	Uroviricota	Caudoviricetes	Caudovirales				Virus	43.3	0.47	427_0	Clustered	4.38E-04	0.224012893
OMAA01000117.1	44598	Uroviricota	Caudoviricetes	Caudovirales				Virus	3.33	0.16	394_0	Clustered	8.69E-04	0.224012893
OHQP01000134.1	39078	Uroviricota	Caudoviricetes	Caudovirales				Virus	39.72	0.58	322_0	Clustered	1.81E-04	0.223207091
OLFW01000327.1	44203	Uroviricota	Caudoviricetes	Caudovirales				Virus	25.32	0.07		Overlap (VC_318/VC_390)	2.17E-04	0.223207091
OOAJ01000237.1	44640	Uroviricota	Caudoviricetes	Caudovirales				Virus	63.82	0.62	288_0	Clustered	2.26E-04	0.223207091
OKSC01000578.1	42251	Uroviricota	Caudoviricetes	Caudovirales				Virus	51.59	0.16	428_0	Clustered	5.33E-04	0.223207091
OGQK01000164.1	44905	Uroviricota	Caudoviricetes	Caudovirales				Virus	45.68	0.65	288_0	Clustered	1.84E-04	0.222401289
OKSB01000129.1	76688	Uroviricota	Caudoviricetes	Caudovirales				Virus	51.38	0.57	683_3	Clustered	9.04E-05	0.221595488
OIFJ01000177.1	44565	Uroviricota	Caudoviricetes	Caudovirales				Virus	44.34	0.69	290_2	Clustered	1.72E-03	0.221595488
OAWA01000325.1	39673	Uroviricota	Caudoviricetes	Caudovirales				Virus	53.25	0.68		Overlap (VC_329/VC_590)	8.41E-04	0.220789686
OJUJ01000095.1	34752	Uroviricota	Caudoviricetes	Caudovirales				Virus	41.48	0.44		Overlap (VC_286/VC_437)	2.66E-03	0.219983884
OIXA01000769.1	44175	Uroviricota	Caudoviricetes	Caudovirales				Uncertain - plasmid or chromosomal	-0.77	0.69	288_0	Clustered	3.12E-04	0.219983884
OJQN01000094.1	52768	Uroviricota	Caudoviricetes	Caudovirales				Virus	36.29	0.25	317_0	Clustered	7.22E-04	0.219983884
OKVF01000563.1	39501	Uroviricota	Caudoviricetes	Caudovirales				Virus	80.05	0.78	516_0	Clustered	1.06E-03	0.219983884
OGOO01000526.1	44522	Uroviricota	Caudoviricetes	Caudovirales				Virus	43.86	0.68	288_0	Clustered	2.13E-04	0.21837228
OKRV01000084.1	56152	Uroviricota	Caudoviricetes	Caudovirales				Virus	54.6	0.41	427_0	Clustered	9.79E-04	0.21837228
OBZE01000209.1	35003	Uroviricota	Caudoviricetes	Caudovirales				Virus	59.35	0.73	437_0	Clustered	8.08E-03	0.21837228
OWIM01000173.1	40142	Uroviricota	Caudoviricetes	Caudovirales				Virus	10.44	0.31	491_0	Clustered	3.96E-04	0.21837228
OAZZ01000299.1	39886	Uroviricota	Caudoviricetes	Caudovirales				Virus	56.9	0.77	516_0	Clustered	5.77E-04	0.21837228
OGYU01000245.1	45006	Uroviricota	Caudoviricetes	Caudovirales				Virus	73.72	0.66	288_0	Clustered	1.78E-04	0.217566479
OCHM01000181.1	49986	Uroviricota	Caudoviricetes	Caudovirales				Virus	47.54	0.41		Overlap (VC_318/VC_390)	4.91E-04	0.216760677
ONZY01000346.1	44315	Uroviricota	Caudoviricetes	Caudovirales				Virus	21.55	0.66	288_0	Clustered	1.44E-04	0.216760677
OLVZ01000366.1	45585	Uroviricota	Caudoviricetes	Caudovirales				Virus	50.14	0.69	288_0	Clustered	2.63E-04	0.215954875
OKWK01000250.1	37706	Uroviricota	Caudoviricetes	Caudovirales				Virus	61.07	0.8		Overlap (VC_365/VC_438)	1.66E-03	0.215149073
OGWV01000112.1	41298	Uroviricota	Caudoviricetes	Caudovirales				Virus	36.58	0.65	288_0	Clustered	2.55E-04	0.215149073
OAVB01000218.1	56067	Uroviricota	Caudoviricetes	Caudovirales				Virus	45.15	0.42	427_0	Clustered	2.23E-03	0.21353747
OLQO01000217.1	58271	Uroviricota	Caudoviricetes	Caudovirales				Virus	51.54	0.35	427_0	Clustered	5.23E-04	0.21353747
ONZY01000207.1	56598	Uroviricota	Caudoviricetes	Caudovirales				Virus	55.16	0.49		Overlap (VC_685/VC_704)	4.46E-04	0.212731668
OFPS01000361.1	46978	Uroviricota	Caudoviricetes	Caudovirales				Virus	92.5	0.17	332_1	Clustered	5.11E-04	0.211925866
OOCK01000122.1	59570	Uroviricota	Caudoviricetes	Caudovirales				Virus	54.54	0.34	427_0	Clustered	7.08E-04	0.211925866
OGYG01000253.1	59460	Uroviricota	Caudoviricetes	Caudovirales				Virus	51.99	0.63	672_2	Clustered/Singleton	3.55E-04	0.211120064
PPYF01241765.1	46443	Uroviricota	Caudoviricetes	Caudovirales				Virus	62.38	0.64	334_1	Clustered/Singleton	1.39E-03	0.211120064
OKUM01000196.1	43488	Uroviricota	Caudoviricetes	Caudovirales				Virus	41.94	0.68	288_0	Clustered	2.08E-04	0.210314263
OKRY01000169.1	45145	Uroviricota	Caudoviricetes	Caudovirales				Virus	50.01	0.69	288_0	Clustered	2.09E-04	0.210314263
OHAE01000029.1	112221	Uroviricota	Caudoviricetes	Caudovirales				Virus	74.64	0.4	170_0	Clustered	4.50E-04	0.208702659
OOCR01000210.1	57928	Uroviricota	Caudoviricetes	Caudovirales			I8953	Virus	47.79	0.42	716_0	Clustered	2.66E-03	0.208702659
OKGA01000105.1	42200	Uroviricota	Caudoviricetes	Caudovirales				Virus	40.59	0.64	290_2	Clustered	2.39E-03	0.208702659
OHNK01000154.1	59158	Uroviricota	Caudoviricetes	Caudovirales				Virus	57.85	0.44	427_0	Clustered	3.92E-04	0.208702659
OLSK01000182.1	60048	Uroviricota	Caudoviricetes	Caudovirales				Virus	28.31	0.62		Overlap (VC_685/VC_686)	8.34E-04	0.207896857
OHKL01000239.1	44063	Uroviricota	Caudoviricetes	Caudovirales				Virus	47.8	0.77	390_0	Clustered	1.68E-04	0.207896857
OGOM01000651.1	32566	Uroviricota	Caudoviricetes	Caudovirales				Virus	27.96	0.69	665_0	Clustered	2.46E-03	0.207091056
OGOP01000369.1	42859	Uroviricota	Caudoviricetes	Caudovirales				Virus	54.35	0.68	288_0	Clustered	2.94E-04	0.207091056
OLYV01000117.1	57171	Uroviricota	Caudoviricetes	Caudovirales				Virus	37.37	0.52		Overlap (VC_685/VC_704)	2.60E-04	0.206285254
OIZE01000266.1	46644	Uroviricota	Caudoviricetes	Caudovirales				Virus	33.55	0.64	678_0	Clustered	2.37E-04	0.205479452
OGOJ01000349.1	44279	Uroviricota	Caudoviricetes	Caudovirales				Virus	58.43	0.25	428_0	Clustered	2.56E-04	0.205479452
OHXM01000116.1	44809	Uroviricota	Caudoviricetes	Caudovirales				Virus	54.6	0.67	288_0	Clustered	1.96E-04	0.20467365
OLOG01000136.1	76787	Uroviricota	Caudoviricetes	Caudovirales				Plasmid	11.25	0.57	683_0	Clustered	2.80E-03	0.20467365
OOBS01000083.1	59042	Uroviricota	Caudoviricetes	Caudovirales				Virus	43.53	0.38	427_0	Clustered	3.60E-04	0.20467365
OISD01000036.1	58023	Uroviricota	Caudoviricetes	Caudovirales				Virus	63.96	0.59	684_10	Clustered	1.09E-03	0.203867849
OCPU01000264.1	59068	Uroviricota	Caudoviricetes	Caudovirales				Virus	47.62	0.47	427_0	Clustered	4.80E-04	0.203062047
OIWL01000619.1	45936	Uroviricota	Caudoviricetes	Caudovirales				Virus	29.24	0.61	678_0	Clustered	2.46E-04	0.202256245
OHOJ01000069.1	50384	Uroviricota	Caudoviricetes	Caudovirales				Virus	38.37	0.14		Outlier	4.66E-04	0.202256245
OCLC01000100.1	43895	Uroviricota	Caudoviricetes	Caudovirales				Virus	46.03	0.69	288_0	Clustered	1.83E-04	0.202256245
OODO01000397.1	42183	Uroviricota	Caudoviricetes	Caudovirales				Virus	45.83	0.25	428_0	Clustered	2.17E-04	0.202256245
OJON01000127.1	46950	Uroviricota	Caudoviricetes	Caudovirales				Virus	29.17	0.6	678_0	Clustered	2.31E-04	0.201450443
OHAY01000324.1	50620	Uroviricota	Caudoviricetes	Caudovirales				Virus	61.7	0.36		Overlap (VC_61/VC_65)	2.73E-03	0.200644641
OGYY01000477.1	41095	Uroviricota	Caudoviricetes	Caudovirales				Virus	11.55	0.34	749_0	Clustered	1.10E-02	0.200644641
OGXT01000369.1	57728	Uroviricota	Caudoviricetes	Caudovirales				Virus	57.75	0.51		Overlap (VC_685/VC_704)	9.92E-05	0.200644641
OLNS01000186.1	58543	Uroviricota	Caudoviricetes	Caudovirales				Virus	52.57	0.38	427_0	Clustered	5.13E-04	0.200644641
OGOC01000451.1	41540	Uroviricota	Caudoviricetes	Caudovirales				Virus	65.16	0.77	516_0	Clustered	5.54E-04	0.199033038
OHLV01000408.1	16923	Uroviricota	Caudoviricetes	Caudovirales				Plasmid	10.16	0.38	765_0	Clustered	1.51E-04	0.198227236
OJQL01000159.1	80673	Uroviricota	Caudoviricetes	Caudovirales				Virus	18.94	0.29		Overlap (VC_238/VC_239)	2.21E-04	0.198227236
QWCB01001262.1	35388	Uroviricota	Caudoviricetes	Caudovirales				Virus	50.23	0.6	293_0	Clustered	7.84E-04	0.198227236
OHAF01000127.1	74648	Uroviricota	Caudoviricetes	Caudovirales				Plasmid	5.07	0.58	683_1	Clustered/Singleton	1.17E-04	0.197421434
OLJG01000087.1	39187	Uroviricota	Caudoviricetes	Caudovirales				Virus	52.27	0.86	289_0	Clustered	3.76E-03	0.197421434
OGQM01000202.1	62648	Uroviricota	Caudoviricetes	Caudovirales				Virus	10.71	0.48		Overlap (VC_238/VC_239)	5.59E-04	0.196615633
OBAO01000325.1	58201	Uroviricota	Caudoviricetes	Caudovirales				Virus	56.89	0.39	427_1	Clustered	6.05E-04	0.195809831
OLQU01000551.1	30868	Uroviricota	Caudoviricetes	Caudovirales				Virus	26.99	0.66	665_0	Clustered	2.09E-02	0.195809831
OHAN01000487.1	40374	Uroviricota	Caudoviricetes	Caudovirales				Virus	79.15	0.6		Outlier	2.13E-04	0.195809831
OMCC01000333.1	33322	Uroviricota	Caudoviricetes	Caudovirales				Virus	29.22	0.22		Overlap (VC_380/VC_587)	9.68E-04	0.195004029
OGRG01000234.1	57630	Uroviricota	Caudoviricetes	Caudovirales				Virus	51.4	0.42	716_0	Clustered	1.51E-03	0.195004029
OKFE01000068.1	38712	Uroviricota	Caudoviricetes	Caudovirales				Virus	47.44	0.86	289_0	Clustered	2.18E-03	0.195004029
OOAN01000374.1	34945	Uroviricota	Caudoviricetes	Caudovirales				Virus	37.8	0.14	588_0	Clustered	1.50E-04	0.194198227
OIFG01000167.1	34387	Uroviricota	Caudoviricetes	Caudovirales				Virus	43.57	0.81	437_0	Clustered	2.26E-03	0.193392425
OLXH01000141.1	39038	Uroviricota	Caudoviricetes	Caudovirales			I8946	Virus	31.35	0.24	509_0	Clustered	2.07E-04	0.193392425
OQWM01000827.1	20700	Uroviricota	Caudoviricetes	Caudovirales				Virus	31.07	0.15	586_0	Clustered	3.85E-04	0.193392425
OCPL01000001.1	76747	Uroviricota	Caudoviricetes	Caudovirales				Virus	6.49	0.61	683_0	Clustered	3.74E-04	0.193392425
OLRN01000213.1	56822	Uroviricota	Caudoviricetes	Caudovirales				Virus	35.13	0.44	427_0	Clustered	7.08E-04	0.193392425
OHHR01000135.1	57426	Uroviricota	Caudoviricetes	Caudovirales				Virus	66.15	0.31	427_1	Clustered	3.56E-04	0.192586624
OCIU01000041.1	146545	Uroviricota	Caudoviricetes	Caudovirales				Virus	59.74	0.77		Outlier	2.15E-03	0.192586624
OGZN01000022.1	47780	Uroviricota	Caudoviricetes	Caudovirales				Virus	42.27	0.22	394_0	Clustered	8.18E-04	0.191780822
OWIX01000298.1	33935	Uroviricota	Caudoviricetes	Caudovirales				Virus	37.74	0.61	298_0	Clustered	1.12E-03	0.19097502
OKRW01000653.1	33569	Uroviricota	Caudoviricetes	Caudovirales				Virus	26.7	0.19	320_0	Clustered	1.85E-03	0.19097502
OATX01000255.1	38192	Uroviricota	Caudoviricetes	Caudovirales				Virus	48.19	0.71	322_0	Clustered	6.43E-05	0.19097502
OFMV01000503.1	35728	Uroviricota	Caudoviricetes	Caudovirales				Virus	32.14	0.27	428_0	Clustered	2.35E-04	0.190169218
OGPK01000285.1	58005	Uroviricota	Caudoviricetes	Caudovirales				Virus	37.78	0.52		Overlap (VC_685/VC_704)	1.33E-04	0.189363417
OKWX01000150.1	34443	Uroviricota	Caudoviricetes	Caudovirales				Virus	43.57	0.81	437_0	Clustered	1.65E-03	0.189363417
OLNH01000066.1	99389	Uroviricota	Caudoviricetes	Caudovirales				Chromosome	-126.21	0.55		Outlier	2.10E-05	0.189363417
OHAA01000080.1	42771	Uroviricota	Caudoviricetes	Caudovirales				Virus	66.18	0.37		Outlier	9.22E-04	0.188557615
OFMT01000319.1	44746	Uroviricota	Caudoviricetes	Caudovirales				Virus	71.65	0.68	288_0	Clustered	1.74E-04	0.187751813
OKRU01000152.1	60929	Uroviricota	Caudoviricetes	Caudovirales				Virus	52.69	0.4	427_0	Clustered	2.53E-04	0.187751813
OAWA01000288.1	41857	Uroviricota	Caudoviricetes	Caudovirales				Virus	51.75	0.72	285_0	Clustered	1.56E-03	0.18614021
PPYE01584659.1	188897	Uroviricota	Caudoviricetes	Caudovirales				Virus	51.38	0.8	357_5	Clustered/Singleton	1.24E-05	0.18614021
PPYE01643544.1	41424	Uroviricota	Caudoviricetes	Caudovirales				Virus	46.03	0.69	285_0	Clustered	3.80E-04	0.185334408
OLNP01000294.1	57321	Uroviricota	Caudoviricetes	Caudovirales				Virus	44.86	0.46	427_0	Clustered	3.04E-04	0.185334408
OJOK01000293.1	36589	Uroviricota	Caudoviricetes	Caudovirales				Virus	31.68	0.72	337_0	Clustered	1.09E-02	0.184528606
OGZQ01000239.1	46230	Uroviricota	Caudoviricetes	Caudovirales				Virus	23.45	0.48	679_0	Clustered	1.15E-04	0.184528606
OCQB01000348.1	55049	Uroviricota	Caudoviricetes	Caudovirales				Virus	31.01	0.53		Overlap (VC_685/VC_704)	9.70E-05	0.184528606
OGQU01000330.1	59768	Uroviricota	Caudoviricetes	Caudovirales				Virus	108.11	0.75	376_1	Clustered	4.50E-04	0.182917002
OGZI01000412.1	57545	Uroviricota	Caudoviricetes	Caudovirales				Virus	50.32	0.39	427_0	Clustered	2.55E-04	0.182917002
QWCV01000325.1	59340	Uroviricota	Caudoviricetes	Caudovirales				Virus	50.11	0.45	427_1	Clustered	5.90E-04	0.182917002
QRFC01000548.1	36536	Uroviricota	Caudoviricetes	Caudovirales				Virus	29.93	0.73	337_0	Clustered	1.56E-02	0.182111201
OIYV01000157.1	44823	Uroviricota	Caudoviricetes	Caudovirales				Uncertain - plasmid or chromosomal	-2.07	0.68	288_0	Clustered	2.15E-04	0.182111201
OODL01000375.1	54942	Uroviricota	Caudoviricetes	Caudovirales				Virus	43.53	0.39	427_1	Clustered	3.27E-04	0.182111201
OGTI01000033.1	111156	Uroviricota	Caudoviricetes	Caudovirales				Virus	42.65	0.43	170_0	Clustered	2.63E-03	0.181305399
OGYH01000256.1	55822	Uroviricota	Caudoviricetes	Caudovirales				Virus	28.97	0.38	427_0	Clustered	2.95E-04	0.181305399
OIYS01000131.1	55498	Uroviricota	Caudoviricetes	Caudovirales				Virus	68.43	0.44	427_0	Clustered	9.78E-04	0.181305399
OIYY01000116.1	60011	Uroviricota	Caudoviricetes	Caudovirales				Virus	47.72	0.43	427_0	Clustered	3.73E-04	0.181305399
OGSS01000285.1	60327	Uroviricota	Caudoviricetes	Caudovirales				Virus	15.81	0.75	501_0	Clustered	8.45E-04	0.181305399
OLXB01000268.1	32434	Uroviricota	Caudoviricetes	Caudovirales				Virus	32.9	0.16	588_0	Clustered	1.23E-04	0.180499597
OKRW01000414.1	43058	Uroviricota	Caudoviricetes	Caudovirales				Virus	43.79	0.63	678_0	Clustered	2.07E-04	0.180499597
OIYG01000353.1	46801	Uroviricota	Caudoviricetes	Caudovirales				Virus	26.18	0.59	288_0	Clustered	1.61E-04	0.180499597
OLPW01000775.1	36434	Uroviricota	Caudoviricetes	Caudovirales				Virus	31.68	0.66	337_0	Clustered	1.73E-02	0.179693795
OHEB01000123.1	42029	Uroviricota	Caudoviricetes	Caudovirales				Virus	44.01	0.24	227_0	Clustered	8.50E-04	0.179693795
OLFY01000830.1	43355	Uroviricota	Caudoviricetes	Caudovirales				Virus	55.99	0.22	428_0	Clustered	2.06E-04	0.179693795
OJNP01000264.1	42981	Uroviricota	Caudoviricetes	Caudovirales				Virus	52.26	0.18	509_1	Clustered	3.01E-04	0.179693795
OGUL01000336.1	57982	Uroviricota	Caudoviricetes	Caudovirales				Virus	57.36	0.5		Overlap (VC_685/VC_704)	1.07E-04	0.178887994
QZLN01000639.1	41481	Uroviricota	Caudoviricetes	Caudovirales				Virus	52.82	0.16	509_6	Clustered	7.04E-04	0.178887994
OGPX01000164.1	54654	Uroviricota	Caudoviricetes	Caudovirales				Virus	45.59	0.54		Overlap (VC_685/VC_704)	1.28E-04	0.17727639
OLNQ01000283.1	57942	Uroviricota	Caudoviricetes	Caudovirales				Virus	47.06	0.74	684_14	Clustered/Singleton	7.07E-04	0.17727639
OLND01000359.1	58160	Uroviricota	Caudoviricetes	Caudovirales				Virus	34.5	0.53		Overlap (VC_685/VC_704)	7.90E-05	0.17727639
PPYF01525089.1	38804	Uroviricota	Caudoviricetes	Caudovirales				Virus	29.07	0.54	320_0	Clustered	4.80E-04	0.176470588
OFMX01000234.1	59354	Uroviricota	Caudoviricetes	Caudovirales				Virus	19.51	0.36		Overlap (VC_236/VC_238/VC_239)	7.70E-04	0.176470588
QZME01000271.1	61429	Uroviricota	Caudoviricetes	Caudovirales				Virus	45.23	0.6	684_10	Clustered	8.08E-04	0.176470588
OJOV01000478.1	43644	Uroviricota	Caudoviricetes	Caudovirales				Virus	43.36	0.32		Outlier	8.71E-04	0.176470588
OLQG01000157.1	59547	Uroviricota	Caudoviricetes	Caudovirales				Virus	68.29	0.71		Overlap (VC_673/VC_711)	4.31E-03	0.176470588
OKVZ01000152.1	38485	Uroviricota	Caudoviricetes	Caudovirales				Virus	42.4	0.88	289_0	Clustered	1.49E-03	0.175664786
OIWS01000971.1	32213	Uroviricota	Caudoviricetes	Caudovirales				Virus	10.52	0.25	770_0	Clustered	3.35E-03	0.174858985
OGPT01000249.1	59269	Uroviricota	Caudoviricetes	Caudovirales				Virus	39.5	0.66		Overlap (VC_685/VC_686)	9.57E-04	0.174858985
OGTI01000076.1	54429	Uroviricota	Caudoviricetes	Caudovirales				Virus	51.79	0.26		Overlap (VC_128/VC_133/VC_154)	7.80E-03	0.174053183
OHQO01000228.1	41302	Uroviricota	Caudoviricetes	Caudovirales				Virus	37.76	0.54		Outlier	3.93E-05	0.174053183
OJON01000120.1	47783	Uroviricota	Caudoviricetes	Caudovirales				Virus	21.95	0.54	678_0	Clustered	4.81E-04	0.174053183
OIWS01000364.1	61473	Uroviricota	Caudoviricetes	Caudovirales				Virus	47.28	0.29	359_0	Clustered	9.05E-05	0.174053183
OIGU01000154.1	39107	Uroviricota	Caudoviricetes	Caudovirales				Virus	48.06	0.7	322_0	Clustered	6.80E-05	0.173247381
OLXS01000082.1	59047	Uroviricota	Caudoviricetes	Caudovirales				Virus	43.51	0.61		Overlap (VC_685/VC_686)	8.85E-04	0.173247381
OCHV01000182.1	62544	Uroviricota	Caudoviricetes	Caudovirales				Virus	84.64	0.91		Outlier	1.61E-03	0.173247381
OGQD01000134.1	58690	Uroviricota	Caudoviricetes	Caudovirales				Virus	55.61	0.51		Overlap (VC_685/VC_704)	6.19E-05	0.171635778
OKWT01000116.1	39969	Uroviricota	Caudoviricetes	Caudovirales				Virus	88.87	0.77		Outlier	8.53E-04	0.171635778
OHYE01000095.1	69300	Uroviricota	Caudoviricetes	Caudovirales				Virus	71.23	0.67	502_0	Clustered	4.90E-04	0.170829976
OHFA01000130.1	54305	Uroviricota	Caudoviricetes	Caudovirales				Virus	38.29	0.53		Overlap (VC_685/VC_704)	1.10E-04	0.170829976
PPYF01602751.1	42849	Uroviricota	Caudoviricetes	Caudovirales				Virus	53.77	0.69	285_0	Clustered	9.60E-04	0.170829976
OOAD01000221.1	44703	Uroviricota	Caudoviricetes	Caudovirales				Virus	13.97	0.21	394_0	Clustered	4.26E-04	0.170829976
OHQI01000011.1	32858	Uroviricota	Caudoviricetes	Caudovirales				Virus	30.22	0.31	690_0	Clustered	3.65E-04	0.170024174
OJQQ01000146.1	43806	Uroviricota	Caudoviricetes	Caudovirales				Virus	27.98	0.2		Overlap (VC_318/VC_390)	1.45E-03	0.170024174
OBVB01000239.1	58976	Uroviricota	Caudoviricetes	Caudovirales				Virus	137.3	0.77	376_0	Clustered	3.40E-04	0.170024174
QWCY01001084.1	41787	Uroviricota	Caudoviricetes	Caudovirales				Virus	46.97	0.16	509_7	Clustered	1.27E-03	0.169218372
OFMC01000449.1	43111	Uroviricota	Caudoviricetes	Caudovirales				Virus	53.52	0.16	509_7	Clustered	2.50E-04	0.169218372
OJQL01000447.1	45241	Uroviricota	Caudoviricetes	Caudovirales				Virus	99.79	0.17	332_1	Clustered	6.09E-05	0.168412571
OIJW01000051.1	52424	Uroviricota	Caudoviricetes	Caudovirales				Virus	6.6	0.5	673_0	Clustered	1.50E-03	0.167606769
OHGS01000100.1	50047	Uroviricota	Caudoviricetes	Caudovirales				Virus	22.11	0.46	669_0	Clustered	2.81E-03	0.167606769
OMAJ01000153.1	38983	Uroviricota	Caudoviricetes	Caudovirales				Virus	29.85	0.55	697_0	Clustered	2.02E-04	0.166800967
OLOJ01000736.1	33302	Uroviricota	Caudoviricetes	Caudovirales				Virus	37.75	0.2		Outlier	4.67E-05	0.166800967
OWJI01000131.1	59224	Uroviricota	Caudoviricetes	Caudovirales				Virus	48.58	0.54		Overlap (VC_685/VC_704)	8.36E-05	0.166800967
OBJJ01000032.1	48678	Uroviricota	Caudoviricetes	Caudovirales				Virus	32.53	0.29	669_0	Clustered	3.00E-03	0.165995165
OKSR01000199.1	37804	Uroviricota	Caudoviricetes	Caudovirales				Virus	10.04	0.33		Overlap (VC_588/VC_698)	6.00E-05	0.165995165
OHAN01000456.1	42317	Uroviricota	Caudoviricetes	Caudovirales				Virus	63.03	0.26	428_0	Clustered	1.36E-04	0.165995165
OHWE01000098.1	57862	Uroviricota	Caudoviricetes	Caudovirales				Virus	49.86	0.61	684_10	Clustered	8.15E-04	0.165189363
OHPM01000110.1	41963	Uroviricota	Caudoviricetes	Caudovirales				Virus	26.8	0.13	509_3	Clustered/Singleton	2.03E-04	0.165189363
OBIX01000031.1	40272	Uroviricota	Caudoviricetes	Caudovirales				Virus	27.07	0.55		Overlap (VC_294/VC_382)	6.24E-05	0.164383562
OAWP01000296.1	47562	Uroviricota	Caudoviricetes	Caudovirales				Virus	41.22	0.78	376_1	Clustered	3.43E-04	0.164383562
OMBR01000185.1	35828	Uroviricota	Caudoviricetes	Caudovirales				Virus	60.06	0.63		Overlap (VC_333/VC_406)	1.72E-04	0.16357776
OGOJ01000204.1	59557	Uroviricota	Caudoviricetes	Caudovirales				Virus	63.76	0.6	684_10	Clustered	8.17E-04	0.16357776
OBTM01000007.1	62487	Uroviricota	Caudoviricetes	Caudovirales				Virus	20.56	0.36		Overlap (VC_236/VC_238/VC_239)	3.75E-04	0.16357776
OJRM01000133.1	46375	Uroviricota	Caudoviricetes	Caudovirales				Virus	39.5	0.25	509_5	Clustered	1.05E-04	0.16357776
QWBY01000222.1	43612	Uroviricota	Caudoviricetes	Caudovirales				Virus	52.91	0.18	428_0	Clustered	2.71E-04	0.162771958
PPYE01627073.1	40352	Uroviricota	Caudoviricetes	Caudovirales				Virus	29.79	0.58		Overlap (VC_294/VC_382)	4.63E-05	0.162771958
OLZQ01000189.1	39233	Uroviricota	Caudoviricetes	Caudovirales				Virus	52.22	0.2	509_7	Clustered	1.50E-04	0.161966156
OGPV01000139.1	57257	Uroviricota	Caudoviricetes	Caudovirales				Virus	33.8	0.58	671_0	Clustered	3.38E-04	0.161966156
PPYF01102502.1	57375	Uroviricota	Caudoviricetes	Caudovirales				Virus	12.69	0.55	671_0	Clustered	2.57E-04	0.161966156
OGRF01000196.1	58266	Uroviricota	Caudoviricetes	Caudovirales				Virus	40.47	0.53		Overlap (VC_685/VC_704)	1.03E-04	0.161966156
OIEO01000065.1	39027	Uroviricota	Caudoviricetes	Caudovirales				Virus	96.8	0.71		Outlier	3.61E-04	0.161160355
OJPO01000222.1	42597	Uroviricota	Caudoviricetes	Caudovirales				Virus	23.74	0.3		Outlier	8.47E-04	0.161160355
OLQC01000300.1	53759	Uroviricota	Caudoviricetes	Caudovirales				Virus	43.38	0.7	684_13	Clustered	8.18E-04	0.161160355
OLFZ01000316.1	56063	Uroviricota	Caudoviricetes	Caudovirales				Virus	39.12	0.53		Overlap (VC_685/VC_704)	1.05E-04	0.161160355
OOIG01000281.1	44451	Uroviricota	Caudoviricetes	Caudovirales				Virus	63.61	0.22	428_0	Clustered	3.24E-04	0.161160355
OBXA01000324.1	40199	Uroviricota	Caudoviricetes	Caudovirales				Virus	67.95	0.75	516_0	Clustered	1.01E-04	0.161160355
OJPF01000296.1	32821	Uroviricota	Caudoviricetes	Caudovirales				Virus	16.48	0.19	770_0	Clustered	2.42E-02	0.160354553
OGXA01000147.1	59483	Uroviricota	Caudoviricetes	Caudovirales				Virus	8.5	0.35		Overlap (VC_236/VC_238/VC_239)	4.44E-04	0.160354553
OGXT01000380.1	56801	Uroviricota	Caudoviricetes	Caudovirales				Virus	43.51	0.62		Overlap (VC_685/VC_686)	2.37E-04	0.160354553
OCPM01000181.1	38872	Uroviricota	Caudoviricetes	Caudovirales				Virus	73.81	0.53		Overlap (VC_637/VC_638)	3.07E-03	0.159548751
OBIN01000005.1	54391	Uroviricota	Caudoviricetes	Caudovirales				Virus	121.83	0.76	376_0	Clustered	4.50E-04	0.159548751
OKVV01000229.1	41060	Uroviricota	Caudoviricetes	Caudovirales				Virus	141.29	0.67	642_0	Clustered	1.81E-04	0.158742949
OLQH01000657.1	35094	Uroviricota	Caudoviricetes	Caudovirales				Virus	71.15	0.26	334_0	Clustered	1.55E-04	0.158742949
OKVK01000202.1	44945	Uroviricota	Caudoviricetes	Caudovirales				Virus	35.14	0.68	678_0	Clustered	5.27E-04	0.157937147
OLPW01000340.1	57359	Uroviricota	Caudoviricetes	Caudovirales				Virus	47.52	0.73	684_13	Clustered	4.97E-04	0.157937147
OLWH01000051.1	66251	Uroviricota	Caudoviricetes	Caudovirales			I8953	Virus	28.22	0.84	717_0	Clustered	1.07E-03	0.157937147
OHKL01000154.1	58739	Uroviricota	Caudoviricetes	Caudovirales				Virus	37.57	0.51		Overlap (VC_685/VC_704)	1.02E-04	0.157131346
OOBS01000128.1	42739	Uroviricota	Caudoviricetes	Caudovirales				Virus	50.08	0.18	428_0	Clustered	1.59E-04	0.157131346
OFSD01000217.1	53189	Uroviricota	Caudoviricetes	Caudovirales				Virus	48.65	0.29	317_0	Clustered	2.97E-04	0.155519742
OQVT01000025.1	45974	Uroviricota	Caudoviricetes	Caudovirales				Virus	20.36	0.3	290_0	Clustered	4.66E-05	0.155519742
OHZC01000055.1	62617	Uroviricota	Caudoviricetes	Caudovirales				Virus	67.39	0.34	129_1	Clustered	4.61E-05	0.15471394
PPYF01671030.1	40266	Uroviricota	Caudoviricetes	Caudovirales				Virus	37.07	0.19	509_1	Clustered	1.46E-04	0.15471394
OFMH01000864.1	18922	Uroviricota	Caudoviricetes	Caudovirales				Virus	9.39	0.65	337_0	Clustered	1.11E-02	0.153908139
OGXD01000306.1	43015	Uroviricota	Caudoviricetes	Caudovirales				Virus	48.61	0.17	509_1	Clustered	1.59E-04	0.153908139
OLOH01000292.1	40604	Uroviricota	Caudoviricetes	Caudovirales				Virus	43.43	0.34	509_7	Clustered	9.07E-05	0.153908139
OLWK01000277.1	32140	Uroviricota	Caudoviricetes	Caudovirales				Virus	30.19	0.49	690_0	Clustered	3.64E-04	0.153102337
OLAT01000029.1	41865	Uroviricota	Caudoviricetes	Caudovirales				Virus	43.95	0.25	428_0	Clustered	5.04E-04	0.153102337
PPYF01102564.1	57551	Uroviricota	Caudoviricetes	Caudovirales				Virus	65.59	0.68	672_1	Clustered/Singleton	1.50E-03	0.153102337
OHAG01000253.1	47041	Uroviricota	Caudoviricetes	Caudovirales				Virus	76.53	0.78	376_1	Clustered	2.78E-04	0.153102337
PPYE01627065.1	41006	Uroviricota	Caudoviricetes	Caudovirales				Virus	54.34	0.24	509_7	Clustered	6.02E-04	0.151490733
OIXG01000605.1	41779	Uroviricota	Caudoviricetes	Caudovirales				Virus	46.31	0.32	509_4	Clustered	7.22E-04	0.151490733
OIAB01000072.1	40244	Uroviricota	Caudoviricetes	Caudovirales				Virus	45.34	0.33	509_5	Clustered	2.73E-04	0.150684932
OBJJ01000039.1	46049	Uroviricota	Caudoviricetes	Caudovirales				Virus	107.26	0.73	198_0	Clustered	2.55E-04	0.150684932
OIHZ01000069.1	43993	Uroviricota	Caudoviricetes	Caudovirales				Virus	48.09	0.63	681_0	Clustered	1.01E-04	0.150684932
OLQS01000090.1	63597	Uroviricota	Caudoviricetes	Caudovirales				Virus	52.88	0.62	752_0	Clustered	1.16E-04	0.150684932
OOCH01000493.1	41213	Uroviricota	Caudoviricetes	Caudovirales				Virus	22.3	0.18	377_0	Clustered	1.81E-04	0.150684932
QWCN01001188.1	41896	Uroviricota	Caudoviricetes	Caudovirales				Virus	14.15	0.35	509_0	Clustered	1.64E-04	0.150684932
OWIP01000201.1	46612	Uroviricota	Caudoviricetes	Caudovirales			I8946	Virus	55.74	0.29	509_10	Clustered	5.74E-04	0.14987913
OKSB01000260.1	59311	Uroviricota	Caudoviricetes	Caudovirales				Virus	55.14	0.52	684_0	Clustered	8.60E-05	0.14987913
OLRN01000337.1	41331	Uroviricota	Caudoviricetes	Caudovirales				Virus	68.34	0.65		Outlier	7.90E-04	0.14987913
OIWL01000427.1	58634	Uroviricota	Caudoviricetes	Caudovirales				Virus	53.18	0.49	359_1	Clustered/Singleton	2.23E-05	0.14987913
OMFQ01000250.1	36903	Uroviricota	Caudoviricetes	Caudovirales				Virus	40.55	0.27		Outlier	1.58E-04	0.149073328
OKRW01000485.1	39888	Uroviricota	Caudoviricetes	Caudovirales				Virus	43.43	0.22	509_7	Clustered	3.06E-04	0.149073328
OGXT01000261.1	67547	Uroviricota	Caudoviricetes	Caudovirales				Virus	80.9	0.58	406_0	Clustered	2.55E-03	0.148267526
OOAE01000408.1	42041	Uroviricota	Caudoviricetes	Caudovirales				Virus	44.15	0.58	681_0	Clustered	1.30E-04	0.148267526
OLNL01000065.1	110057	Uroviricota	Caudoviricetes	Caudovirales				Virus	20.47	0.71		Outlier	4.33E-04	0.148267526
OMEB01000110.1	54558	Uroviricota	Caudoviricetes	Caudovirales				Virus	60.85	0.67		Overlap (VC_680/VC_681)	1.59E-04	0.147461724
OGSM01000036.1	110154	Uroviricota	Caudoviricetes	Caudovirales				Virus	25.33	0.44	170_0	Clustered	9.37E-04	0.147461724
OMNT01000495.1	42044	Uroviricota	Caudoviricetes	Caudovirales				Virus	8.09	0.36		Outlier	6.11E-05	0.147461724
OLQC01000215.1	64189	Uroviricota	Caudoviricetes	Caudovirales				Virus	24.79	0.62	752_0	Clustered	1.11E-04	0.146655923
OLXI01000695.1	19122	Uroviricota	Caudoviricetes	Caudovirales				Virus	9.39	0.62	337_0	Clustered	1.48E-02	0.146655923
OMGQ01000114.1	117638	Uroviricota	Caudoviricetes	Caudovirales				Virus	51.59	0.69	501_0	Clustered	8.74E-04	0.146655923
OWIN01000123.1	49151	Uroviricota	Caudoviricetes	Caudovirales				Virus	66.01	0.51		Overlap (VC_61/VC_65)	4.09E-04	0.146655923
OJPH01000236.1	46177	Uroviricota	Caudoviricetes	Caudovirales				Virus	76.33	0.14	332_0	Clustered	2.76E-04	0.145850121
OHBP01000100.1	60117	Uroviricota	Caudoviricetes	Caudovirales				Virus	71.88	0.11	315_0	Clustered	4.12E-05	0.145850121
OGCO01001123.1	42453	Uroviricota	Caudoviricetes	Caudovirales				Virus	43.84	0.3	509_10	Clustered	3.52E-04	0.145850121
OAUY01000129.1	48891	Uroviricota	Caudoviricetes	Caudovirales				Virus	56.91	0.43		Overlap (VC_291/VC_392)	2.05E-03	0.145044319
OIYO01000344.1	41928	Uroviricota	Caudoviricetes	Caudovirales				Virus	57.23	0.44	679_0	Clustered	1.28E-04	0.145044319
OLXN01000300.1	42340	Uroviricota	Caudoviricetes	Caudovirales				Virus	52.1	0.2	509_5	Clustered	1.10E-04	0.145044319
OWIM01000166.1	41384	Uroviricota	Caudoviricetes	Caudovirales				Virus	54.32	0.14	509_2	Clustered	2.67E-04	0.144238517
OLGD01001363.1	37486	Uroviricota	Caudoviricetes	Caudovirales				Virus	28.72	0.15	691_0	Clustered	1.11E-04	0.144238517
OMGY01000554.1	42377	Uroviricota	Caudoviricetes	Caudovirales				Virus	34.4	0.53		Outlier	1.92E-04	0.143432716
OHJO01000148.1	46356	Uroviricota	Caudoviricetes	Caudovirales				Virus	76.28	0.14	332_0	Clustered	2.10E-04	0.143432716
OGCO01000828.1	50712	Uroviricota	Caudoviricetes	Caudovirales				Virus	16.23	0.29	317_0	Clustered	1.91E-04	0.143432716
OGPH01000447.1	43751	Uroviricota	Caudoviricetes	Caudovirales				Virus	36.42	0.59	681_0	Clustered	9.38E-05	0.143432716
OGYL01000096.1	56058	Uroviricota	Caudoviricetes	Caudovirales				Virus	35.24	0.62		Overlap (VC_685/VC_686)	2.51E-04	0.143432716
OJQF01000203.1	37118	Uroviricota	Caudoviricetes	Caudovirales				Virus	6.91	0.16		Overlap (VC_588/VC_698)	1.04E-03	0.143432716
OLHG01000183.1	43633	Uroviricota	Caudoviricetes	Caudovirales				Virus	24.76	0.15		Overlap (VC_430/VC_511/VC_693/VC_754)	4.59E-04	0.143432716
OWJI01000281.1	40954	Uroviricota	Caudoviricetes	Caudovirales				Virus	19.09	0.46		Overlap (VC_294/VC_382)	6.96E-05	0.143432716
OGCQ01001008.1	38971	Uroviricota	Caudoviricetes	Caudovirales				Virus	52.91	0.61	322_0	Clustered	1.22E-03	0.142626914
OLOB01000327.1	40491	Uroviricota	Caudoviricetes	Caudovirales				Virus	51.5	0.41		Overlap (VC_508/VC_510/VC_687)	2.20E-03	0.142626914
OHFL01000191.1	50627	Uroviricota	Caudoviricetes	Caudovirales				Virus	28.08	0.62	325_0	Clustered	1.88E-04	0.142626914
QRFC01000438.1	42172	Uroviricota	Caudoviricetes	Caudovirales				Virus	39.18	0.29	509_0	Clustered	8.19E-05	0.142626914
OLRG01000387.1	43950	Uroviricota	Caudoviricetes	Caudovirales				Virus	43.97	0.3	509_4	Clustered	1.55E-04	0.142626914
OWIM01000136.1	45661	Uroviricota	Caudoviricetes	Caudovirales				Virus	32.33	0.18	509_5	Clustered	1.15E-04	0.142626914
OHIX01000164.1	31615	Uroviricota	Caudoviricetes	Caudovirales				Virus	30.22	0.32	690_0	Clustered	2.80E-04	0.141821112
OGSQ01000186.1	37047	Uroviricota	Caudoviricetes	Caudovirales				Virus	85.05	0.64		Outlier	1.94E-03	0.141821112
OJOH01000316.1	35367	Uroviricota	Caudoviricetes	Caudovirales				Virus	27.96	0.14		Overlap (VC_588/VC_698)	1.73E-05	0.141821112
ONZX01000361.1	31390	Uroviricota	Caudoviricetes	Caudovirales				Virus	48.82	0.69	298_0	Clustered	1.55E-04	0.141821112
OJOH01000245.1	43834	Uroviricota	Caudoviricetes	Caudovirales				Virus	63.24	0.65	548_0	Clustered	4.40E-04	0.14101531
OJPE01000084.1	47726	Uroviricota	Caudoviricetes	Caudovirales				Virus	60.65	0.66	390_0	Clustered	1.52E-03	0.14101531
OODJ01000485.1	41029	Uroviricota	Caudoviricetes	Caudovirales				Virus	45.35	0.13	509_7	Clustered	7.85E-05	0.14101531
PPYF01653838.1	92266	Uroviricota	Caudoviricetes	Caudovirales				Virus	40.21	0.33	562_0	Clustered	3.42E-04	0.14101531
OKRU01003732.1	11859	Uroviricota	Caudoviricetes	Caudovirales				Virus	4.67	0.57		Outlier	4.26E-05	0.140209508
OHAC01000462.1	42713	Uroviricota	Caudoviricetes	Caudovirales				Virus	32.16	0.58		Outlier	4.03E-04	0.140209508
OGZO01000058.1	56248	Uroviricota	Caudoviricetes	Caudovirales				Virus	33.85	0.64		Overlap (VC_685/VC_686)	1.80E-04	0.139403707
OIZL01000278.1	42349	Uroviricota	Caudoviricetes	Caudovirales				Virus	53.04	0.2	509_2	Clustered	3.97E-04	0.139403707
OOBN01000406.1	42832	Uroviricota	Caudoviricetes	Caudovirales				Virus	47.53	0.27	509_4	Clustered	8.33E-05	0.139403707
OCPV01000320.1	40536	Uroviricota	Caudoviricetes	Caudovirales				Virus	40.62	0.25	509_9	Clustered	4.40E-04	0.138597905
OAWD01000839.1	16575	Uroviricota	Caudoviricetes	Caudovirales				Virus	20.43	0.41	617_0	Clustered	9.51E-03	0.137792103
OGXI01000144.1	59077	Uroviricota	Caudoviricetes	Caudovirales				Virus	46.7	0.57	684_0	Clustered	9.30E-05	0.137792103
OBAE01000327.1	40741	Uroviricota	Caudoviricetes	Caudovirales				Virus	65.37	0.44		Overlap (VC_508/VC_510/VC_687)	1.41E-03	0.137792103
OLQT01000406.1	32461	Uroviricota	Caudoviricetes	Caudovirales				Virus	51.12	0.31	284_0	Clustered	8.84E-05	0.137792103
OPGP01000057.1	52678	Uroviricota	Caudoviricetes	Caudovirales				Virus	75.7	0.28		Overlap (VC_81/VC_82)	8.89E-05	0.136986301
OMAO01000178.1	42983	Uroviricota	Caudoviricetes	Caudovirales				Virus	23.33	0.35	691_0	Clustered	7.87E-05	0.136986301
OHAY01000477.1	41628	Uroviricota	Caudoviricetes	Caudovirales				Virus	22.73	0.23	377_0	Clustered	3.20E-04	0.136986301
PPYF01000090.1	44441	Uroviricota	Caudoviricetes	Caudovirales				Virus	53.24	0.46	433_0	Clustered	3.11E-04	0.136986301
OLVU01000419.1	37425	Uroviricota	Caudoviricetes	Caudovirales				Virus	67.53	0.39	338_0	Clustered	1.50E-03	0.135374698
OGOZ01000078.1	65229	Uroviricota	Caudoviricetes	Caudovirales				Virus	51.72	0.81		Overlap (VC_407/VC_514)	1.69E-03	0.135374698
OLGY01000138.1	63037	Uroviricota	Caudoviricetes	Caudovirales				Virus	31.46	0.49		Overlap (VC_236/VC_238/VC_239)	2.32E-04	0.135374698
OLRT01000256.1	42417	Uroviricota	Caudoviricetes	Caudovirales				Virus	23.9	0.17	691_0	Clustered	6.97E-05	0.134568896
OIWM01000672.1	39492	Uroviricota	Caudoviricetes	Caudovirales				Virus	59.75	0.43		Overlap (VC_508/VC_510/VC_687)	1.18E-03	0.134568896
QWCV01000665.1	37861	Uroviricota	Caudoviricetes	Caudovirales				Virus	68.4	0.4	338_0	Clustered	2.80E-04	0.134568896
OHQS01000375.1	31121	Uroviricota	Caudoviricetes	Caudovirales				Virus	49.83	0.93	439_0	Clustered	2.19E-03	0.133763094
OIWK01000854.1	31794	Uroviricota	Caudoviricetes	Caudovirales				Virus	29.27	0.74	665_0	Clustered	7.70E-04	0.133763094
OLFV01000176.1	77093	Uroviricota	Caudoviricetes	Caudovirales				Virus	52.82	0.76		Outlier	2.50E-03	0.133763094
OWIK01000092.1	37443	Uroviricota	Caudoviricetes	Caudovirales				Virus	55.86	0.58	370_0	Clustered	3.01E-04	0.133763094
OLSN01000487.1	42779	Uroviricota	Caudoviricetes	Caudovirales				Virus	43.44	0.18	428_0	Clustered	1.45E-04	0.133763094
OWIT01000123.1	46969	Uroviricota	Caudoviricetes	Caudovirales				Virus	46.56	0.47	678_0	Clustered	2.66E-04	0.132957293
OGZN01000030.1	42157	Uroviricota	Caudoviricetes	Caudovirales				Virus	52.09	0.58	681_0	Clustered	9.44E-05	0.132957293
OGQO01000276.1	55708	Uroviricota	Caudoviricetes	Caudovirales				Virus	26.46	0.63		Overlap (VC_685/VC_686)	7.76E-04	0.132957293
OKWP01000261.1	33985	Uroviricota	Caudoviricetes	Caudovirales				Virus	16.42	0.39	669_0	Clustered	7.06E-04	0.132151491
QWCY01000602.1	57938	Uroviricota	Caudoviricetes	Caudovirales				Virus	49.35	0.47	684_1	Clustered/Singleton	1.68E-04	0.132151491
OIYY01000076.1	70091	Uroviricota	Caudoviricetes	Caudovirales				Virus	93.24	0.5	684_9	Clustered/Singleton	7.59E-05	0.132151491
OGZT01000155.1	54600	Uroviricota	Caudoviricetes	Caudovirales				Virus	38.38	0.63	370_2	Clustered/Singleton	4.37E-05	0.132151491
OHFD01000051.1	42448	Uroviricota	Caudoviricetes	Caudovirales				Virus	41.26	0.18	428_0	Clustered	1.49E-04	0.132151491
OWIM01000126.1	47749	Uroviricota	Caudoviricetes	Caudovirales				Virus	77.28	0.47		Outlier	1.04E-04	0.132151491
OHWM01000142.1	40190	Uroviricota	Caudoviricetes	Caudovirales				Virus	64.27	0.43		Overlap (VC_508/VC_510/VC_687)	1.31E-03	0.131345689
OLYB01000308.1	49857	Uroviricota	Caudoviricetes	Caudovirales				Virus	47.8	0.33	317_0	Clustered	1.11E-04	0.131345689
OLGF01000749.1	37071	Uroviricota	Caudoviricetes	Caudovirales				Virus	59.21	0.72		Outlier	7.17E-05	0.131345689
OGOO01000820.1	32277	Uroviricota	Caudoviricetes	Caudovirales				Virus	44.95	0.15	384_0	Clustered	2.08E-03	0.131345689
OGXX01000519.1	42446	Uroviricota	Caudoviricetes	Caudovirales				Virus	41.67	0.61	681_0	Clustered	7.42E-05	0.130539887
OKVP01000056.1	38738	Uroviricota	Caudoviricetes	Caudovirales				Virus	33.45	0.34	691_0	Clustered	1.50E-04	0.130539887
OJNJ01000043.1	50615	Uroviricota	Caudoviricetes	Caudovirales				Virus	26.53	0.63	325_0	Clustered	1.56E-04	0.130539887
OKUV01000139.1	41915	Uroviricota	Caudoviricetes	Caudovirales				Virus	42.65	0.27		Outlier	1.47E-04	0.129734085
OIWQ01000504.1	51546	Uroviricota	Caudoviricetes	Caudovirales				Virus	47.8	0.4	317_0	Clustered	2.69E-05	0.128928284
OHZE01000056.1	56674	Uroviricota	Caudoviricetes	Caudovirales				Virus	38.92	0.51	531_0	Clustered	2.33E-05	0.128928284
OIXA01001144.1	34854	Uroviricota	Caudoviricetes	Caudovirales				Virus	47.09	0.17		Outlier	1.50E-04	0.128928284
OGQO01000480.1	42230	Uroviricota	Caudoviricetes	Caudovirales				Virus	45.67	0.21	509_10	Clustered	2.05E-04	0.128928284
OJPB01000159.1	48580	Uroviricota	Caudoviricetes	Caudovirales				Virus	49.9	0.37	290_0	Clustered	1.61E-04	0.128122482
OJRG01000199.1	42811	Uroviricota	Caudoviricetes	Caudovirales				Virus	21.28	0.21	691_0	Clustered	1.14E-04	0.128122482
OBTM01000023.1	41608	Uroviricota	Caudoviricetes	Caudovirales				Virus	14.75	0.17	377_0	Clustered	6.92E-04	0.128122482
PPYF01602783.1	37969	Uroviricota	Caudoviricetes	Caudovirales				Virus	48.97	0.71		Outlier	1.65E-04	0.128122482
OGQJ01000231.1	60737	Uroviricota	Caudoviricetes	Caudovirales				Virus	27.24	0.65	684_4	Clustered/Singleton	3.11E-04	0.12731668
OLOB01000460.1	32817	Uroviricota	Caudoviricetes	Caudovirales				Virus	49.23	0.4	320_0	Clustered	5.48E-05	0.12731668
OBJG01000464.1	43938	Uroviricota	Caudoviricetes	Caudovirales				Virus	78.97	0.72		Overlap (VC_331/VC_333)	5.17E-05	0.126510878
OHCS01000145.1	46211	Uroviricota	Caudoviricetes	Caudovirales				Virus	53.33	0.81	678_0	Clustered	2.80E-03	0.125705077
OJTY01000082.1	41994	Uroviricota	Caudoviricetes	Caudovirales				Virus	71.67	0.33		Outlier	2.01E-04	0.125705077
OOCN01000223.1	58669	Uroviricota	Caudoviricetes	Caudovirales				Virus	67.87	0.5		Overlap (VC_685/VC_704)	7.37E-05	0.125705077
OODA01000240.1	41596	Uroviricota	Caudoviricetes	Caudovirales				Virus	68.74	0.68		Outlier	1.43E-04	0.125705077
OLSG01000039.1	146963	Uroviricota	Caudoviricetes	Caudovirales				Virus	41.56	0.27	503_0	Clustered	6.33E-04	0.124899275
OOBN01000361.1	46237	Uroviricota	Caudoviricetes	Caudovirales				Virus	63.82	0.35	709_0	Clustered	2.33E-04	0.124899275
OLVX01000347.1	46863	Uroviricota	Caudoviricetes	Caudovirales				Virus	46.93	0.74		Overlap (VC_318/VC_390)	2.05E-04	0.124899275
OGPH01000069.1	123536	Uroviricota	Caudoviricetes	Caudovirales				Virus	64.48	0.62	355_2	Clustered	5.06E-05	0.124899275
OHFM01000127.1	39130	Uroviricota	Caudoviricetes	Caudovirales				Virus	30.12	0.34	754_0	Clustered	2.21E-04	0.124093473
OGTL01001335.1	22114	Uroviricota	Caudoviricetes	Caudovirales				Virus	38.5	0.72	649_0	Clustered	2.00E-02	0.124093473
OCQC01000453.1	44818	Uroviricota	Caudoviricetes	Caudovirales				Virus	61.95	0.63		Overlap (VC_680/VC_681)	4.81E-05	0.124093473
OIXA01000944.1	39241	Uroviricota	Caudoviricetes	Caudovirales				Virus	26.7	0.31		Overlap (VC_387/VC_688)	8.04E-05	0.124093473
QWCN01002334.1	40224	Uroviricota	Caudoviricetes	Caudovirales				Virus	8.65	0.26		Overlap (VC_693/VC_754)	3.36E-04	0.124093473
OLVO01000497.1	45710	Uroviricota	Caudoviricetes	Caudovirales				Virus	70.94	0.75	678_0	Clustered	6.75E-04	0.123287671
OHCR01000094.1	58699	Uroviricota	Caudoviricetes	Caudovirales				Virus	45.48	0.59	684_5	Clustered/Singleton	1.41E-04	0.123287671
PPYE01186248.1	51351	Uroviricota	Caudoviricetes	Caudovirales				Virus	22.28	0.65	325_0	Clustered	1.47E-04	0.123287671
ONZU01000443.1	40352	Uroviricota	Caudoviricetes	Caudovirales				Virus	20.7	0.23	377_0	Clustered	3.37E-04	0.123287671
OGCO01001061.1	44142	Uroviricota	Caudoviricetes	Caudovirales				Virus	83.42	0.61		Overlap (VC_331/VC_333)	3.96E-05	0.122481869
OKTA01000329.1	32591	Uroviricota	Caudoviricetes	Caudovirales				Virus	29.97	0.4		Overlap (VC_380/VC_587)	1.53E-04	0.122481869
OLSC01000099.1	112617	Uroviricota	Caudoviricetes	Caudovirales				Virus	52.03	0.52	170_0	Clustered	4.11E-05	0.121676068
OGQY01000164.1	56943	Uroviricota	Caudoviricetes	Caudovirales				Virus	50.74	0.26		Overlap (VC_291/VC_317)	1.20E-05	0.121676068
OODB01000476.1	39766	Uroviricota	Caudoviricetes	Caudovirales				Virus	53.82	0.45		Overlap (VC_508/VC_510/VC_687)	7.43E-04	0.121676068
OICI01000049.1	44939	Uroviricota	Caudoviricetes	Caudovirales				Virus	43.42	0.82		Overlap (VC_680/VC_681/VC_683)	1.35E-04	0.120870266
OIXA01000846.1	41852	Uroviricota	Caudoviricetes	Caudovirales				Virus	32.04	0.42	691_0	Clustered	8.75E-05	0.120870266
OLRT01000269.1	41057	Uroviricota	Caudoviricetes	Caudovirales				Virus	53.61	0.31		Overlap (VC_688/VC_689)	1.34E-04	0.120870266
OOAI01000021.1	126699	Uroviricota	Caudoviricetes	Caudovirales				Virus	87.88	0.58		Outlier	2.50E-05	0.120870266
OLNW01000784.1	35502	Uroviricota	Caudoviricetes	Caudovirales				Virus	46.71	0.49	383_0	Clustered	1.28E-04	0.120870266
OLWF01000197.1	42295	Uroviricota	Caudoviricetes	Caudovirales				Virus	12.3	0.21	584_0	Clustered	1.14E-04	0.120064464
OIWS01000677.1	40611	Uroviricota	Caudoviricetes	Caudovirales				Virus	67.46	0.16	509_6	Clustered	9.36E-04	0.120064464
OKWX01000129.1	40007	Uroviricota	Caudoviricetes	Caudovirales				Virus	20	0.6		Overlap (VC_329/VC_590)	1.65E-04	0.120064464
OMNT01000451.1	43798	Uroviricota	Caudoviricetes	Caudovirales				Virus	40.57	0.79		Overlap (VC_680/VC_681/VC_683)	5.11E-04	0.120064464
ONZU01000435.1	40942	Uroviricota	Caudoviricetes	Caudovirales				Virus	70.74	0.55		Outlier	3.14E-05	0.120064464
OIYR01000081.1	56153	Uroviricota	Caudoviricetes	Caudovirales				Virus	45.53	0.76	684_3	Clustered/Singleton	1.53E-04	0.119258662
OBAI01000591.1	37437	Uroviricota	Caudoviricetes	Caudovirales				Virus	28.24	0.27		Overlap (VC_387/VC_688)	6.48E-05	0.119258662
OBJJ01000048.1	41529	Uroviricota	Caudoviricetes	Caudovirales				Virus	67.04	0.29	284_0	Clustered	2.76E-04	0.119258662
OKSH01000449.1	43877	Uroviricota	Caudoviricetes	Caudovirales				Virus	60.4	0.18	342_0	Clustered	1.63E-04	0.119258662
OKSB01000467.1	44349	Uroviricota	Caudoviricetes	Caudovirales				Virus	67	0.18	509_8	Clustered	9.29E-05	0.119258662
OJQY01000251.1	35247	Uroviricota	Caudoviricetes	Caudovirales				Virus	33.99	0.29	754_0	Clustered	2.20E-04	0.118452861
OMNT01000907.1	29917	Uroviricota	Caudoviricetes	Caudovirales				Virus	26.72	0.62		Outlier	2.88E-04	0.118452861
OLRS01000482.1	46977	Uroviricota	Caudoviricetes	Caudovirales				Virus	79.78	0.91	678_0	Clustered	2.39E-04	0.117647059
OHHR01000330.1	33196	Uroviricota	Caudoviricetes	Caudovirales				Virus	42.88	0.27		Outlier	2.77E-03	0.117647059
QZLN01001612.1	36336	Uroviricota	Caudoviricetes	Caudovirales				Virus	12.38	0.24	782_0	Clustered	6.87E-05	0.117647059
OBIN01000015.1	35381	Uroviricota	Caudoviricetes	Caudovirales				Virus	104.63	0.59		Outlier	1.49E-03	0.117647059
OOIG01000243.1	48466	Uroviricota	Caudoviricetes	Caudovirales				Virus	53.5	0.37	290_0	Clustered	9.42E-05	0.117647059
OLYC01000040.1	130961	Uroviricota	Caudoviricetes	Caudovirales				Virus	40.44	0.56	355_1	Clustered/Singleton	2.90E-04	0.117647059
OIYG01000242.1	58593	Uroviricota	Caudoviricetes	Caudovirales				Virus	59.71	0.59	684_11	Clustered/Singleton	1.28E-04	0.116841257
OOAF01000789.1	36675	Uroviricota	Caudoviricetes	Caudovirales				Virus	60.1	0.49		Outlier	2.42E-04	0.116841257
OIZA01000150.1	41324	Uroviricota	Caudoviricetes	Caudovirales				Virus	60.01	0.26	509_8	Clustered	1.15E-04	0.116841257
OLGN01000403.1	37226	Uroviricota	Caudoviricetes	Caudovirales				Virus	38.18	0.5	678_0	Clustered	1.54E-04	0.116035455
OKSD01000268.1	57442	Uroviricota	Caudoviricetes	Caudovirales				Virus	64.15	0.68		Outlier	2.22E-04	0.116035455
OLNN01000331.1	52459	Uroviricota	Caudoviricetes	Caudovirales				Virus	51.66	0.71	518_0	Clustered	9.70E-04	0.116035455
OGTB01000155.1	60122	Uroviricota	Caudoviricetes	Caudovirales				Virus	33.91	0.59		Overlap (VC_685/VC_703)	6.13E-05	0.115229654
OMEK01000015.1	92198	Uroviricota	Caudoviricetes	Caudovirales				Virus	10.2	0.73	733_0	Clustered	2.45E-04	0.115229654
OHAY01000753.1	32718	Uroviricota	Caudoviricetes	Caudovirales				Virus	46.05	0.9	439_0	Clustered	1.79E-03	0.115229654
OHAH01000213.1	47093	Uroviricota	Caudoviricetes	Caudovirales				Virus	72.52	0.32	144_0	Clustered	6.51E-04	0.114423852
OIXH01000686.1	41077	Uroviricota	Caudoviricetes	Caudovirales				Virus	28.01	0.16		Outlier	2.54E-04	0.11361805
OBKV01000261.1	50719	Uroviricota	Caudoviricetes	Caudovirales				Virus	23.14	0.63	325_0	Clustered	1.16E-04	0.11361805
OJNZ01000151.1	55801	Uroviricota	Caudoviricetes	Caudovirales				Virus	69.84	0.35	531_0	Clustered	2.19E-05	0.112812248
OJQP01000276.1	38753	Uroviricota	Caudoviricetes	Caudovirales				Virus	74.29	0.71	338_0	Clustered	1.43E-04	0.111200645
QRFC01000346.1	47975	Uroviricota	Caudoviricetes	Caudovirales				Virus	51.57	0.3	144_0	Clustered	1.34E-03	0.111200645
OLNZ01000406.1	44122	Uroviricota	Caudoviricetes	Caudovirales				Virus	68.45	0.32		Overlap (VC_688/VC_689)	1.58E-04	0.110394843
QWCK01001729.1	30643	Uroviricota	Caudoviricetes	Caudovirales				Virus	43.86	0.23	384_0	Clustered	8.80E-04	0.110394843
OIWS01000653.1	41760	Uroviricota	Caudoviricetes	Caudovirales				Virus	59.14	0.7	678_0	Clustered	3.26E-04	0.109589041
OJPL01000863.1	10252	Uroviricota	Caudoviricetes	Caudovirales				Virus	6.92	0.27		Outlier	2.65E-05	0.109589041
OGOC01000549.1	37847	Uroviricota	Caudoviricetes	Caudovirales				Virus	48.64	0.6	320_0	Clustered	2.33E-04	0.109589041
OLNE01000319.1	50023	Uroviricota	Caudoviricetes	Caudovirales				Virus	65.5	0.15	431_0	Clustered/Singleton	2.77E-05	0.109589041
OGRA01000354.1	49036	Uroviricota	Caudoviricetes	Caudovirales				Virus	40.55	0.59	390_0	Clustered	3.61E-05	0.108783239
OKWQ01000153.1	48739	Uroviricota	Caudoviricetes	Caudovirales				Virus	43.83	0.96	572_0	Clustered	3.00E-04	0.108783239
OFMD01000332.1	40520	Uroviricota	Caudoviricetes	Caudovirales				Virus	17.37	0.58	727_0	Clustered	1.91E-03	0.107977438
OJMI01000460.1	54297	Uroviricota	Caudoviricetes	Caudovirales				Virus	26.67	0.5	684_16	Clustered/Singleton	7.74E-05	0.107977438
OGZR01000164.1	43165	Uroviricota	Caudoviricetes	Caudovirales				Virus	56.65	0.41	709_0	Clustered	2.10E-04	0.107977438
OGZD01000349.1	53688	Uroviricota	Caudoviricetes	Caudovirales				Virus	31.65	0.72	325_0	Clustered	5.82E-05	0.107977438
OLRT01000017.1	137354	Uroviricota	Caudoviricetes	Caudovirales				Virus	29.07	0.3	503_0	Clustered	8.41E-04	0.107977438
OHFB01000081.1	50456	Uroviricota	Caudoviricetes	Caudovirales				Virus	56.14	0.37		Overlap (VC_61/VC_65)	1.33E-03	0.107171636
OBHU01000164.1	60076	Uroviricota	Caudoviricetes	Caudovirales				Virus	41.23	0.6		Overlap (VC_685/VC_703)	4.42E-05	0.107171636
OOBM01000146.1	60554	Uroviricota	Caudoviricetes	Caudovirales				Virus	50.64	0.33	359_0	Clustered	2.83E-05	0.107171636
OGSD01000395.1	45814	Uroviricota	Caudoviricetes	Caudovirales				Virus	52.91	0.44		Overlap (VC_680/VC_681)	8.11E-05	0.106365834
OIWQ01000709.1	43069	Uroviricota	Caudoviricetes	Caudovirales				Virus	64.35	0.59		Outlier	1.09E-05	0.10475423
OLGD01001135.1	43858	Uroviricota	Caudoviricetes	Caudovirales				Virus	36.39	0.76		Overlap (VC_680/VC_681/VC_683)	1.87E-04	0.10475423
OLWY01000021.1	111919	Uroviricota	Caudoviricetes	Caudovirales				Virus	83.55	0.77		Outlier	6.26E-04	0.103948429
OGZC01000057.1	55564	Uroviricota	Caudoviricetes	Caudovirales				Virus	31.8	0.55		Overlap (VC_685/VC_704)	1.13E-05	0.103948429
OHPO01000232.1	30988	Uroviricota	Caudoviricetes	Caudovirales				Virus	29.84	0.18	690_0	Clustered	6.33E-05	0.103142627
OGQA01000104.1	48811	Uroviricota	Caudoviricetes	Caudovirales				Virus	51.53	0.24		Overlap (VC_318/VC_390)	1.23E-04	0.103142627
OHUE01000112.1	50679	Uroviricota	Caudoviricetes	Caudovirales				Virus	47.62	0.21	509_9	Clustered	7.41E-05	0.103142627
OIZS01000038.1	82634	Uroviricota	Caudoviricetes	Caudovirales				Virus	64.13	0.63	670_1	Clustered/Singleton	1.34E-04	0.103142627
OHAN01000232.1	58697	Uroviricota	Caudoviricetes	Caudovirales				Virus	51.53	0.57	684_7	Clustered/Singleton	2.99E-05	0.103142627
OHLE01000272.1	34953	Uroviricota	Caudoviricetes	Caudovirales				Virus	38.51	0.3		Overlap (VC_106/VC_314)	2.66E-05	0.102336825
OLOO01000195.1	64944	Uroviricota	Caudoviricetes	Caudovirales				Virus	15.04	0.57		Outlier	7.06E-03	0.101531023
OMGJ01000169.1	46374	Uroviricota	Caudoviricetes	Caudovirales				Virus	24.3	0.57	290_0	Clustered	1.32E-04	0.101531023
OGXS01000381.1	43285	Uroviricota	Caudoviricetes	Caudovirales				Virus	47.17	0.33		Outlier	1.16E-04	0.101531023
OFRY01000120.1	59250	Uroviricota	Caudoviricetes	Caudovirales				Virus	42.98	0.81		Overlap (VC_238/VC_239)	2.67E-05	0.100725222
OJOK01000308.1	35281	Uroviricota	Caudoviricetes	Caudovirales				Virus	36.68	0.12	586_0	Clustered	3.92E-04	0.09991942
QRFC01000448.1	41455	Uroviricota	Caudoviricetes	Caudovirales				Virus	29.16	0.59	727_0	Clustered	1.23E-03	0.09991942
OOAH01000868.1	31973	Uroviricota	Caudoviricetes	Caudovirales				Virus	53.72	0.15		Overlap (VC_106/VC_314)	2.67E-05	0.09991942
OIFO01000134.1	16154	Uroviricota	Caudoviricetes	Caudovirales				Virus	5.72	0.39	669_0	Clustered	7.30E-04	0.099113618
OBKB01000019.1	47733	Uroviricota	Caudoviricetes	Caudovirales				Virus	81.41	0.6		Overlap (VC_518/VC_519)	2.07E-03	0.098307816
OHTK01000604.1	16139	Uroviricota	Caudoviricetes	Caudovirales				Virus	5.72	0.29	669_0	Clustered	5.60E-04	0.098307816
OKWG01000177.1	32468	Uroviricota	Caudoviricetes	Caudovirales				Virus	40.15	0.15	586_0	Clustered	1.69E-04	0.098307816
OWIM01000287.1	29836	Uroviricota	Caudoviricetes	Caudovirales				Virus	75.62	0.28		Overlap (VC_106/VC_314)	2.20E-05	0.098307816
OHDQ01000033.1	92557	Uroviricota	Caudoviricetes	Caudovirales				Virus	17.18	0.74	733_1	Clustered	1.10E-04	0.097502015
OCHJ01000473.1	51434	Uroviricota	Caudoviricetes	Caudovirales			I8953	Virus	57.58	0.9	722_0	Clustered	8.28E-04	0.097502015
OIWT01000822.1	41155	Uroviricota	Caudoviricetes	Caudovirales				Virus	68.73	0.58	370_1	Clustered	3.40E-05	0.097502015
OLRF01000994.1	31994	Uroviricota	Caudoviricetes	Caudovirales				Virus	32.77	0.2	586_0	Clustered	8.31E-05	0.096696213
OIZA01000067.1	65785	Uroviricota	Caudoviricetes	Caudovirales				Virus	42.57	0.8	717_0	Clustered	8.21E-04	0.095890411
OGZK01000124.1	69447	Uroviricota	Caudoviricetes	Caudovirales				Virus	80.2	0.91		Overlap (VC_407/VC_514)	1.01E-04	0.095890411
OKWZ01000138.1	37698	Uroviricota	Caudoviricetes	Caudovirales				Virus	67.62	0.68	296_1	Clustered	4.87E-05	0.095890411
OLYB01000474.1	38829	Uroviricota	Caudoviricetes	Caudovirales				Virus	31.69	0.22	385_0	Clustered	2.98E-05	0.095890411
OOIG01000467.1	35085	Uroviricota	Caudoviricetes	Caudovirales				Virus	33.56	0.15		Overlap (VC_387/VC_688)	6.23E-05	0.095890411
OKIZ01000172.1	35729	Uroviricota	Caudoviricetes	Caudovirales				Virus	36.26	0.24	62_0	Clustered	7.44E-05	0.095084609
OLXK01000530.1	36231	Uroviricota	Caudoviricetes	Caudovirales				Virus	53.49	0.18	646_0	Clustered	6.91E-04	0.095084609
OHPX01000257.1	34244	Uroviricota	Caudoviricetes	Caudovirales				Virus	20.68	0.19		Overlap (VC_380/VC_587)	4.17E-04	0.095084609
OMCH01000179.1	36126	Uroviricota	Caudoviricetes	Caudovirales				Virus	42.35	0.4	320_0	Clustered	1.02E-04	0.095084609
OKVK01000387.1	30737	Uroviricota	Caudoviricetes	Caudovirales				Virus	26.72	0.91	439_0	Clustered	1.05E-03	0.095084609
QWCH01001111.1	43751	Uroviricota	Caudoviricetes	Caudovirales				Virus	63.24	0.63	548_0	Clustered	1.98E-04	0.095084609
OKWN01000268.1	33153	Uroviricota	Caudoviricetes	Caudovirales				Virus	82.04	0.68	298_0	Clustered	4.56E-05	0.094278807
OGCO01001294.1	38710	Uroviricota	Caudoviricetes	Caudovirales				Virus	55.15	0.77	375_0	Clustered	4.77E-04	0.094278807
OBKV01000156.1	70421	Uroviricota	Caudoviricetes	Caudovirales				Virus	97.83	0.92		Overlap (VC_407/VC_514)	1.78E-04	0.093473006
OGOX01000194.1	50422	Uroviricota	Caudoviricetes	Caudovirales				Virus	66.55	0.41		Overlap (VC_61/VC_65)	8.15E-05	0.092667204
OGXT01000382.1	56746	Uroviricota	Caudoviricetes	Caudovirales				Virus	53.91	0.61		Overlap (VC_685/VC_703)	3.07E-05	0.092667204
OGZA01000104.1	63955	Uroviricota	Caudoviricetes	Caudovirales				Virus	42	0.46		Overlap (VC_238/VC_239)	1.15E-04	0.092667204
OLNL01000259.1	60984	Uroviricota	Caudoviricetes	Caudovirales				Virus	51.34	0.23	315_0	Clustered	4.75E-05	0.092667204
OOCX01000393.1	37165	Uroviricota	Caudoviricetes	Caudovirales				Virus	42.17	0.53	331_0	Clustered	3.73E-04	0.092667204
OGYI01000568.1	45532	Uroviricota	Caudoviricetes	Caudovirales				Virus	91.88	0.71	332_1	Clustered	2.23E-05	0.092667204
OJNI01000110.1	55946	Uroviricota	Caudoviricetes	Caudovirales				Virus	29.22	0.63	684_6	Clustered/Singleton	7.41E-06	0.091861402
OIWL01000893.1	36236	Uroviricota	Caudoviricetes	Caudovirales				Virus	33.58	0.32	379_0	Clustered/Singleton	1.17E-04	0.091861402
OMEV01000432.1	30455	Uroviricota	Caudoviricetes	Caudovirales				Virus	32.62	0.92	439_0	Clustered	6.24E-04	0.0910556
OIZA01000142.1	42216	Uroviricota	Caudoviricetes	Caudovirales				Virus	12.02	0.57	727_0	Clustered	1.14E-03	0.0910556
OGPA01000284.1	57349	Uroviricota	Caudoviricetes	Caudovirales				Virus	42.97	0.82		Overlap (VC_238/VC_239)	4.60E-05	0.0910556
OGPH01000700.1	32151	Uroviricota	Caudoviricetes	Caudovirales				Virus	32.61	0.66	329_0	Clustered	1.26E-03	0.0910556
OHCB01000061.1	42128	Uroviricota	Caudoviricetes	Caudovirales				Virus	15.51	0.18	584_0	Clustered	9.43E-05	0.090249799
OIZT01000182.1	44977	Uroviricota	Caudoviricetes	Caudovirales				Virus	13.35	0.56	727_0	Clustered	5.65E-04	0.090249799
OLSB01000778.1	35678	Uroviricota	Caudoviricetes	Caudovirales				Virus	31.73	0.29		Overlap (VC_387/VC_688)	6.68E-05	0.090249799
OLGD01001312.1	38693	Uroviricota	Caudoviricetes	Caudovirales				Virus	20.46	0.29	646_0	Clustered	2.05E-04	0.089443997
OHAT01000525.1	38930	Uroviricota	Caudoviricetes	Caudovirales				Virus	48.39	0.62	331_0	Clustered	1.30E-04	0.089443997
OGOW01000512.1	44337	Uroviricota	Caudoviricetes	Caudovirales				Virus	69.23	0.5	433_0	Clustered	8.83E-05	0.089443997
OIZF01000197.1	43084	Uroviricota	Caudoviricetes	Caudovirales			I8953	Virus	19.94	0.65	727_0	Clustered	3.87E-04	0.089443997
OLWB01000406.1	45180	Uroviricota	Caudoviricetes	Caudovirales				Virus	30	0.26	361_0	Clustered	3.17E-05	0.088638195
OIWU01000759.1	36939	Uroviricota	Caudoviricetes	Caudovirales				Virus	35.26	0.7	383_0	Clustered	2.27E-05	0.088638195
OOCZ01000383.1	36512	Uroviricota	Caudoviricetes	Caudovirales				Virus	28.36	0.36		Overlap (VC_387/VC_688)	1.97E-05	0.088638195
OIXM01000001.1	61411	Uroviricota	Caudoviricetes	Caudovirales				Virus	6.28	0.65	769_0	Clustered	3.53E-04	0.087832393
OLQV01000168.1	68637	Uroviricota	Caudoviricetes	Caudovirales				Virus	71.07	0.85		Overlap (VC_407/VC_514)	1.16E-04	0.087832393
OIZT01000130.1	57491	Uroviricota	Caudoviricetes	Caudovirales				Virus	30.05	0.53	684_2	Clustered/Singleton	1.34E-04	0.087026591
OAWF01000066.1	100444	Uroviricota	Caudoviricetes	Caudovirales				Virus	47.47	0.69		Outlier	3.56E-04	0.087026591
OGCO01000288.1	86832	Uroviricota	Caudoviricetes	Caudovirales				Virus	40.38	0.56		Outlier	1.83E-03	0.087026591
OGPU01000558.1	41076	Uroviricota	Caudoviricetes	Caudovirales				Virus	59.73	0.24	361_1	Clustered	1.73E-05	0.087026591
OLPD01001221.1	13770	Uroviricota	Caudoviricetes	Caudovirales				Virus	39.86	0.6	575_0	Clustered	3.83E-03	0.08622079
OLOK01000165.1	60853	Uroviricota	Caudoviricetes	Caudovirales				Virus	64.73	0.58		Overlap (VC_673/VC_711)	1.50E-04	0.08622079
OLXK01000549.1	35590	Uroviricota	Caudoviricetes	Caudovirales				Virus	60.71	0.5		Outlier	2.14E-05	0.08622079
OMCT01000173.1	53709	Uroviricota	Caudoviricetes	Caudovirales				Virus	44.89	0.23	317_0	Clustered	2.08E-05	0.08622079
OKWJ01000655.1	37355	Uroviricota	Caudoviricetes	Caudovirales				Virus	40.91	0.71	340_0	Clustered	2.19E-05	0.08622079
OGTB01000267.1	44928	Uroviricota	Caudoviricetes	Caudovirales				Virus	36.96	0.27	361_0	Clustered	3.74E-05	0.08622079
OKXB01000208.1	74459	Uroviricota	Caudoviricetes	Caudovirales				Virus	51.33	0.72	715_0	Clustered	3.92E-04	0.084609186
OIYV01000181.1	42500	Uroviricota	Caudoviricetes	Caudovirales				Virus	21.97	0.6	727_0	Clustered	4.47E-04	0.084609186
OIWQ01000560.1	48868	Uroviricota	Caudoviricetes	Caudovirales				Virus	39.7	0.49		Overlap (VC_318/VC_390)	8.91E-05	0.084609186
OKVI01000416.1	32799	Uroviricota	Caudoviricetes	Caudovirales				Virus	56	0.71		Outlier	1.56E-03	0.084609186
OOCD01000209.1	46200	Uroviricota	Caudoviricetes	Caudovirales				Virus	69.08	0.35	144_0	Clustered	9.06E-04	0.084609186
OWIH01000126.1	42449	Uroviricota	Caudoviricetes	Caudovirales				Virus	95.71	0.6	295_2	Clustered	2.82E-04	0.084609186
OGRU01002163.1	13244	Uroviricota	Caudoviricetes	Caudovirales				Virus	27.76	0.13		Overlap (VC_735/VC_737)	2.95E-04	0.083803384
OIXK01000001.1	63606	Uroviricota	Caudoviricetes	Caudovirales				Uncertain - viral or bacterial	0.65	0.77	769_0	Clustered	3.97E-04	0.083803384
OLGD01001117.1	44324	Uroviricota	Caudoviricetes	Caudovirales				Virus	80.02	0.19	332_0	Clustered	3.36E-05	0.083803384
OGUL01000327.1	59038	Uroviricota	Caudoviricetes	Caudovirales				Virus	39.75	0.65		Overlap (VC_238/VC_239)	3.97E-03	0.083803384
OJRC01000231.1	45240	Uroviricota	Caudoviricetes	Caudovirales				Virus	96.32	0.28	332_1	Clustered	5.67E-05	0.083803384
QRFC01000374.1	46166	Uroviricota	Caudoviricetes	Caudovirales				Virus	41.93	0.49		Overlap (VC_680/VC_681)	2.25E-05	0.083803384
OJMI01000211.1	83902	Uroviricota	Caudoviricetes	Caudovirales				Virus	10.97	0.82	733_0	Clustered	6.32E-04	0.082997583
OIYO01000448.1	34852	Uroviricota	Caudoviricetes	Caudovirales				Virus	28.35	0.33		Overlap (VC_387/VC_688)	1.98E-05	0.082997583
OMBK01000212.1	37425	Uroviricota	Caudoviricetes	Caudovirales				Virus	33.17	0.19	317_0	Clustered	4.87E-05	0.082997583
OHJQ01000216.1	49889	Uroviricota	Caudoviricetes	Caudovirales				Virus	20.14	0.65	325_0	Clustered	3.28E-05	0.082997583
OLZO01000305.1	32933	Uroviricota	Caudoviricetes	Caudovirales				Virus	41.26	0.19	586_0	Clustered	2.97E-05	0.082191781
OCJW01000175.1	35388	Uroviricota	Caudoviricetes	Caudovirales				Virus	57.9	0.22	62_0	Clustered	9.52E-05	0.081385979
OIWQ01001172.1	32402	Uroviricota	Caudoviricetes	Caudovirales				Virus	61.98	0.89	439_0	Clustered	9.39E-04	0.081385979
OQWI01000033.1	62729	Uroviricota	Caudoviricetes	Caudovirales				Uncertain - viral or bacterial	-2.26	0.72	769_0	Clustered	4.67E-04	0.081385979
OLFY01000737.1	47238	Uroviricota	Caudoviricetes	Caudovirales				Virus	34.81	0.11	290_0	Clustered	3.24E-04	0.081385979
OGXI01000568.1	32758	Uroviricota	Caudoviricetes	Caudovirales				Virus	37.23	0.69	329_0	Clustered	7.22E-04	0.080580177
OGYD01000498.1	33039	Uroviricota	Caudoviricetes	Caudovirales				Virus	35.04	0.21	384_0	Clustered	1.40E-03	0.079774376
OGUO01001785.1	13826	Uroviricota	Caudoviricetes	Caudovirales				Virus	27.76	0.14		Overlap (VC_735/VC_737)	1.12E-04	0.079774376
OKCT01000022.1	87890	Uroviricota	Caudoviricetes	Caudovirales				Virus	109.92	0.89	23_0	Clustered	5.51E-04	0.078968574
OHOP01000105.1	63824	Uroviricota	Caudoviricetes	Caudovirales				Virus	13.76	0.62		Overlap (VC_238/VC_239)	1.81E-05	0.078968574
OHJY01000637.1	13095	Uroviricota	Caudoviricetes	Caudovirales				Chromosome	-3.31	0.23	584_0	Clustered	1.04E-04	0.078968574
OIZI01000050.1	62676	Uroviricota	Caudoviricetes	Caudovirales				Virus	6.68	0.73	769_0	Clustered	3.27E-04	0.078968574
OQWI01000050.1	54376	Uroviricota	Caudoviricetes	Caudovirales				Virus	76.29	0.31	535_0	Clustered	2.89E-03	0.078968574
OBLG01000326.1	54904	Uroviricota	Caudoviricetes	Caudovirales				Virus	52.91	0.43		Outlier	5.92E-05	0.078162772
OGPB01000070.1	62908	Uroviricota	Caudoviricetes	Caudovirales				Virus	14.96	0.78		Overlap (VC_238/VC_239)	2.94E-04	0.078162772
OKWB01000104.1	37530	Uroviricota	Caudoviricetes	Caudovirales				Virus	36.34	0.78	320_0	Clustered	3.70E-05	0.078162772
OBHU01000533.1	29326	Uroviricota	Caudoviricetes	Caudovirales				Virus	15.17	0.92	439_0	Clustered	7.43E-04	0.078162772
QWCN01001563.1	34335	Uroviricota	Caudoviricetes	Caudovirales				Virus	48.05	0.69		Singleton	8.37E-06	0.078162772
OHUR01000100.1	49743	Uroviricota	Caudoviricetes	Caudovirales				Virus	34.17	0.91		Singleton	2.80E-03	0.07735697
OLPF01000572.1	37980	Uroviricota	Caudoviricetes	Caudovirales				Virus	31.4	0.17	646_0	Clustered	2.87E-04	0.07735697
OLXG01000086.1	39208	Uroviricota	Caudoviricetes	Caudovirales				Virus	15.49	0.5	697_0	Clustered	1.67E-04	0.07735697
OBZO01000101.1	56284	Uroviricota	Caudoviricetes	Caudovirales				Virus	35.03	0.63		Overlap (VC_238/VC_239)	3.13E-03	0.07735697
OWIM01000247.1	32812	Uroviricota	Caudoviricetes	Caudovirales				Virus	68.9	0.57		Outlier	1.20E-05	0.07735697
OBRH01000033.1	43552	Uroviricota	Caudoviricetes	Caudovirales				Virus	83.77	0.66	121_0	Clustered	2.64E-03	0.076551168
OLXE01000158.1	49754	Uroviricota	Caudoviricetes	Caudovirales				Virus	46.05	0.38	290_1	Clustered/Singleton	6.51E-05	0.076551168
PPYF01026863.1	44487	Uroviricota	Caudoviricetes	Caudovirales				Virus	79.26	0.34	342_0	Clustered	3.99E-05	0.076551168
OAWF01000598.1	18208	Uroviricota	Caudoviricetes	Caudovirales				Virus	12.33	0.25	617_0	Clustered	2.45E-04	0.075745367
OLXG01000124.1	32207	Uroviricota	Caudoviricetes	Caudovirales				Virus	30.85	0.17	690_0	Clustered	3.71E-05	0.074939565
OCHM01000268.1	40168	Uroviricota	Caudoviricetes	Caudovirales				Virus	10.81	0.4	724_0	Clustered	7.33E-04	0.074133763
OBIN01000013.1	36623	Uroviricota	Caudoviricetes	Caudovirales				Virus	51.06	0.61	340_0	Clustered	1.87E-04	0.074133763
OBJG01001371.1	19059	Uroviricota	Caudoviricetes	Caudovirales				Virus	7.57	0.73	708_0	Clustered	2.93E-06	0.074133763
OLXK01000509.1	37161	Uroviricota	Caudoviricetes	Caudovirales				Virus	75.32	0.44	334_0	Clustered	6.35E-06	0.074133763
OHFY01000167.1	46397	Uroviricota	Caudoviricetes	Caudovirales				Virus	30.87	0.63		Overlap (VC_394/VC_395)	7.83E-04	0.073327961
OIET01000963.1	17178	Uroviricota	Caudoviricetes	Caudovirales				Virus	16.2	0.22	617_0	Clustered	2.42E-04	0.073327961
PPYF01602799.1	40179	Uroviricota	Caudoviricetes	Caudovirales				Virus	73.43	0.71	291_0	Clustered	1.37E-04	0.073327961
OMGY01000427.1	49334	Uroviricota	Caudoviricetes	Caudovirales				Virus	49.32	0.26	390_0	Clustered	6.66E-05	0.073327961
OJOP01000171.1	45471	Uroviricota	Caudoviricetes	Caudovirales				Virus	42.55	0.59	678_0	Clustered	1.31E-04	0.07252216
OJRM01000105.1	53097	Uroviricota	Caudoviricetes	Caudovirales				Virus	52.11	0.28	339_0	Clustered	2.85E-05	0.071716358
OIYY01000123.1	59003	Uroviricota	Caudoviricetes	Caudovirales				Virus	32.69	0.53	684_8	Clustered/Singleton	1.75E-05	0.071716358
OJOH01000361.1	32291	Uroviricota	Caudoviricetes	Caudovirales				Virus	61.57	0.3		Outlier	5.42E-05	0.071716358
OHEU01000117.1	50524	Uroviricota	Caudoviricetes	Caudovirales				Virus	14.85	0.45	531_0	Clustered	1.92E-06	0.071716358
PPYF01219028.1	52055	Uroviricota	Caudoviricetes	Caudovirales				Virus	28.29	0.6		Overlap (VC_238/VC_239)	3.32E-03	0.071716358
OHNX01000523.1	16323	Uroviricota	Caudoviricetes	Caudovirales				Virus	12.06	0.21	585_0	Clustered	3.91E-05	0.070910556
OMGY01000648.1	39081	Uroviricota	Caudoviricetes	Caudovirales				Virus	20.15	0.77	660_0	Clustered	1.75E-04	0.070910556
OKSD01000283.1	56347	Uroviricota	Caudoviricetes	Caudovirales				Virus	34.51	0.45	684_15	Clustered	1.04E-04	0.070910556
OIZT01000174.1	46091	Uroviricota	Caudoviricetes	Caudovirales				Virus	60.28	0.43		Overlap (VC_680/VC_681)	5.63E-05	0.070910556
OBKS01000395.1	44264	Uroviricota	Caudoviricetes	Caudovirales				Virus	68.02	0.67	121_0	Clustered	1.54E-03	0.070910556
OFLZ01000231.1	51234	Uroviricota	Caudoviricetes	Caudovirales				Virus	53.87	0.61	339_0	Clustered	4.82E-05	0.070104754
OLWX01000093.1	54452	Uroviricota	Caudoviricetes	Caudovirales				Virus	43.21	0.15		Overlap (VC_291/VC_317)	7.28E-05	0.070104754
OLSN01000429.1	45719	Uroviricota	Caudoviricetes	Caudovirales				Virus	35.63	0.29		Outlier	6.64E-05	0.070104754
OHQX01000545.1	16323	Uroviricota	Caudoviricetes	Caudovirales				Virus	12.06	0.21	585_0	Clustered	3.97E-05	0.069298952
OOIF01000363.1	53147	Uroviricota	Caudoviricetes	Caudovirales				Virus	23.62	0.42	684_15	Clustered	4.77E-05	0.069298952
OHJT01000275.1	45663	Uroviricota	Caudoviricetes	Caudovirales				Virus	35.89	0.65		Overlap (VC_394/VC_395)	6.29E-04	0.068493151
OHKP01000317.1	29939	Uroviricota	Caudoviricetes	Caudovirales				Virus	30.03	0.14	690_0	Clustered	4.90E-05	0.068493151
OKVM01000115.1	49060	Uroviricota	Caudoviricetes	Caudovirales				Virus	73.25	0.32		Overlap (VC_128/VC_153)	1.79E-05	0.068493151
OBYQ01000180.1	88706	Uroviricota	Caudoviricetes	Caudovirales				Virus	158.43	0.89	23_0	Clustered	2.06E-04	0.068493151
OIXQ01000053.1	73425	Uroviricota	Caudoviricetes	Caudovirales				Virus	63.63	0.25	378_0	Clustered	3.12E-05	0.068493151
OGQN01000404.1	40062	Uroviricota	Caudoviricetes	Caudovirales				Virus	29.63	0.19		Overlap (VC_362/VC_693/VC_754)	2.80E-05	0.067687349
OGZK01000052.1	90987	Uroviricota	Caudoviricetes	Caudovirales				Virus	71.69	0.8	279_0	Clustered	5.93E-06	0.067687349
OBJJ01000001.1	167064	Uroviricota	Caudoviricetes	Caudovirales				Virus	100.6	0.67	357_0	Clustered/Singleton	2.53E-04	0.066881547
OBKU01000230.1	41052	Uroviricota	Caudoviricetes	Caudovirales				Virus	67.86	0.67	121_0	Clustered	1.55E-03	0.066881547
PPYE01356858.1	64807	Uroviricota	Caudoviricetes	Caudovirales				Virus	10.86	0.7		Outlier	6.90E-05	0.066881547
OIRQ01000015.1	57855	Uroviricota	Caudoviricetes	Caudovirales				Virus	76	0.53		Overlap (VC_61/VC_65)	3.91E-05	0.066075745
OODO01000480.1	37041	Uroviricota	Caudoviricetes	Caudovirales				Virus	83.14	0.41	332_1	Clustered	1.13E-04	0.066075745
OKVZ01000442.1	13076	Uroviricota	Caudoviricetes	Caudovirales				Virus	24.25	0.31		Outlier	2.16E-04	0.066075745
OWIE01000041.1	52364	Uroviricota	Caudoviricetes	Caudovirales				Virus	52.89	0.31	339_0	Clustered	2.43E-05	0.064464142
OLZH01000172.1	30176	Uroviricota	Caudoviricetes	Caudovirales				Virus	51.47	0.15		Outlier	3.17E-05	0.06365834
OLNQ01002138.1	17703	Uroviricota	Caudoviricetes	Caudovirales				Virus	18.36	0.23	617_0	Clustered	1.04E-04	0.06365834
OMGI01000144.1	53077	Uroviricota	Caudoviricetes	Caudovirales				Virus	5.69	0.38	673_0	Clustered	4.47E-05	0.06365834
OGWQ01000048.1	87857	Uroviricota	Caudoviricetes	Caudovirales				Virus	57.54	0.75	733_1	Clustered	6.16E-05	0.062852538
OJPD01000185.1	52159	Uroviricota	Caudoviricetes	Caudovirales				Virus	71.2	0.9	722_0	Clustered	1.87E-04	0.062046737
OIXQ01000112.1	40335	Uroviricota	Caudoviricetes	Caudovirales				Virus	33.26	0.35		Outlier	7.55E-05	0.062046737
OIXU01000053.1	34220	Uroviricota	Caudoviricetes	Caudovirales				Virus	27.1	0.4	378_0	Clustered	4.17E-05	0.062046737
OHUY01000096.1	39590	Uroviricota	Caudoviricetes	Caudovirales				Virus	148.08	0.74	198_0	Clustered	2.96E-04	0.061240935
OLPG01000216.1	61247	Uroviricota	Caudoviricetes	Caudovirales				Virus	54.17	0.58	684_12	Clustered/Singleton	6.86E-05	0.060435133
OLOP01000967.1	20380	Uroviricota	Caudoviricetes	Caudovirales				Plasmid	15.49	0.73	707_0	Clustered	4.14E-06	0.060435133
OIWQ01000024.1	159004	Uroviricota	Caudoviricetes	Caudovirales				Virus	159.2	0.89		Overlap (VC_357/VC_407)	1.13E-06	0.060435133
OGQI01000341.1	38099	Uroviricota	Caudoviricetes	Caudovirales				Virus	20.12	0.44		Outlier	3.60E-05	0.060435133
CYGL01000141.1	38498	Uroviricota	Caudoviricetes	Caudovirales				Virus	45.01	0.67	420_0	Clustered	1.59E-04	0.060435133
OLNV01000350.1	36855	Uroviricota	Caudoviricetes	Caudovirales				Virus	32.91	0.46		Outlier	7.83E-05	0.059629331
OIYS01000257.1	39118	Uroviricota	Caudoviricetes	Caudovirales				Virus	53.36	0.14	361_1	Clustered	2.65E-05	0.059629331
OHCR01000291.1	31921	Uroviricota	Caudoviricetes	Caudovirales				Virus	15.71	0.48		Outlier	1.09E-03	0.058823529
OOAC01000488.1	35847	Uroviricota	Caudoviricetes	Caudovirales				Virus	45.75	0.58	185_0	Clustered	1.05E-04	0.058823529
OCLY01000238.1	50991	Uroviricota	Caudoviricetes	Caudovirales				Virus	78.26	0.43		Overlap (VC_291/VC_392)	1.16E-04	0.058017728
OKXI01000123.1	37611	Uroviricota	Caudoviricetes	Caudovirales				Virus	17.46	0.58	747_0	Clustered	7.74E-06	0.058017728
OGSS01000409.1	47092	Uroviricota	Caudoviricetes	Caudovirales				Virus	64.73	0.47		Overlap (VC_291/VC_392)	8.20E-05	0.058017728
OIZS01000101.1	45029	Uroviricota	Caudoviricetes	Caudovirales				Virus	52.4	0.19		Overlap (VC_430/VC_511/VC_693/VC_754)	1.68E-04	0.058017728
ONZS01001047.1	17997	Uroviricota	Caudoviricetes	Caudovirales				Virus	13.57	0.38	617_0	Clustered	2.09E-04	0.056406124
OBWV01000405.1	43010	Uroviricota	Caudoviricetes	Caudovirales				Virus	72.3	0.75	638_0	Clustered	5.26E-04	0.056406124
OKSH01000619.1	36878	Uroviricota	Caudoviricetes	Caudovirales				Virus	13.63	0.3	749_0	Clustered	9.21E-04	0.056406124
PPYE01680303.1	34015	Uroviricota	Caudoviricetes	Caudovirales				Virus	18.44	0.76		Singleton	2.66E-05	0.056406124
OMGX01000063.1	57666	Uroviricota	Caudoviricetes	Caudovirales				Virus	45.94	0.16		Overlap (VC_291/VC_317)	8.62E-06	0.056406124
OIYG01000305.1	51459	Uroviricota	Caudoviricetes	Caudovirales				Virus	53.79	0.73		Overlap (VC_518/VC_519)	1.67E-05	0.054794521
OKWQ01000164.1	43534	Uroviricota	Caudoviricetes	Caudovirales				Virus	48.67	0.65		Outlier	4.47E-04	0.054794521
OLOA01000391.1	47518	Uroviricota	Caudoviricetes	Caudovirales				Virus	56.84	0.59	332_1	Clustered	1.17E-04	0.054794521
OIYG01000386.1	44761	Uroviricota	Caudoviricetes	Caudovirales				Virus	55.86	0.56		Overlap (VC_680/VC_681)	6.92E-06	0.053988719
OBKD01000072.1	32505	Uroviricota	Caudoviricetes	Caudovirales				Virus	42.62	0.37		Overlap (VC_106/VC_314)	3.76E-05	0.053988719
OLRV01000603.1	35264	Uroviricota	Caudoviricetes	Caudovirales				Virus	59.85	0.44	370_1	Clustered	6.77E-06	0.053988719
OGWR01000129.1	62819	Uroviricota	Caudoviricetes	Caudovirales				Virus	30.15	0.91		Outlier	1.72E-04	0.053182917
OHUR01000127.1	43985	Uroviricota	Caudoviricetes	Caudovirales				Virus	33.91	0.65		Overlap (VC_394/VC_395)	5.44E-04	0.053182917
OBUR01000128.1	39079	Uroviricota	Caudoviricetes	Caudovirales				Virus	37.77	0.81		Overlap (VC_294/VC_382)	1.56E-04	0.053182917
OHPC01000175.1	49824	Uroviricota	Caudoviricetes	Caudovirales				Virus	24.19	0.2	290_0	Clustered	2.89E-05	0.053182917
PPYE01030041.1	65335	Uroviricota	Caudoviricetes	Caudovirales				Virus	65.77	0.77		Overlap (VC_407/VC_514)	3.35E-05	0.053182917
OHWC01000128.1	44775	Uroviricota	Caudoviricetes	Caudovirales				Virus	76.57	0.19	332_1	Clustered	5.12E-06	0.052377115
OIZF01000060.1	71295	Uroviricota	Caudoviricetes	Caudovirales				Virus	31.89	0.79	715_0	Clustered	6.96E-04	0.052377115
QWCB01000949.1	39659	Uroviricota	Caudoviricetes	Caudovirales				Virus	68.33	0.73		Outlier	6.59E-06	0.052377115
OGCQ01001027.1	38410	Uroviricota	Caudoviricetes	Caudovirales				Virus	72.08	0.28	286_0	Clustered	1.09E-04	0.051571313
QWCB01001865.1	33032	Uroviricota	Caudoviricetes	Caudovirales				Virus	79.76	0.63	309_0	Clustered	3.33E-06	0.051571313
OGRL01000289.1	45936	Uroviricota	Caudoviricetes	Caudovirales				Virus	95.84	0.21	332_1	Clustered	3.03E-05	0.051571313
OIDK01000137.1	30845	Uroviricota	Caudoviricetes	Caudovirales				Virus	34.66	0.39	738_0	Clustered	8.25E-04	0.050765512
OBJJ01000046.1	42291	Uroviricota	Caudoviricetes	Caudovirales				Virus	84.46	0.48	332_1	Clustered	1.56E-04	0.050765512
OGQZ01000292.1	42928	Uroviricota	Caudoviricetes	Caudovirales				Virus	32.72	0.47	66_0	Clustered	7.92E-05	0.050765512
OIYG01000267.1	55934	Uroviricota	Caudoviricetes	Caudovirales				Virus	66.04	0.32		Outlier	1.31E-05	0.050765512
OIWT01001232.1	31755	Uroviricota	Caudoviricetes	Caudovirales				Virus	36.39	0.38	448_0	Clustered	2.11E-05	0.050765512
OHEI01000077.1	41297	Uroviricota	Caudoviricetes	Caudovirales				Virus	3.14	0.32	691_0	Clustered	1.07E-05	0.04995971
OGOZ01000357.1	32505	Uroviricota	Caudoviricetes	Caudovirales				Virus	39.84	0.31		Outlier	1.79E-05	0.04995971
OWIP01000111.1	59226	Uroviricota	Caudoviricetes	Caudovirales				Virus	33.39	0.84		Overlap (VC_238/VC_239)	2.67E-03	0.04995971
OJRL01000282.1	37256	Uroviricota	Caudoviricetes	Caudovirales				Virus	59.74	0.66		Overlap (VC_333/VC_406)	1.79E-05	0.04995971
QWCH01000280.1	94975	Uroviricota	Caudoviricetes	Caudovirales				Virus	68.47	0.67	280_0	Clustered	6.10E-04	0.04995971
OGWR01001812.1	16562	Uroviricota	Caudoviricetes	Caudovirales				Virus	15.9	0.65	329_0	Clustered	3.62E-04	0.04995971
OIYO01000348.1	41590	Uroviricota	Caudoviricetes	Caudovirales				Virus	31.74	0.28	433_0	Clustered	1.87E-04	0.049153908
OHCI01000125.1	52561	Uroviricota	Caudoviricetes	Caudovirales				Virus	23.95	0.71		Outlier	8.61E-06	0.049153908
OLOI01000789.1	30240	Uroviricota	Caudoviricetes	Caudovirales				Virus	33.52	0.35	738_0	Clustered	2.23E-04	0.049153908
OIZO01000225.1	41434	Uroviricota	Caudoviricetes	Caudovirales				Virus	52.27	0.24		Outlier	1.95E-04	0.049153908
OLFT01000780.1	38123	Uroviricota	Caudoviricetes	Caudovirales			I8953	Virus	68.97	0.89	719_0	Clustered	1.12E-03	0.049153908
PPYF01208386.1	97157	Uroviricota	Caudoviricetes	Caudovirales				Virus	38.41	0.59		Outlier	8.91E-06	0.049153908
OJQL01000600.1	37955	Uroviricota	Caudoviricetes	Caudovirales				Virus	14.09	0.28	749_0	Clustered	1.14E-03	0.048348106
OKSZ01000174.1	37056	Uroviricota	Caudoviricetes	Caudovirales				Virus	62.86	0.66		Overlap (VC_333/VC_406)	2.39E-05	0.048348106
OBIN01000014.1	36060	Uroviricota	Caudoviricetes	Caudovirales				Virus	27.54	0.74	329_0	Clustered	2.70E-03	0.048348106
OIGZ01000001.1	19946	Uroviricota	Caudoviricetes	Caudovirales				Virus	37.32	0.26		Outlier	2.16E-04	0.047542305
OLGA01000199.1	52998	Uroviricota	Caudoviricetes	Caudovirales				Virus	32.15	0.78	755_0	Clustered	1.00E-03	0.047542305
OLOA01000311.1	53888	Uroviricota	Caudoviricetes	Caudovirales				Virus	44.76	0.81	755_0	Clustered	6.66E-04	0.047542305
OGPB01000093.1	55532	Uroviricota	Caudoviricetes	Caudovirales				Virus	36.65	0.62		Overlap (VC_238/VC_239)	1.96E-03	0.047542305
OLFW01000540.1	31383	Uroviricota	Caudoviricetes	Caudovirales				Virus	43.97	0.66		Overlap (VC_666/VC_667)	2.81E-03	0.047542305
OJMJ01000098.1	42813	Uroviricota	Caudoviricetes	Caudovirales				Virus	45.59	0.65		Outlier	4.92E-06	0.046736503
OIZF01000120.1	52706	Uroviricota	Caudoviricetes	Caudovirales				Virus	26.51	0.79	325_0	Clustered	7.02E-04	0.046736503
OWIJ01000346.1	37506	Uroviricota	Caudoviricetes	Caudovirales				Virus	74.51	0.62		Outlier	5.60E-04	0.046736503
OIYG01000504.1	37589	Uroviricota	Caudoviricetes	Caudovirales				Virus	55.42	0.82		Outlier	4.94E-05	0.045930701
OGCO01001767.1	30991	Uroviricota	Caudoviricetes	Caudovirales				Virus	25.87	0.19	378_0	Clustered	4.90E-05	0.045930701
OODI01000142.1	36455	Uroviricota	Caudoviricetes	Caudovirales				Virus	23.6	0.25	385_0	Clustered	2.01E-05	0.045930701
OJOT01000184.1	44715	Uroviricota	Caudoviricetes	Caudovirales				Virus	60.43	0.63	678_0	Clustered	1.95E-04	0.045124899
OIYF01000040.1	71949	Uroviricota	Caudoviricetes	Caudovirales				Virus	40.81	0.82	715_0	Clustered	1.84E-04	0.045124899
PPYF01458072.1	62049	Uroviricota	Caudoviricetes	Caudovirales				Virus	49.87	0.7		Outlier	3.34E-04	0.045124899
OJMK01000337.1	50980	Uroviricota	Caudoviricetes	Caudovirales				Virus	81.84	0.31		Overlap (VC_61/VC_65)	1.76E-05	0.045124899
OLVX01000345.1	46913	Uroviricota	Caudoviricetes	Caudovirales				Virus	22.87	0.31	26_0	Clustered	2.72E-04	0.045124899
OMBQ01000498.1	46312	Uroviricota	Caudoviricetes	Caudovirales				Virus	78.34	0.26	332_1	Clustered	8.55E-05	0.045124899
OODU01000424.1	48871	Uroviricota	Caudoviricetes	Caudovirales				Virus	52.23	0.77	518_0	Clustered	3.87E-06	0.045124899
PPYE01311213.1	51753	Uroviricota	Caudoviricetes	Caudovirales				Virus	64.79	0.11		Overlap (VC_61/VC_65)	4.93E-05	0.045124899
OJTY01000085.1	41508	Uroviricota	Caudoviricetes	Caudovirales				Virus	75.93	0.85	574_0	Clustered	7.85E-03	0.044319098
OJPF01000177.1	45552	Uroviricota	Caudoviricetes	Caudovirales				Virus	8.63	0.35	696_0	Clustered	5.13E-05	0.044319098
OIXQ01000106.1	41684	Uroviricota	Caudoviricetes	Caudovirales				Virus	15.86	0.14		Outlier	4.63E-06	0.044319098
OIZL01000155.1	58720	Uroviricota	Caudoviricetes	Caudovirales				Virus	27.38	0.64	689_0	Clustered	5.86E-04	0.044319098
OGOZ01000343.1	33148	Uroviricota	Caudoviricetes	Caudovirales				Virus	37.52	0.38	738_0	Clustered	2.48E-04	0.044319098
OHRS01000586.1	18417	Uroviricota	Caudoviricetes	Caudovirales				Virus	42.82	0.51	332_1	Clustered	4.06E-05	0.044319098
OHJO01000290.1	31487	Uroviricota	Caudoviricetes	Caudovirales				Virus	27.46	0.16	384_0	Clustered	4.45E-05	0.044319098
OLYN01000177.1	40640	Uroviricota	Caudoviricetes	Caudovirales				Virus	26.93	0.2		Outlier	3.78E-05	0.043513296
OGXS01001325.1	16899	Uroviricota	Caudoviricetes	Caudovirales				Virus	11	0.37	617_0	Clustered	3.52E-05	0.043513296
OODL01000533.1	43670	Uroviricota	Caudoviricetes	Caudovirales				Virus	24.27	0.31	696_0	Clustered	1.33E-04	0.043513296
OLVX01000021.1	148690	Uroviricota	Caudoviricetes	Caudovirales				Virus	53.71	0.69	357_4	Clustered/Singleton	8.35E-06	0.043513296
OLIW01000509.1	43581	Uroviricota	Caudoviricetes	Caudovirales				Virus	40.78	0.82		Outlier	1.30E-05	0.042707494
OIEV01000293.1	46669	Uroviricota	Caudoviricetes	Caudovirales				Virus	90.09	0.45	146_0	Clustered	2.04E-03	0.042707494
OGQZ01000310.1	42189	Uroviricota	Caudoviricetes	Caudovirales				Virus	28.83	0.29		Outlier	2.13E-05	0.042707494
OGWY01000047.1	76920	Uroviricota	Caudoviricetes	Caudovirales				Virus	67.93	0.84	11_0	Clustered	3.24E-04	0.042707494
OLFT01000248.1	75946	Uroviricota	Caudoviricetes	Caudovirales				Virus	65.22	0.85	11_0	Clustered	2.28E-04	0.042707494
OWIQ01000145.1	47443	Uroviricota	Caudoviricetes	Caudovirales				Virus	78.79	0.3	332_1	Clustered	2.88E-05	0.042707494
PPYF01671517.1	12627	Uroviricota	Caudoviricetes	Caudovirales				Virus	15.44	0.1		Outlier	8.88E-05	0.042707494
OLOY01000328.1	41106	Uroviricota	Caudoviricetes	Caudovirales				Virus	15.82	0.42	394_0	Clustered	2.84E-03	0.041901692
OAUX01000129.1	49602	Uroviricota	Caudoviricetes	Caudovirales				Virus	29.54	0.38	669_0	Clustered	2.03E-05	0.041901692
OWIE01000077.1	40519	Uroviricota	Caudoviricetes	Caudovirales				Virus	54.7	0.39	679_1	Clustered/Singleton	5.55E-05	0.041901692
OIYO01000190.1	61797	Uroviricota	Caudoviricetes	Caudovirales				Virus	19.47	0.5		Outlier	7.05E-05	0.041901692
OCHJ01000585.1	42694	Uroviricota	Caudoviricetes	Caudovirales				Virus	55.48	0.37	102_2	Clustered	4.20E-06	0.041901692
OIYS01000252.1	39608	Uroviricota	Caudoviricetes	Caudovirales				Virus	71.04	0.66	333_0	Clustered	9.09E-05	0.041901692
OBLG01000365.1	51193	Uroviricota	Caudoviricetes	Caudovirales				Virus	60.67	0.56	672_0	Clustered/Singleton	9.97E-05	0.04109589
OBJF01000114.1	96046	Uroviricota	Caudoviricetes	Caudovirales				Virus	56.64	0.63	280_0	Clustered	6.19E-04	0.04109589
OKAT01000074.1	44193	Uroviricota	Caudoviricetes	Caudovirales				Virus	140.4	0.87		Overlap (VC_107/VC_273)	2.94E-04	0.04109589
OHAY01000018.1	137296	Uroviricota	Caudoviricetes	Caudovirales				Virus	21.09	0.68	345_4	Clustered/Singleton	3.53E-05	0.04109589
PPYE01320021.1	44026	Uroviricota	Caudoviricetes	Caudovirales				Virus	39.34	0.35		Outlier	3.32E-05	0.04109589
OMCM01000847.1	18034	Uroviricota	Caudoviricetes	Caudovirales				Virus	12.33	0.26	617_0	Clustered	1.06E-04	0.040290089
OHJJ01000239.1	35148	Uroviricota	Caudoviricetes	Caudovirales				Virus	39.18	0.79	320_0	Clustered	7.11E-06	0.040290089
OIEE01000100.1	36120	Uroviricota	Caudoviricetes	Caudovirales				Virus	55.99	0.45	577_0	Clustered	1.92E-06	0.040290089
QWCY01000956.1	45317	Uroviricota	Caudoviricetes	Caudovirales				Virus	15.68	0.11	696_0	Clustered	5.32E-05	0.040290089
OLGL01000461.1	50492	Uroviricota	Caudoviricetes	Caudovirales				Virus	43.52	0.77	755_0	Clustered	7.41E-04	0.040290089
OGTG01000186.1	29740	Uroviricota	Caudoviricetes	Caudovirales				Virus	40.83	0.82	756_0	Clustered	2.98E-05	0.040290089
CYGL01000084.1	45857	Uroviricota	Caudoviricetes	Caudovirales				Virus	26.14	0.28	26_0	Clustered	8.86E-05	0.040290089
OIXQ01000124.1	38144	Uroviricota	Caudoviricetes	Caudovirales				Virus	68.74	0.66	333_0	Clustered	7.10E-05	0.040290089
OHCR01000227.1	36985	Uroviricota	Caudoviricetes	Caudovirales				Virus	9.71	0.27	749_0	Clustered	2.11E-03	0.039484287
QWCN01001215.1	41166	Uroviricota	Caudoviricetes	Caudovirales				Virus	93.3	0.94	577_0	Clustered	1.53E-04	0.039484287
OMGH01001222.1	16719	Uroviricota	Caudoviricetes	Caudovirales				Virus	17.27	0.22	617_0	Clustered	5.73E-05	0.039484287
OIYW01000374.1	44754	Uroviricota	Caudoviricetes	Caudovirales				Virus	17.16	0.35	696_0	Clustered	4.78E-05	0.039484287
OIYO01000442.1	35088	Uroviricota	Caudoviricetes	Caudovirales				Virus	30.67	0.38		Outlier	9.46E-06	0.039484287
OIZS01000015.1	135664	Uroviricota	Caudoviricetes	Caudovirales				Virus	74.6	0.71		Overlap (VC_346/VC_370)	7.69E-04	0.039484287
OMGI01000327.1	38658	Uroviricota	Caudoviricetes	Caudovirales				Virus	46.72	0.15	286_0	Clustered	6.57E-05	0.039484287
OLFY01001304.1	31806	Uroviricota	Caudoviricetes	Caudovirales				Virus	50.63	0.56	370_1	Clustered	2.59E-06	0.039484287
OCLH01000002.1	52281	Uroviricota	Caudoviricetes	Caudovirales				Virus	35.55	0.5	670_0	Clustered/Singleton	6.34E-05	0.038678485
OBLG01000670.1	34481	Uroviricota	Caudoviricetes	Caudovirales				Virus	23.21	0.29		Outlier	2.64E-05	0.038678485
OKBV01000051.1	49079	Uroviricota	Caudoviricetes	Caudovirales				Virus	69.47	0.29		Overlap (VC_128/VC_133/VC_154)	1.68E-05	0.038678485
OJMG01000551.1	37234	Uroviricota	Caudoviricetes	Caudovirales				Virus	48.87	0.45	120_0	Clustered	3.80E-05	0.038678485
QWCE01001392.1	36967	Uroviricota	Caudoviricetes	Caudovirales				Virus	59.97	0.36		Overlap (VC_333/VC_406)	8.02E-06	0.037872683
OIXV01000399.1	42384	Uroviricota	Caudoviricetes	Caudovirales				Virus	70.36	0.83	574_0	Clustered	3.46E-03	0.037872683
OIZX01000223.1	43674	Uroviricota	Caudoviricetes	Caudovirales				Virus	20.79	0.12	696_0	Clustered	4.96E-05	0.037872683
OKRW01000492.1	39678	Uroviricota	Caudoviricetes	Caudovirales				Virus	18.5	0.49	365_0	Clustered	8.71E-06	0.037872683
OLQL01000724.1	32356	Uroviricota	Caudoviricetes	Caudovirales				Virus	7.55	0.09	367_0	Clustered	3.12E-06	0.037872683
QWCK01001391.1	35778	Uroviricota	Caudoviricetes	Caudovirales				Virus	63.63	0.62	370_1	Clustered	8.48E-06	0.037872683
OGUO01000173.1	48336	Uroviricota	Caudoviricetes	Caudovirales				Virus	48.44	0.89	518_0	Clustered	1.45E-04	0.037872683
OKDJ01000119.1	29279	Uroviricota	Caudoviricetes	Caudovirales				Virus	37.5	0.8	756_0	Clustered	1.66E-06	0.037066882
OMGI01000189.1	48239	Uroviricota	Caudoviricetes	Caudovirales				Virus	52.33	0.48		Overlap (VC_388/VC_436/VC_486)	9.24E-06	0.037066882
OHNN01000349.1	38546	Uroviricota	Caudoviricetes	Caudovirales				Virus	66.18	0.7	333_0	Clustered	4.28E-05	0.037066882
OHAF01000918.1	29997	Uroviricota	Caudoviricetes	Caudovirales				Virus	44.37	0.64		Overlap (VC_666/VC_667)	5.90E-04	0.037066882
OLOP01000127.1	59834	Uroviricota	Caudoviricetes	Caudovirales				Virus	29.73	0.57		Overlap (VC_238/VC_239)	1.09E-05	0.037066882
OHUS01000127.1	32307	Uroviricota	Caudoviricetes	Caudovirales				Virus	57.79	0.22	559_0	Clustered	2.64E-05	0.03626108
OIFE01000318.1	45152	Uroviricota	Caudoviricetes	Caudovirales				Virus	91.86	0.88	332_1	Clustered	9.44E-06	0.03626108
OBAQ01000383.1	43786	Uroviricota	Caudoviricetes	Caudovirales				Virus	18.98	0.35	696_0	Clustered	4.39E-05	0.03626108
OIFK01000160.1	45067	Uroviricota	Caudoviricetes	Caudovirales				Virus	143.69	0.83		Overlap (VC_108/VC_273)	1.99E-05	0.03626108
OJSE01001571.1	28647	Uroviricota	Caudoviricetes	Caudovirales				Virus	21.26	0.21	384_0	Clustered	7.52E-05	0.03626108
OHCB01000087.1	35977	Uroviricota	Caudoviricetes	Caudovirales				Virus	30.82	0.19	385_0	Clustered	7.75E-06	0.035455278
OMED01000673.1	16357	Uroviricota	Caudoviricetes	Caudovirales				Virus	15.94	0.16	617_0	Clustered	1.94E-05	0.035455278
OJON01000226.1	36461	Uroviricota	Caudoviricetes	Caudovirales				Virus	11.77	0.59	724_0	Clustered	2.40E-04	0.035455278
OODJ01000526.1	38449	Uroviricota	Caudoviricetes	Caudovirales				Virus	6.18	0.42	749_0	Clustered	7.31E-06	0.035455278
OGOL01000476.1	45143	Uroviricota	Caudoviricetes	Caudovirales				Virus	9.81	0.6	394_0	Clustered	7.00E-04	0.035455278
OIYS01000201.1	43828	Uroviricota	Caudoviricetes	Caudovirales				Virus	86.75	0.21	332_2	Clustered/Singleton	1.93E-05	0.034649476
OQWI01000158.1	32098	Uroviricota	Caudoviricetes	Caudovirales				Virus	21.63	0.27	384_0	Clustered	7.82E-05	0.034649476
PPYE01030324.1	27074	Uroviricota	Caudoviricetes	Caudovirales				Virus	43.26	0.45		Overlap (VC_294/VC_382)	1.78E-05	0.034649476
OOIU01000031.1	88427	Uroviricota	Caudoviricetes	Caudovirales				Virus	89.89	0.87		Outlier	1.44E-06	0.033843674
OHUY01000101.1	38351	Uroviricota	Caudoviricetes	Caudovirales				Virus	76.43	0.47		Outlier	1.00E-05	0.033843674
OFMQ01000245.1	43398	Uroviricota	Caudoviricetes	Caudovirales				Virus	84.2	0.25	577_0	Clustered	4.39E-06	0.033843674
QRFC01000553.1	36281	Uroviricota	Caudoviricetes	Caudovirales				Virus	19.93	0.41	667_0	Clustered	2.42E-05	0.033843674
OLJB01000137.1	50805	Uroviricota	Caudoviricetes	Caudovirales				Virus	43.43	0.8	755_0	Clustered	5.86E-04	0.033843674
OGRC01000760.1	24602	Uroviricota	Caudoviricetes	Caudovirales				Virus	53.21	0.37		Overlap (VC_333/VC_406)	1.31E-05	0.033843674
OMGQ01000524.1	36859	Uroviricota	Caudoviricetes	Caudovirales				Virus	67.96	0.7	332_1	Clustered	1.73E-05	0.033843674
OJOE01000160.1	48744	Uroviricota	Caudoviricetes	Caudovirales				Virus	46.86	0.77	518_0	Clustered	2.44E-06	0.033843674
OLOL01000710.1	33119	Uroviricota	Caudoviricetes	Caudovirales				Virus	57.92	0.25	559_0	Clustered	3.46E-05	0.033843674
PPYE01739926.1	41065	Uroviricota	Caudoviricetes	Caudovirales				Virus	39.72	0.33		Outlier	2.45E-06	0.033843674
OBBS01000088.1	42107	Uroviricota	Caudoviricetes	Caudovirales				Virus	139.56	0.87		Overlap (VC_107/VC_273)	1.53E-04	0.033037873
OGUL01000290.1	63639	Uroviricota	Caudoviricetes	Caudovirales				Virus	54.5	0.5		Overlap (VC_238/VC_239)	4.07E-05	0.033037873
OHCP01000138.1	37419	Uroviricota	Caudoviricetes	Caudovirales				Virus	30.29	0.22	669_0	Clustered	3.39E-05	0.033037873
OLPG01000375.1	45814	Uroviricota	Caudoviricetes	Caudovirales				Virus	74.14	0.25		Outlier	8.64E-06	0.033037873
OFLY01000102.1	68886	Uroviricota	Caudoviricetes	Caudovirales				Chromosome	-81.44	0.46		Outlier	4.14E-05	0.033037873
OLFY01000236.1	87091	Uroviricota	Caudoviricetes	Caudovirales				Virus	61.05	0.65	371_0	Clustered	3.74E-05	0.033037873
OLHG01000034.1	101435	Uroviricota	Caudoviricetes	Caudovirales				Virus	65.55	0.6	371_0	Clustered	5.65E-05	0.033037873
OWIN01000186.1	40084	Uroviricota	Caudoviricetes	Caudovirales				Virus	77.78	0.44		Outlier	2.34E-05	0.033037873
OLOP01000183.1	49670	Uroviricota	Caudoviricetes	Caudovirales				Virus	36.24	0.82	755_0	Clustered	1.35E-03	0.032232071
OIYO01000337.1	42198	Uroviricota	Caudoviricetes	Caudovirales				Virus	25.14	0.4	697_0	Clustered	1.60E-05	0.032232071
PPYF01370165.1	166364	Uroviricota	Caudoviricetes	Caudovirales				Virus	914.34	0.79	88_19	Clustered	9.67E-06	0.032232071
OQWI01000066.1	48767	Uroviricota	Caudoviricetes	Caudovirales				Virus	73.68	0.78	145_0	Clustered	4.73E-05	0.032232071
OLWY01000178.1	42346	Uroviricota	Caudoviricetes	Caudovirales				Virus	36.18	0.28	26_0	Clustered	8.24E-05	0.032232071
OHBD01001220.1	11685	Uroviricota	Caudoviricetes	Caudovirales				Virus	14.04	0.15		Outlier	7.63E-06	0.031426269
OIYS01000190.1	44603	Uroviricota	Caudoviricetes	Caudovirales				Virus	16.75	0.36	697_0	Clustered	2.27E-06	0.031426269
OBKR01000213.1	76413	Uroviricota	Caudoviricetes	Caudovirales			I8946	Virus	50.44	0.45	714_0	Clustered	7.98E-04	0.031426269
OKSF01000423.1	40145	Uroviricota	Caudoviricetes	Caudovirales				Plasmid	21.39	0.62	531_0	Clustered	4.40E-05	0.031426269
OODA01000319.1	34802	Uroviricota	Caudoviricetes	Caudovirales				Virus	18.26	0.11		Outlier	1.88E-05	0.031426269
OJSP01000885.1	36546	Uroviricota	Caudoviricetes	Caudovirales				Virus	58.59	0.43		Outlier	1.09E-05	0.030620467
OJNR01000301.1	37454	Uroviricota	Caudoviricetes	Caudovirales				Virus	9.25	0.11	584_0	Clustered	4.20E-06	0.030620467
OIYG01000441.1	41267	Uroviricota	Caudoviricetes	Caudovirales				Virus	17.53	0.17		Overlap (VC_693/VC_754)	1.39E-05	0.030620467
OQVO01000036.1	48380	Uroviricota	Caudoviricetes	Caudovirales				Virus	62.94	0.75	145_0	Clustered	7.79E-05	0.030620467
OIWO01000067.1	124799	Uroviricota	Caudoviricetes	Caudovirales				Chromosome	-57.02	0.65	345_5	Clustered/Singleton	1.98E-05	0.030620467
OIZT01000036.1	114055	Uroviricota	Caudoviricetes	Caudovirales				Virus	82.09	0.71	371_2	Clustered/Singleton	9.94E-05	0.030620467
OGWT01001635.1	16671	Uroviricota	Caudoviricetes	Caudovirales				Virus	15.94	0.24	617_0	Clustered	3.18E-05	0.029814666
OBKD01000052.1	38961	Uroviricota	Caudoviricetes	Caudovirales				Uncertain - viral or bacterial	2.05	0.73	697_0	Clustered	2.75E-05	0.029814666
OKSA01004061.1	10076	Uroviricota	Caudoviricetes	Caudovirales				Virus	9.64	0.7	721_0	Clustered	7.61E-05	0.029814666
OBBS01000094.1	39951	Uroviricota	Caudoviricetes	Caudovirales				Virus	51.91	0.75		Outlier	8.33E-05	0.029814666
OJOV01000337.1	53612	Uroviricota	Caudoviricetes	Caudovirales				Virus	31.63	0.55		Overlap (VC_238/VC_239)	6.98E-04	0.029814666
OLGI01000645.1	34963	Uroviricota	Caudoviricetes	Caudovirales				Virus	49.45	0.76	298_0	Clustered	3.22E-05	0.029814666
OJRC01000358.1	33068	Uroviricota	Caudoviricetes	Caudovirales				Virus	34.19	0.11	367_0	Clustered	4.04E-06	0.029814666
OMBL01000151.1	37654	Uroviricota	Caudoviricetes	Caudovirales				Virus	63.66	0.6		Overlap (VC_333/VC_406)	2.17E-06	0.029008864
OLHG01000735.1	22442	Uroviricota	Caudoviricetes	Caudovirales				Virus	5.92	0.72	742_0	Clustered	8.39E-05	0.029008864
OBRO01000001.1	150704	Uroviricota	Caudoviricetes	Caudovirales				Virus	108.79	0.77		Overlap (VC_70/VC_72)	3.50E-04	0.029008864
OLGM01000154.1	50346	Uroviricota	Caudoviricetes	Caudovirales				Virus	64.03	0.23		Outlier	1.92E-06	0.029008864
OMFO01000297.1	32032	Uroviricota	Caudoviricetes	Caudovirales				Virus	15.58	0.39		Outlier	7.29E-04	0.029008864
OLHG01000087.1	62192	Uroviricota	Caudoviricetes	Caudovirales				Virus	27.94	0.59	341_0	Clustered	5.77E-05	0.029008864
OQVQ01000139.1	33879	Uroviricota	Caudoviricetes	Caudovirales				Virus	19.54	0.19		Outlier	6.47E-07	0.029008864
OIYY01000178.1	49598	Uroviricota	Caudoviricetes	Caudovirales				Virus	41.24	0.24		Overlap (VC_388/VC_436/VC_486)	1.48E-05	0.028203062
OLOS01002130.1	14224	Uroviricota	Caudoviricetes	Caudovirales				Virus	22.99	0.18	734_0	Clustered	6.66E-04	0.028203062
OIYV01000264.1	34106	Uroviricota	Caudoviricetes	Caudovirales				Virus	23.56	0.29	378_0	Clustered	1.30E-05	0.028203062
OFMT01000303.1	46298	Uroviricota	Caudoviricetes	Caudovirales				Virus	50.13	0.25	506_0	Clustered	9.21E-05	0.028203062
OIXG01000510.1	47538	Uroviricota	Caudoviricetes	Caudovirales				Virus	47.37	0.27	506_0	Clustered	7.94E-05	0.028203062
QWCV01000614.1	39779	Uroviricota	Caudoviricetes	Caudovirales				Virus	77.72	0.6		Outlier	2.94E-06	0.028203062
OIYR01000232.1	32670	Uroviricota	Caudoviricetes	Caudovirales				Virus	94	0.68	641_0	Clustered	4.34E-04	0.02739726
OIXF01000011.1	49383	Uroviricota	Caudoviricetes	Caudovirales				Virus	70.73	0.18		Outlier	1.43E-04	0.02739726
OLWH01000622.1	16297	Uroviricota	Caudoviricetes	Caudovirales				Virus	15.94	0.17	617_0	Clustered	1.94E-05	0.02739726
OLNV01000344.1	36994	Uroviricota	Caudoviricetes	Caudovirales				Virus	5.36	0.37	667_0	Clustered	2.73E-05	0.02739726
OHFQ01000185.1	36560	Uroviricota	Caudoviricetes	Caudovirales				Virus	25.62	0.68	329_0	Clustered	1.19E-04	0.02739726
OLWB01000417.1	44634	Uroviricota	Caudoviricetes	Caudovirales				Virus	21.43	0.6	335_0	Clustered	1.32E-05	0.02739726
OGQM01000063.1	117516	Uroviricota	Caudoviricetes	Caudovirales				Virus	80.62	0.58	345_0	Clustered/Singleton	1.89E-05	0.02739726
OIWM01000893.1	33089	Uroviricota	Caudoviricetes	Caudovirales				Virus	19.03	0.31	491_0	Clustered	2.06E-06	0.02739726
QWCE01001044.1	45740	Uroviricota	Caudoviricetes	Caudovirales				Virus	26.24	0.72		Overlap (VC_394/VC_395)	2.99E-03	0.02739726
OGTL01000081.1	89587	Uroviricota	Caudoviricetes	Caudovirales				Virus	21.34	0.14		Outlier	5.20E-05	0.026591459
OIWM01000629.1	41371	Uroviricota	Caudoviricetes	Caudovirales				Virus	15.29	0.21		Outlier	1.07E-05	0.026591459
OQVZ01000006.1	61101	Uroviricota	Caudoviricetes	Caudovirales				Virus	14.94	0.55	676_0	Clustered	9.32E-06	0.026591459
OIYO01000226.1	56194	Uroviricota	Caudoviricetes	Caudovirales				Virus	19.12	0.52		Outlier	4.45E-04	0.026591459
OJOM01000199.1	37788	Uroviricota	Caudoviricetes	Caudovirales				Virus	81.34	0.28	364_0	Clustered	6.25E-06	0.026591459
OLNM01000583.1	33508	Uroviricota	Caudoviricetes	Caudovirales				Virus	66.25	0.6	364_0	Clustered	3.59E-06	0.026591459
OICG01000040.1	50921	Uroviricota	Caudoviricetes	Caudovirales				Virus	99.47	0.81	334_0	Clustered	3.59E-06	0.025785657
OIZF01000374.1	31211	Uroviricota	Caudoviricetes	Caudovirales				Virus	91.5	0.77	641_0	Clustered	4.66E-04	0.025785657
OMFY01000335.1	31214	Uroviricota	Caudoviricetes	Caudovirales				Virus	33.29	0.59	690_0	Clustered	3.72E-06	0.025785657
OBXU01000130.1	39403	Uroviricota	Caudoviricetes	Caudovirales				Virus	81.56	0.66		Outlier	1.30E-04	0.025785657
OIYG01000020.1	168951	Uroviricota	Caudoviricetes	Caudovirales				Virus	94.24	0.79	357_1	Clustered/Singleton	1.52E-05	0.025785657
OLNF01002498.1	14368	Uroviricota	Caudoviricetes	Caudovirales				Virus	12.6	0.09	730_0	Clustered	2.20E-05	0.024979855
OLPZ01001886.1	13001	Uroviricota	Caudoviricetes	Caudovirales				Virus	25.16	0.69		Singleton	3.72E-06	0.024979855
OGZD01000388.1	50173	Uroviricota	Caudoviricetes	Caudovirales				Virus	69.33	0.87		Overlap (VC_518/VC_519)	9.93E-05	0.024979855
OIZL01000122.1	68201	Uroviricota	Caudoviricetes	Caudovirales				Virus	55.02	0.38		Outlier	5.90E-06	0.024979855
OLNJ01000224.1	54604	Uroviricota	Caudoviricetes	Caudovirales				Virus	42.2	0.68		Overlap (VC_407/VC_515)	7.72E-06	0.024979855
OLRT01000227.1	44946	Uroviricota	Caudoviricetes	Caudovirales				Virus	32.44	0.8		Singleton	1.55E-05	0.024979855
OGPQ01000282.1	45863	Uroviricota	Caudoviricetes	Caudovirales				Virus	52.13	0.8	678_0	Clustered	4.54E-06	0.024174053
OIWN01000408.1	40401	Uroviricota	Caudoviricetes	Caudovirales				Virus	55.03	0.83	743_0	Clustered/Singleton	9.85E-06	0.024174053
OOBV01000226.1	57804	Uroviricota	Caudoviricetes	Caudovirales				Virus	40.98	0.81		Overlap (VC_238/VC_239)	4.04E-04	0.024174053
OLIS01000391.1	33897	Uroviricota	Caudoviricetes	Caudovirales				Virus	64.98	0.75	298_0	Clustered	3.88E-03	0.024174053
OIYS01000204.1	43665	Uroviricota	Caudoviricetes	Caudovirales				Virus	43.71	0.58	335_0	Clustered	7.52E-06	0.024174053
OLSK01002610.1	11107	Uroviricota	Caudoviricetes	Caudovirales				Uncertain - viral or bacterial	-2.55	0.3		Singleton	8.75E-06	0.024174053
OCPQ01000328.1	34498	Uroviricota	Caudoviricetes	Caudovirales				Virus	125.85	0.72	198_0	Clustered	1.99E-05	0.023368251
OJQT01000161.1	39996	Uroviricota	Caudoviricetes	Caudovirales				Virus	39.63	0.2	697_0	Clustered	1.31E-05	0.023368251
OHNK01000727.1	18808	Uroviricota	Caudoviricetes	Caudovirales				Virus	15.57	0.84	708_0	Clustered	7.43E-05	0.023368251
OGRU01000494.1	37764	Uroviricota	Caudoviricetes	Caudovirales				Virus	60.9	0.78		Overlap (VC_583/VC_646)	5.05E-06	0.023368251
OGWY01000295.1	41261	Uroviricota	Caudoviricetes	Caudovirales				Virus	69.65	0.22	121_0	Clustered	2.24E-05	0.023368251
OMGV01000159.1	50134	Uroviricota	Caudoviricetes	Caudovirales				Virus	33.69	0.51	317_0	Clustered	8.55E-06	0.023368251
OOJA01000059.1	47282	Uroviricota	Caudoviricetes	Caudovirales				Virus	59.42	0.23		Outlier	1.39E-06	0.023368251
OQWD01000073.1	38912	Uroviricota	Caudoviricetes	Caudovirales				Virus	44.66	0.25		Outlier	5.08E-05	0.023368251
OHOP01000746.1	12103	Uroviricota	Caudoviricetes	Caudovirales			I8946	Virus	9.2	0.1	730_0	Clustered	7.63E-06	0.023368251
OLFX01000811.1	44472	Uroviricota	Caudoviricetes	Caudovirales				Virus	56.49	0.78	86_0	Clustered	4.05E-06	0.02256245
OQVO01000029.1	54790	Uroviricota	Caudoviricetes	Caudovirales				Virus	54.43	0.82	140_0	Clustered	9.38E-06	0.02256245
OLVZ01000629.1	33472	Uroviricota	Caudoviricetes	Caudovirales				Virus	55.68	0.58	298_0	Clustered	2.30E-06	0.02256245
OKRW01000439.1	41777	Uroviricota	Caudoviricetes	Caudovirales				Virus	11.15	0.61		Overlap (VC_511/VC_733/VC_754)	1.95E-05	0.021756648
OFMG01001868.1	12444	Uroviricota	Caudoviricetes	Caudovirales				Virus	9.77	0.08	730_0	Clustered	9.41E-06	0.020950846
OOAD01000226.1	44306	Uroviricota	Caudoviricetes	Caudovirales				Virus	57.95	0.74	86_0	Clustered	2.10E-05	0.020950846
OIZT01000179.1	45274	Uroviricota	Caudoviricetes	Caudovirales				Virus	55.33	0.49		Outlier	3.31E-05	0.020950846
OLYC01000160.1	61929	Uroviricota	Caudoviricetes	Caudovirales				Virus	44.05	0.53	341_0	Clustered	6.12E-06	0.020950846
OIXI01000001.1	63214	Uroviricota	Caudoviricetes	Caudovirales				Virus	57.38	0.54	336_0	Clustered/Singleton	2.64E-06	0.020145044
OIYP01000121.1	56150	Uroviricota	Caudoviricetes	Caudovirales				Virus	68.45	0.86		Overlap (VC_61/VC_65)	1.01E-05	0.020145044
OIYR01000124.1	43107	Uroviricota	Caudoviricetes	Caudovirales				Virus	34.9	0.91		Outlier	6.56E-05	0.020145044
OLNF01001082.1	23883	Uroviricota	Caudoviricetes	Caudovirales				Virus	49.95	0.53		Overlap (VC_335/VC_412)	7.06E-05	0.020145044
OLOP01000492.1	31194	Uroviricota	Caudoviricetes	Caudovirales				Virus	52.63	0.06		Outlier	1.55E-05	0.020145044
OLGM01000221.1	41900	Uroviricota	Caudoviricetes	Caudovirales				Virus	36.12	0.51	365_0	Clustered	3.02E-05	0.020145044
OQVO01000053.1	38930	Uroviricota	Caudoviricetes	Caudovirales				Virus	67.69	0.53		Overlap (VC_335/VC_412)	6.11E-05	0.020145044
OBRN01000041.1	41181	Uroviricota	Caudoviricetes	Caudovirales				Virus	73.98	0.85	719_0	Clustered	2.36E-05	0.019339243
OHPB01000098.1	64539	Uroviricota	Caudoviricetes	Caudovirales				Virus	30.26	0.76		Outlier	1.23E-05	0.019339243
OKRW01000073.1	93983	Uroviricota	Caudoviricetes	Caudovirales				Virus	54.57	0.69		Outlier	3.00E-05	0.019339243
OLOQ01000285.1	59700	Uroviricota	Caudoviricetes	Caudovirales				Virus	24.41	0.89		Overlap (VC_238/VC_239)	1.97E-05	0.019339243
OHMU01000249.1	34737	Uroviricota	Caudoviricetes	Caudovirales				Virus	33.66	0.44		Singleton	2.15E-05	0.018533441
OBUQ01000353.1	44438	Uroviricota	Caudoviricetes	Caudovirales				Virus	68.87	0.87	720_0	Clustered	5.60E-05	0.018533441
OJPJ01000214.1	37227	Uroviricota	Caudoviricetes	Caudovirales				Virus	57.69	0.73	740_0	Clustered	6.04E-06	0.018533441
QWBY01000202.1	46601	Uroviricota	Caudoviricetes	Caudovirales				Virus	23.69	0.77	748_0	Clustered	1.55E-06	0.018533441
OLGB01001302.1	30684	Uroviricota	Caudoviricetes	Caudovirales				Virus	7.61	0.57	761_0	Clustered	3.30E-05	0.018533441
OKAU01000010.1	44474	Uroviricota	Caudoviricetes	Caudovirales				Virus	134.77	0.8		Overlap (VC_107/VC_273)	1.40E-05	0.018533441
OLHG01000197.1	42738	Uroviricota	Caudoviricetes	Caudovirales				Virus	26.94	0.59		Overlap (VC_511/VC_733/VC_754)	2.41E-05	0.018533441
OLNW01000096.1	105039	Uroviricota	Caudoviricetes	Caudovirales				Virus	67.94	0.59		Outlier	3.28E-05	0.018533441
OLGA01000204.1	52388	Uroviricota	Caudoviricetes	Caudovirales				Virus	54.21	0.39	339_0	Clustered	2.68E-06	0.018533441
OLPB01000197.1	40779	Uroviricota	Caudoviricetes	Caudovirales				Virus	26.81	0.14	415_0	Clustered	9.47E-06	0.018533441
OJWG01000033.1	112887	Uroviricota	Caudoviricetes	Caudovirales				Virus	50.88	0.56	170_0	Clustered	4.98E-07	0.017727639
OKRS01000232.1	43699	Uroviricota	Caudoviricetes	Caudovirales				Virus	20.67	0.72	697_0	Clustered	7.02E-06	0.017727639
OJSQ01003446.1	11370	Uroviricota	Caudoviricetes	Caudovirales				Virus	9.77	0.1	730_0	Clustered	2.19E-06	0.017727639
QWCN01001376.1	37656	Uroviricota	Caudoviricetes	Caudovirales				Virus	15.33	0.75	747_0	Clustered	1.33E-04	0.017727639
OJAW01000360.1	34089	Uroviricota	Caudoviricetes	Caudovirales				Virus	47.76	0.76	760_0	Clustered	2.78E-05	0.017727639
OKRS01000582.1	27733	Uroviricota	Caudoviricetes	Caudovirales				Virus	37.56	0.2		Overlap (VC_384/VC_449)	5.53E-05	0.017727639
OJSC01003166.1	11392	Uroviricota	Caudoviricetes	Caudovirales			I8946	Virus	9.77	0.09	730_0	Clustered	2.32E-06	0.017727639
OIZI01000096.1	44421	Uroviricota	Caudoviricetes	Caudovirales				Virus	24.11	0.73		Overlap (VC_335/VC_412/VC_698)	1.31E-04	0.016921837
OIFK01000200.1	39123	Uroviricota	Caudoviricetes	Caudovirales				Virus	86.96	0.75	644_0	Clustered	1.28E-04	0.016921837
OCAT01000243.1	52737	Uroviricota	Caudoviricetes	Caudovirales				Virus	50.59	0.87		Overlap (VC_407/VC_515)	8.36E-07	0.016921837
OGXQ01000147.1	52845	Uroviricota	Caudoviricetes	Caudovirales				Virus	70.03	0.76		Overlap (VC_407/VC_515)	7.75E-07	0.016921837
OJQZ01000308.1	45496	Uroviricota	Caudoviricetes	Caudovirales				Virus	62.21	0.5		Outlier	1.54E-06	0.016921837
QWCV01000644.1	38516	Uroviricota	Caudoviricetes	Caudovirales				Virus	28.72	0.77	293_0	Clustered	3.25E-06	0.016921837
OHGK01000149.1	50720	Uroviricota	Caudoviricetes	Caudovirales				Virus	52.34	0.3	339_0	Clustered	2.63E-06	0.016921837
OGPR01000065.1	129834	Uroviricota	Caudoviricetes	Caudovirales				Virus	49.41	0.67	355_3	Clustered/Singleton	2.51E-05	0.016921837
OIYG01000113.1	89061	Uroviricota	Caudoviricetes	Caudovirales				Virus	29.48	0.64	371_1	Clustered/Singleton	3.07E-07	0.016921837
PPYE01311188.1	58928	Uroviricota	Caudoviricetes	Caudovirales				Virus	64.81	0.59		Overlap (VC_9/VC_21)	7.22E-05	0.016921837
OJUG01004427.1	11370	Uroviricota	Caudoviricetes	Caudovirales				Virus	9.77	0.09	730_0	Clustered	1.73E-06	0.016116035
OIWM01000017.1	167438	Uroviricota	Caudoviricetes	Caudovirales				Virus	1086.74	0.74	88_5	Clustered	4.22E-05	0.016116035
OBLG01000327.1	54774	Uroviricota	Caudoviricetes	Caudovirales				Virus	28.19	0.79		Overlap (VC_238/VC_239)	1.32E-04	0.016116035
OGOZ01000190.1	43943	Uroviricota	Caudoviricetes	Caudovirales				Virus	65.57	0.89	720_0	Clustered	6.57E-05	0.016116035
OODL01002373.1	12064	Uroviricota	Caudoviricetes	Caudovirales				Virus	16.06	0.11	730_0	Clustered	2.33E-06	0.016116035
OIWV01002656.1	12676	Uroviricota	Caudoviricetes	Caudovirales				Virus	23.7	0.51	734_0	Clustered	6.80E-06	0.016116035
OLOK01002327.1	13788	Uroviricota	Caudoviricetes	Caudovirales				Virus	20.04	0.27	734_0	Clustered	4.24E-05	0.016116035
OBLG01000312.1	56839	Uroviricota	Caudoviricetes	Caudovirales				Virus	45.35	0.77		Overlap (VC_238/VC_239)	1.46E-04	0.016116035
OGZO01000184.1	41447	Uroviricota	Caudoviricetes	Caudovirales				Virus	58.25	0.6	507_0	Clustered	1.52E-05	0.016116035
PPYE01740195.1	36632	Uroviricota	Caudoviricetes	Caudovirales				Virus	45.69	0.71		Overlap (VC_583/VC_646)	4.74E-05	0.016116035
OWIM01000137.1	45640	Uroviricota	Caudoviricetes	Caudovirales				Virus	83.11	0.13	332_0	Clustered	1.09E-06	0.015310234
OJSD01003900.1	11370	Uroviricota	Caudoviricetes	Caudovirales				Virus	9.77	0.09	730_0	Clustered	2.00E-06	0.015310234
OJSE01004261.1	11370	Uroviricota	Caudoviricetes	Caudovirales				Virus	9.77	0.1	730_0	Clustered	2.09E-06	0.015310234
OGXG01000106.1	45396	Uroviricota	Caudoviricetes	Caudovirales				Virus	58.63	0.86	86_0	Clustered	1.86E-05	0.015310234
OGQL01000011.1	164295	Uroviricota	Caudoviricetes	Caudovirales				Virus	49.86	0.78		Outlier	5.03E-07	0.015310234
OLGA01000432.1	37885	Uroviricota	Caudoviricetes	Caudovirales				Virus	22.8	0.15	320_0	Clustered	2.53E-05	0.015310234
OKIZ01000150.1	38907	Uroviricota	Caudoviricetes	Caudovirales				Virus	56.04	0.18	328_0	Clustered/Singleton	6.39E-06	0.015310234
ONZZ01000528.1	31878	Uroviricota	Caudoviricetes	Caudovirales				Virus	34.71	0.49	448_0	Clustered	1.60E-05	0.015310234
OKUF01000076.1	58858	Uroviricota	Caudoviricetes	Caudovirales				Virus	37.65	0.78	520_0	Clustered	1.11E-04	0.015310234
OIZI01000073.1	48960	Uroviricota	Caudoviricetes	Caudovirales				Virus	32.47	0.7		Overlap (VC_435/VC_436)	7.34E-06	0.014504432
OHGO01000186.1	36230	Uroviricota	Caudoviricetes	Caudovirales				Virus	35.26	0.69	329_0	Clustered	3.87E-06	0.014504432
OBYM01000008.1	161393	Uroviricota	Caudoviricetes	Caudovirales				Virus	106.35	0.93		Overlap (VC_357/VC_407/VC_516)	2.99E-07	0.014504432
OLHG01000336.1	34013	Uroviricota	Caudoviricetes	Caudovirales				Virus	36.62	0.72	760_0	Clustered	1.51E-05	0.014504432
OBSA01000030.1	60606	Uroviricota	Caudoviricetes	Caudovirales				Virus	42.55	0.8		Overlap (VC_238/VC_239)	1.84E-05	0.014504432
OIYS01000127.1	56541	Uroviricota	Caudoviricetes	Caudovirales				Virus	63.55	0.45		Outlier	1.72E-06	0.014504432
OLGM01000229.1	41106	Uroviricota	Caudoviricetes	Caudovirales				Virus	35.48	0.44		Overlap (VC_693/VC_754)	3.41E-05	0.014504432
OLWH01000140.1	38167	Uroviricota	Caudoviricetes	Caudovirales				Virus	63.07	0.72		Overlap (VC_583/VC_646)	6.73E-06	0.014504432
OJAW01000050.1	89907	Uroviricota	Caudoviricetes	Caudovirales				Virus	67.43	0.6	336_1	Clustered/Singleton	1.30E-05	0.01369863
OMBP01001148.1	12039	Uroviricota	Caudoviricetes	Caudovirales				Virus	9.2	0.06	730_0	Clustered	1.95E-06	0.01369863
OMEG01000001.1	28251	Uroviricota	Caudoviricetes	Caudovirales				Virus	9.61	0.44	761_0	Clustered	2.22E-05	0.01369863
OJAW01000293.1	37909	Uroviricota	Caudoviricetes	Caudovirales				Virus	20.79	0.51	766_0	Clustered	7.85E-07	0.01369863
OBAD01000001.1	294491	Uroviricota	Caudoviricetes	Caudovirales				Virus	69.92	0.92	91_2	Clustered/Singleton	2.70E-08	0.01369863
OBLG01000737.1	31885	Uroviricota	Caudoviricetes	Caudovirales				Virus	50	0.17		Outlier	1.29E-05	0.01369863
OIZS01000087.1	50310	Uroviricota	Caudoviricetes	Caudovirales				Virus	82.04	0.75		Overlap (VC_61/VC_65)	2.04E-06	0.01369863
OLGZ01000248.1	48561	Uroviricota	Caudoviricetes	Caudovirales				Virus	26.9	0.83		Overlap (VC_435/VC_436)	6.49E-04	0.01369863
OLHG01000106.1	56004	Uroviricota	Caudoviricetes	Caudovirales				Virus	45.96	0.78		Outlier	1.51E-06	0.01369863
OFSD01001924.1	13998	Uroviricota	Caudoviricetes	Caudovirales				Virus	7.67	0.11	367_0	Clustered	1.35E-06	0.01369863
OCHN01000354.1	49822	Uroviricota	Caudoviricetes	Caudovirales				Virus	46.99	0.51		Outlier	6.65E-07	0.012892828
OFOU01002175.1	10157	Uroviricota	Caudoviricetes	Caudovirales				Virus	5.75	0.15		Outlier	2.23E-05	0.012892828
OGQL01000324.1	39924	Uroviricota	Caudoviricetes	Caudovirales				Virus	35.73	0.54		Overlap (VC_294/VC_382)	3.84E-07	0.012892828
OIYV01000192.1	40588	Uroviricota	Caudoviricetes	Caudovirales				Virus	56.51	0.12		Outlier	1.20E-05	0.012892828
OMGY01000784.1	33996	Uroviricota	Caudoviricetes	Caudovirales				Virus	24.07	0.77		Overlap (VC_384/VC_449)	3.68E-07	0.012892828
OJQL01000508.1	41877	Uroviricota	Caudoviricetes	Caudovirales				Virus	71.36	0.37	342_0	Clustered	6.54E-07	0.012892828
OLOA01000586.1	39503	Uroviricota	Caudoviricetes	Caudovirales				Virus	26.02	0.14	415_0	Clustered	2.37E-05	0.012892828
QWCB01000765.1	34120	Uroviricota	Caudoviricetes	Caudovirales				Virus	38.73	0.29		Outlier	4.60E-06	0.012892828
OJPA01000102.1	56681	Uroviricota	Caudoviricetes	Caudovirales				Virus	24.64	0.76		Outlier	1.28E-04	0.012087027
OHRM01000198.1	50500	Uroviricota	Caudoviricetes	Caudovirales				Virus	43.62	0.45	168_0	Clustered	6.30E-06	0.012087027
OLWC01000121.1	52640	Uroviricota	Caudoviricetes	Caudovirales				Virus	51.34	0.45	168_0	Clustered	1.95E-06	0.012087027
OMEV01001136.1	12062	Uroviricota	Caudoviricetes	Caudovirales				Virus	9.2	0.08	730_0	Clustered	2.49E-06	0.012087027
OHEF01000559.1	15819	Uroviricota	Caudoviricetes	Caudovirales				Virus	14.07	0.17	764_0	Clustered	7.72E-06	0.012087027
OLVY01000412.1	32818	Uroviricota	Caudoviricetes	Caudovirales				Virus	47.46	0.21	780_0	Clustered	1.19E-05	0.012087027
OBAG01000305.1	51913	Uroviricota	Caudoviricetes	Caudovirales				Virus	39.62	0.43		Outlier	2.74E-04	0.012087027
OGZS01000006.1	237972	Uroviricota	Caudoviricetes	Caudovirales				Virus	39.21	0.73		Overlap (VC_136/VC_137)	3.11E-05	0.012087027
OIYO01000400.1	37514	Uroviricota	Caudoviricetes	Caudovirales				Virus	30.61	0.19		Outlier	6.90E-05	0.012087027
OIZX01000274.1	38650	Uroviricota	Caudoviricetes	Caudovirales				Virus	53.61	0.65		Outlier	7.70E-05	0.012087027
PPYF01544529.1	35838	Uroviricota	Caudoviricetes	Caudovirales				Virus	44.89	0.57	550_0	Clustered	1.17E-05	0.012087027
OHGQ01000545.1	15819	Uroviricota	Caudoviricetes	Caudovirales				Virus	14.07	0.22	764_0	Clustered	1.46E-05	0.011281225
OIZL01000276.1	42443	Uroviricota	Caudoviricetes	Caudovirales				Virus	45.04	0.11		Overlap (VC_430/VC_511/VC_693/VC_754)	2.71E-06	0.011281225
OJAW01000145.1	55510	Uroviricota	Caudoviricetes	Caudovirales				Virus	77.63	0.14		Overlap (VC_431/VC_432)	3.89E-07	0.011281225
OKVF01000073.1	118968	Uroviricota	Caudoviricetes	Caudovirales				Virus	85.35	0.64	355_4	Clustered/Singleton	8.68E-08	0.011281225
OCKB01000086.1	39663	Uroviricota	Caudoviricetes	Caudovirales				Virus	78.76	0.22	55_0	Clustered	2.13E-07	0.011281225
OGPB01000326.1	32301	Uroviricota	Caudoviricetes	Caudovirales				Virus	49.76	0.09	559_0	Clustered	1.19E-05	0.011281225
OLYI01000031.1	74301	Uroviricota	Caudoviricetes	Caudovirales				Virus	14.95	0.51	714_0	Clustered	4.32E-06	0.010475423
OHRF01000569.1	15819	Uroviricota	Caudoviricetes	Caudovirales				Virus	14.07	0.16	764_0	Clustered	6.80E-06	0.010475423
OJNZ01000175.1	51290	Uroviricota	Caudoviricetes	Caudovirales				Virus	61.42	0.84	518_0	Clustered	2.48E-06	0.010475423
OGPK01000415.1	46758	Uroviricota	Caudoviricetes	Caudovirales				Virus	55.39	0.72	678_0	Clustered	8.37E-06	0.010475423
OJAW01000184.1	48424	Uroviricota	Caudoviricetes	Caudovirales				Virus	38.9	0.76	748_0	Clustered	7.64E-07	0.010475423
OGZK01000707.1	33156	Uroviricota	Caudoviricetes	Caudovirales				Virus	28.62	0.77	760_0	Clustered	3.72E-05	0.010475423
OLGE01000889.1	33010	Uroviricota	Caudoviricetes	Caudovirales				Virus	26.76	0.38	766_0	Clustered	9.77E-07	0.010475423
OLPF01000728.1	31820	Uroviricota	Caudoviricetes	Caudovirales				Virus	45.91	0.3	780_0	Clustered	8.10E-06	0.010475423
OIWT01000924.1	38326	Uroviricota	Caudoviricetes	Caudovirales				Virus	34.73	0.45		Outlier	1.07E-06	0.010475423
OLGE01000048.1	126484	Uroviricota	Caudoviricetes	Caudovirales				Virus	82.09	0.91		Overlap (VC_357/VC_407)	8.58E-07	0.010475423
OLZH01000073.1	51390	Uroviricota	Caudoviricetes	Caudovirales				Virus	6.65	0.54	750_0	Clustered	5.60E-06	0.009669621
OIYG01000244.1	58164	Uroviricota	Caudoviricetes	Caudovirales				Virus	38.16	0.46	689_0	Clustered	2.99E-06	0.009669621
OGCO01004939.1	13587	Uroviricota	Caudoviricetes	Caudovirales				Virus	18.97	0.6	734_0	Clustered	1.77E-06	0.009669621
OLHG01000159.1	46678	Uroviricota	Caudoviricetes	Caudovirales				Virus	25.48	0.65	748_0	Clustered	8.31E-06	0.009669621
OJNH01000001.1	285558	Uroviricota	Caudoviricetes	Caudovirales				Virus	119.21	0.64		Outlier	7.12E-07	0.009669621
OBRH01000026.1	60715	Uroviricota	Caudoviricetes	Caudovirales				Virus	79.02	0.82		Overlap (VC_9/VC_21)	4.01E-04	0.009669621
OHCX01000347.1	18807	Uroviricota	Caudoviricetes	Caudovirales				Virus	41.94	0.27		Outlier	4.37E-05	0.009669621
OJOQ01000002.1	114069	Uroviricota	Caudoviricetes	Caudovirales				Virus	36.94	0.8		Outlier	3.31E-06	0.009669621
OGZR01000167.1	42638	Uroviricota	Caudoviricetes	Caudovirales				Virus	60.7	0.54	507_0	Clustered	6.62E-06	0.009669621
OIXQ01000115.1	39854	Uroviricota	Caudoviricetes	Caudovirales				Virus	29.08	0.29	713_0	Clustered	2.94E-06	0.00886382
OCAL01000180.1	35884	Uroviricota	Caudoviricetes	Caudovirales				Virus	31.29	0.46		Outlier	6.50E-07	0.00886382
OIZT01000111.1	62788	Uroviricota	Caudoviricetes	Caudovirales				Virus	45.94	0.21		Singleton	3.80E-07	0.00886382
OKVF01000602.1	37628	Uroviricota	Caudoviricetes	Caudovirales				Virus	73.99	0.82		Outlier	7.27E-07	0.00886382
OIGD01000447.1	49222	Uroviricota	Caudoviricetes	Caudovirales				Virus	81.17	0.35	102_2	Clustered	1.32E-06	0.00886382
OGQZ01000475.1	34412	Uroviricota	Caudoviricetes	Caudovirales				Virus	46.94	0.51	519_0	Clustered	8.82E-07	0.00886382
OKWA01000203.1	42045	Uroviricota	Caudoviricetes	Caudovirales				Virus	42.63	0.74	536_0	Clustered	3.21E-07	0.00886382
OOIW01000045.1	47026	Uroviricota	Caudoviricetes	Caudovirales				Virus	68.53	0.22	60_2	Clustered/Singleton	4.10E-07	0.008058018
OIXQ01000065.1	57183	Uroviricota	Caudoviricetes	Caudovirales				Plasmid	5.31	0.57	676_0	Clustered	6.42E-06	0.008058018
OIZR01000406.1	34205	Uroviricota	Caudoviricetes	Caudovirales				Plasmid	13.02	0.82	707_0	Clustered	6.18E-07	0.008058018
OLZQ01000005.1	183054	Uroviricota	Caudoviricetes	Caudovirales				Virus	85.99	0.87		Overlap (VC_357/VC_407/VC_516)	2.59E-06	0.008058018
OGDF01001541.1	33725	Uroviricota	Caudoviricetes	Caudovirales				Uncertain - viral or bacterial	0.21	0.8	707_0	Clustered	8.88E-07	0.008058018
OLSX01000600.1	36439	Uroviricota	Caudoviricetes	Caudovirales				Virus	54.33	0.77	740_0	Clustered	2.36E-06	0.008058018
OHDQ01000183.1	33222	Uroviricota	Caudoviricetes	Caudovirales				Virus	40.13	0.21		Overlap (VC_380/VC_587)	4.40E-05	0.007252216
OHPG01000032.1	116556	Uroviricota	Caudoviricetes	Caudovirales				Virus	60.03	0.65		Outlier	9.07E-06	0.007252216
OIYS01000160.1	50634	Uroviricota	Caudoviricetes	Caudovirales				Virus	19.56	0.82	718_0	Clustered	2.99E-05	0.007252216
OGQJ01000308.1	54049	Uroviricota	Caudoviricetes	Caudovirales				Virus	10.72	0.51	750_0	Clustered	7.62E-06	0.007252216
OLFS01000213.1	60127	Uroviricota	Caudoviricetes	Caudovirales				Virus	48.08	0.79		Overlap (VC_9/VC_21)	1.99E-04	0.007252216
OLHG01000019.1	114383	Uroviricota	Caudoviricetes	Caudovirales				Virus	33.99	0.72		Overlap (VC_346/VC_370)	1.22E-07	0.007252216
OMGG01000297.1	38895	Uroviricota	Caudoviricetes	Caudovirales				Virus	87.54	0.62		Outlier	6.15E-07	0.007252216
OIWT01000076.1	132350	Uroviricota	Caudoviricetes	Caudovirales				Virus	48.8	0.66	345_1	Clustered/Singleton	1.14E-05	0.007252216
OQWM01000388.1	27402	Uroviricota	Caudoviricetes	Caudovirales				Virus	36.72	0.09		Outlier	1.76E-07	0.007252216
OHVW01000130.1	37513	Uroviricota	Caudoviricetes	Caudovirales				Virus	37.88	0.15	519_0	Clustered	1.14E-05	0.006446414
OLHG01000244.1	39246	Uroviricota	Caudoviricetes	Caudovirales				Virus	15.35	0.17	697_0	Clustered	1.70E-07	0.006446414
QWCB01002870.1	13783	Uroviricota	Caudoviricetes	Caudovirales				Virus	18.07	0.57	734_0	Clustered	1.24E-06	0.006446414
OIZS01000162.1	34535	Uroviricota	Caudoviricetes	Caudovirales				Virus	33.34	0.45		Outlier	9.83E-05	0.006446414
OJOY01000196.1	37949	Uroviricota	Caudoviricetes	Caudovirales				Virus	80	0.33		Outlier	2.81E-06	0.006446414
OLPV01000188.1	58857	Uroviricota	Caudoviricetes	Caudovirales				Virus	29	0.75		Overlap (VC_674/VC_675)	4.39E-05	0.006446414
OKFF01000002.1	42168	Uroviricota	Caudoviricetes	Caudovirales				Virus	26.87	0.77	536_0	Clustered	4.57E-07	0.006446414
OHDW01000031.1	29033	Uroviricota	Caudoviricetes	Caudovirales				Virus	49.68	0.66	665_0	Clustered	6.56E-07	0.005640612
OMCM01000265.1	45441	Uroviricota	Caudoviricetes	Caudovirales				Virus	55.26	0.53	678_0	Clustered	5.53E-07	0.005640612
OOAO01001212.1	23077	Uroviricota	Caudoviricetes	Caudovirales				Virus	5.7	0.21	399_0	Clustered	1.81E-07	0.005640612
OJVW01000116.1	13524	Uroviricota	Caudoviricetes	Caudovirales				Virus	22.94	0.71	734_0	Clustered	2.03E-06	0.005640612
OJAW01000221.1	44239	Uroviricota	Caudoviricetes	Caudovirales				Virus	22.85	0.93	771_0	Clustered	2.46E-06	0.005640612
OBCM01000005.1	40626	Uroviricota	Caudoviricetes	Caudovirales				Virus	20.26	0.24		Singleton	1.16E-05	0.005640612
OIXH01001131.1	31044	Uroviricota	Caudoviricetes	Caudovirales				Virus	48.7	0.37		Outlier	2.89E-06	0.005640612
OIYS01000137.1	54756	Uroviricota	Caudoviricetes	Caudovirales				Virus	52.17	0.65		Outlier	1.52E-06	0.005640612
OJQU01000031.1	104539	Uroviricota	Caudoviricetes	Caudovirales				Virus	50.44	0.47		Outlier	9.42E-05	0.005640612
OKWQ01000244.1	24643	Uroviricota	Caudoviricetes	Caudovirales				Virus	43.01	0.72		Outlier	8.29E-07	0.005640612
OLPA01000479.1	37945	Uroviricota	Caudoviricetes	Caudovirales				Virus	36.07	0.82		Overlap (VC_294/VC_382)	2.27E-05	0.005640612
OOCW01000329.1	49939	Uroviricota	Caudoviricetes	Caudovirales				Virus	21.46	0.81		Outlier	8.17E-08	0.005640612
OQWI01000302.1	23074	Uroviricota	Caudoviricetes	Caudovirales				Virus	27.81	0.67		Overlap (VC_743/VC_744)	2.94E-05	0.005640612
PPYE01680138.1	42196	Uroviricota	Caudoviricetes	Caudovirales				Virus	52.21	0.35		Outlier	2.83E-05	0.005640612
OHBW01000046.1	50249	Uroviricota	Caudoviricetes	Caudovirales				Virus	16.21	0.54	673_0	Clustered	1.81E-07	0.004834811
OCPK01000005.1	36128	Uroviricota	Caudoviricetes	Caudovirales				Virus	90.14	0.7	579_0	Clustered	1.71E-06	0.004834811
PPYF01016817.1	42063	Uroviricota	Caudoviricetes	Caudovirales				Virus	76.65	0.64	644_0	Clustered	1.51E-07	0.004834811
OQWM01000152.1	38533	Uroviricota	Caudoviricetes	Caudovirales				Virus	41.56	0.65	697_0	Clustered	1.42E-07	0.004834811
OBRN01000043.1	40584	Uroviricota	Caudoviricetes	Caudovirales				Virus	65.71	0.82	719_0	Clustered	2.74E-07	0.004834811
OJAW01000152.1	54636	Uroviricota	Caudoviricetes	Caudovirales				Virus	25.68	0.92	722_0	Clustered	1.12E-06	0.004834811
OLHG01000733.1	22527	Uroviricota	Caudoviricetes	Caudovirales				Virus	32.91	0.42	742_0	Clustered	1.62E-06	0.004834811
OLIW01000307.1	60327	Uroviricota	Caudoviricetes	Caudovirales				Virus	40.42	0.69		Overlap (VC_238/VC_239)	1.56E-07	0.004834811
QWCB01000707.1	35681	Uroviricota	Caudoviricetes	Caudovirales				Virus	61.75	0.57	370_1	Clustered	2.12E-07	0.004834811
OHCS01000175.1	41563	Uroviricota	Caudoviricetes	Caudovirales				Virus	55.9	0.09	388_0	Clustered	2.78E-08	0.004029009
OODI01000070.1	50825	Uroviricota	Caudoviricetes	Caudovirales				Chromosome	-13.93	0.68	673_0	Clustered	4.17E-08	0.004029009
OLYB01000402.1	43547	Uroviricota	Caudoviricetes	Caudovirales				Virus	56.19	0.72	678_0	Clustered	7.28E-07	0.004029009
OLOO01000556.1	33016	Uroviricota	Caudoviricetes	Caudovirales				Uncertain - viral or bacterial	2.44	0.71	707_0	Clustered	3.60E-08	0.004029009
OLHA01000251.1	31785	Uroviricota	Caudoviricetes	Caudovirales				Virus	22.12	0.51	761_0	Clustered	1.15E-06	0.004029009
OGOI01000339.1	43756	Uroviricota	Caudoviricetes	Caudovirales				Virus	53.18	0.72	86_0	Clustered	2.04E-07	0.004029009
OKWY01000075.1	44234	Uroviricota	Caudoviricetes	Caudovirales				Virus	141.91	0.79		Overlap (VC_107/VC_273)	2.53E-07	0.004029009
OLHG01000324.1	34508	Uroviricota	Caudoviricetes	Caudovirales				Virus	42.53	0.11		Outlier	6.38E-07	0.004029009
OMGY01000724.1	35802	Uroviricota	Caudoviricetes	Caudovirales				Virus	60.14	0.41		Outlier	3.16E-08	0.004029009
OCKB01000079.1	42182	Uroviricota	Caudoviricetes	Caudovirales				Virus	178.29	0.79	106_0	Clustered	1.94E-08	0.004029009
OHVM01000061.1	59687	Uroviricota	Caudoviricetes	Caudovirales				Virus	61.49	0.62	406_0	Clustered	6.09E-08	0.004029009
OKHN01000141.1	39078	Uroviricota	Caudoviricetes	Caudovirales				Virus	40.61	0.21	420_0	Clustered	6.45E-06	0.004029009
OQVS01000090.1	45653	Uroviricota	Caudoviricetes	Caudovirales				Virus	45.11	0.18	430_0	Clustered	2.15E-07	0.004029009
OGWU01001573.1	12833	Uroviricota	Caudoviricetes	Caudovirales				Uncertain - viral or bacterial	-0.68	0.22		Outlier	6.13E-07	0.004029009
OLHG01000246.1	39070	Uroviricota	Caudoviricetes	Caudovirales				Uncertain - viral or bacterial	2.88	0.24		Overlap (VC_693/VC_754)	1.38E-07	0.004029009
OBBV01000103.1	65911	Uroviricota	Caudoviricetes	Caudovirales				Virus	59.14	0.29	402_1	Clustered	2.56E-08	0.003223207
OGZD01000597.1	37305	Uroviricota	Caudoviricetes	Caudovirales				Virus	21.85	0.73	731_0	Clustered	3.52E-08	0.003223207
OIZI01000089.1	46192	Uroviricota	Caudoviricetes	Caudovirales				Virus	41.21	0.87	776_0	Clustered	2.30E-07	0.003223207
OBCN01000008.1	28251	Uroviricota	Caudoviricetes	Caudovirales				Virus	26.45	0.89		Outlier	1.70E-07	0.003223207
OLHA01000002.1	203315	Uroviricota	Caudoviricetes	Caudovirales				Virus	95	0.5		Outlier	2.06E-07	0.003223207
OFMM01001561.1	10552	Uroviricota	Caudoviricetes	Caudovirales				Virus	10.17	0.35		Outlier	6.44E-07	0.003223207
OIFS01000119.1	37240	Uroviricota	Caudoviricetes	Caudovirales				Virus	22.75	0.69		Outlier	1.23E-07	0.003223207
OIYG01001298.1	19351	Uroviricota	Caudoviricetes	Caudovirales				Virus	44.13	0.53		Overlap (VC_743/VC_744)	4.63E-06	0.003223207
OIZV01000204.1	38014	Uroviricota	Caudoviricetes	Caudovirales				Virus	123.25	0.75		Overlap (VC_374/VC_637)	2.55E-08	0.003223207
OHVB01000032.1	59584	Uroviricota	Caudoviricetes	Caudovirales				Virus	79.5	0.87	406_0	Clustered	5.85E-07	0.003223207
OIYV01000174.1	43191	Uroviricota	Caudoviricetes	Caudovirales				Virus	53.35	0.22	430_0	Clustered	1.03E-07	0.003223207
OHFH01000359.1	16726	Uroviricota	Caudoviricetes	Caudovirales				Virus	26.34	0.78	741_0	Clustered	2.82E-04	0.002417405
OHZL01000400.1	16636	Uroviricota	Caudoviricetes	Caudovirales				Virus	33	0.77	741_0	Clustered	3.92E-05	0.002417405
OLHG01000206.1	41659	Uroviricota	Caudoviricetes	Caudovirales				Virus	15.46	0.85	774_0	Clustered	2.96E-06	0.002417405
OGXE01000736.1	30390	Uroviricota	Caudoviricetes	Caudovirales				Virus	46.41	0.6	665_0	Clustered	6.13E-07	0.002417405
OKRV01000380.1	31005	Uroviricota	Caudoviricetes	Caudovirales				Virus	6.87	0.7	707_0	Clustered	7.03E-07	0.002417405
OLOQ01002673.1	14096	Uroviricota	Caudoviricetes	Caudovirales				Virus	25.18	0.53	734_0	Clustered	2.48E-06	0.002417405
OLOV01002225.1	13508	Uroviricota	Caudoviricetes	Caudovirales				Virus	23.66	0.15	734_0	Clustered	5.80E-07	0.002417405
OLQD01002637.1	12790	Uroviricota	Caudoviricetes	Caudovirales				Virus	22.69	0.23	734_0	Clustered	1.91E-07	0.002417405
OBKV01000053.1	126699	Uroviricota	Caudoviricetes	Caudovirales				Virus	58.72	0.8		Outlier	2.03E-07	0.002417405
OIYG01000284.1	53526	Uroviricota	Caudoviricetes	Caudovirales				Virus	27.92	0.6		Singleton	3.72E-07	0.002417405
OLHG01000396.1	31046	Uroviricota	Caudoviricetes	Caudovirales				Virus	44.1	0.43		Outlier	4.51E-08	0.002417405
OLNE01000568.1	33716	Uroviricota	Caudoviricetes	Caudovirales				Virus	19.75	0.96		Outlier	4.53E-06	0.002417405
OJAR01000002.1	161263	Uroviricota	Caudoviricetes	Caudovirales				Virus	78.47	0.53	345_2	Clustered/Singleton	5.94E-06	0.002417405
OOCQ01000252.1	48261	Uroviricota	Caudoviricetes	Caudovirales				Virus	68.54	0.97	518_0	Clustered	6.07E-06	0.002417405
OONO01000001.1	45354	Uroviricota	Caudoviricetes	Caudovirales				Virus	53.04	0.41		Outlier	1.52E-07	0.002417405
OHYC01000048.1	57695	Uroviricota	Caudoviricetes	Caudovirales				Virus	63.76	0.9		Outlier	1.29E-05	0.001611604
OIAY01000331.1	16636	Uroviricota	Caudoviricetes	Caudovirales				Virus	33	0.78	741_0	Clustered	3.84E-05	0.001611604
OLHG01000155.1	47115	Uroviricota	Caudoviricetes	Caudovirales				Virus	20.63	0.39		Outlier	1.75E-06	0.001611604
OIWU01000648.1	40829	Uroviricota	Caudoviricetes	Caudovirales				Virus	68.98	0.45	577_0	Clustered	7.25E-09	0.001611604
OLYC01000560.1	29858	Uroviricota	Caudoviricetes	Caudovirales				Virus	47.19	0.64	665_0	Clustered	2.89E-07	0.001611604
QWCK01001104.1	41795	Uroviricota	Caudoviricetes	Caudovirales				Virus	57.34	0.79	678_0	Clustered	1.24E-07	0.001611604
OLRQ01000685.1	32816	Uroviricota	Caudoviricetes	Caudovirales				Uncertain - viral or bacterial	-2.94	0.72	707_0	Clustered	1.76E-08	0.001611604
OIZL01000425.1	31883	Uroviricota	Caudoviricetes	Caudovirales				Virus	14.73	0.44	713_0	Clustered	3.32E-07	0.001611604
OGOG01003274.1	12490	Uroviricota	Caudoviricetes	Caudovirales				Virus	20.89	0.67	734_0	Clustered	2.09E-07	0.001611604
OIWK01003212.1	11702	Uroviricota	Caudoviricetes	Caudovirales				Virus	20.89	0.38	734_0	Clustered	5.34E-08	0.001611604
OLPO01001767.1	14097	Uroviricota	Caudoviricetes	Caudovirales				Virus	25.18	0.55	734_0	Clustered	2.78E-06	0.001611604
OLHG01000205.1	42029	Uroviricota	Caudoviricetes	Caudovirales				Virus	17.36	0.85	774_0	Clustered	1.13E-08	0.001611604
OJAW01000346.1	34653	Uroviricota	Caudoviricetes	Caudovirales				Virus	22.25	0.92	778_0	Clustered	2.84E-08	0.001611604
OLGD01001459.1	35058	Uroviricota	Caudoviricetes	Caudovirales				Virus	13.83	0.94	778_0	Clustered	3.03E-06	0.001611604
CYGL01000220.1	29494	Uroviricota	Caudoviricetes	Caudovirales				Virus	17.33	0.63		Outlier	3.85E-08	0.001611604
OCPK01000002.1	38806	Uroviricota	Caudoviricetes	Caudovirales				Virus	119.14	0.69		Overlap (VC_374/VC_637)	1.73E-07	0.001611604
OHCX01000062.1	54665	Uroviricota	Caudoviricetes	Caudovirales				Virus	28.9	0.83		Outlier	3.57E-07	0.001611604
OIFQ01000101.1	32606	Uroviricota	Caudoviricetes	Caudovirales				Virus	42.18	0.55		Outlier	3.42E-08	0.001611604
OIYP01000250.1	37023	Uroviricota	Caudoviricetes	Caudovirales				Virus	62.35	0.11		Outlier	1.67E-06	0.001611604
OLYB01000288.1	52102	Uroviricota	Caudoviricetes	Caudovirales				Virus	27.4	0.76		Overlap (VC_238/VC_239)	9.44E-09	0.001611604
OOAO01000920.1	29371	Uroviricota	Caudoviricetes	Caudovirales				Virus	45.02	0.87		Outlier	1.37E-07	0.001611604
OOIU01000077.1	28978	Uroviricota	Caudoviricetes	Caudovirales				Virus	75.48	0.14	41_0	Clustered	2.06E-07	0.001611604
OLSC01000477.1	49328	Uroviricota	Caudoviricetes	Caudovirales				Virus	23.41	0.68	518_0	Clustered	1.19E-08	0.001611604
OIZV01000114.1	53434	Uroviricota	Caudoviricetes	Caudovirales				Virus	33.68	0.59	520_0	Clustered	3.41E-08	0.001611604
OLGD01001238.1	40862	Uroviricota	Caudoviricetes	Caudovirales				Virus	18.22	0.62	552_0	Clustered	1.45E-07	0.001611604
OOIU01000047.1	53228	Uroviricota	Caudoviricetes	Caudovirales				Virus	53.74	0.31		Outlier	9.80E-09	0.000805802
OHEV01000503.1	22025	Uroviricota	Caudoviricetes	Caudovirales				Virus	7.48	0.2	399_0	Clustered	3.35E-08	0.000805802
OIWU01000313.1	64484	Uroviricota	Caudoviricetes	Caudovirales				Virus	92.61	0.84	406_0	Clustered	5.90E-09	0.000805802
OIYR01000029.1	85318	Uroviricota	Caudoviricetes	Caudovirales				Virus	48.01	0.86	773_0	Clustered	5.29E-08	0.000805802
OJNZ01000692.1	22557	Uroviricota	Caudoviricetes	Caudovirales				Virus	28.65	0.9		Outlier	8.35E-08	0.000805802
OMGY01000597.1	41056	Uroviricota	Caudoviricetes	Caudovirales				Virus	20.25	0.33	718_0	Clustered	2.33E-08	0.000805802
OIYR01000095.1	51748	Uroviricota	Caudoviricetes	Caudovirales				Virus	32.88	0.79	722_0	Clustered	9.16E-08	0.000805802
OFMH01000283.1	38215	Uroviricota	Caudoviricetes	Caudovirales				Virus	14.99	0.66	731_0	Clustered	5.36E-10	0.000805802
OIWT01004010.1	12566	Uroviricota	Caudoviricetes	Caudovirales				Virus	22.69	0.3	734_0	Clustered	2.60E-08	0.000805802
OLOA01003204.1	13633	Uroviricota	Caudoviricetes	Caudovirales				Virus	28.78	0.69	734_0	Clustered	3.20E-08	0.000805802
OLSB01003115.1	12487	Uroviricota	Caudoviricetes	Caudovirales				Virus	20.89	0.67	734_0	Clustered	7.93E-08	0.000805802
OLHG01000216.1	41259	Uroviricota	Caudoviricetes	Caudovirales				Virus	23.27	0.86	774_0	Clustered	1.91E-07	0.000805802
OGPN01000025.1	96098	Uroviricota	Caudoviricetes	Caudovirales				Virus	106.8	0.6		Outlier	7.05E-10	0.000805802
OGZD01000357.1	52821	Uroviricota	Caudoviricetes	Caudovirales				Virus	88.74	0.69		Outlier	9.63E-09	0.000805802
OIYX01000075.1	32351	Uroviricota	Caudoviricetes	Caudovirales				Virus	21.57	0.5		Outlier	5.16E-08	0.000805802
OLFY01001100.1	35897	Uroviricota	Caudoviricetes	Caudovirales				Virus	21.32	0.37		Outlier	1.45E-09	0.000805802
OLYC01000228.1	50939	Uroviricota	Caudoviricetes	Caudovirales				Virus	24.27	0.37		Outlier	9.34E-10	0.000805802
OKJN01000001.1	45640	Uroviricota	Caudoviricetes	Caudovirales				Virus	61.62	0.59	120_0	Clustered	1.56E-07	0.000805802
OKVH01000316.1	28835	Uroviricota	Caudoviricetes	Caudovirales				Virus	43.61	0.67	558_0	Clustered	1.20E-08	0.000805802
OOJA01000096.1	16068	Uroviricota	Caudoviricetes	Caudovirales				Virus	25.68	0.32		Outlier	1.78E-08	0.000805802
OIZT01000349.1	30003	Uroviricota	Caudoviricetes	Caudovirales				Uncertain - viral or bacterial	-1.54	0.43		Outlier	2.07E-08	0.000805802
QWBY01000088.1	72156	Uroviricota	Caudoviricetes	Caudovirales				Virus	42.21	0.79		Outlier	7.77E-10	0.000805802
QWBY01000212.1	44880	Uroviricota	Caudoviricetes	Caudovirales				Virus	72.91	0.8		Outlier	2.67E-08	0.000805802
OBBV01000160.1	32290	Uroviricota	Caudoviricetes	Caudovirales			I8946	Virus	69.42	0.11	165_0	Clustered	0.00E+00	0
OHKV01000518.1	21882	Uroviricota	Caudoviricetes	Caudovirales				Virus	11.45	0.19	399_0	Clustered	0.00E+00	0
OIZT01000226.1	38348	Uroviricota	Caudoviricetes	Caudovirales				Virus	12.33	0.56	773_0	Clustered	0.00E+00	0
OMBZ01000072.1	36271	Uroviricota	Caudoviricetes	Caudovirales				Virus	6.96	0.81		Singleton	0.00E+00	0
OHBT01000001.1	40051	Uroviricota	Caudoviricetes	Caudovirales				Virus	38.46	0.27	120_0	Clustered	0.00E+00	0
OBCM01000009.1	35894	Uroviricota	Caudoviricetes	Caudovirales				Virus	37.36	0.21	698_0	Clustered	0.00E+00	0
OIYX01000068.1	34346	Uroviricota	Caudoviricetes	Caudovirales				Virus	40.09	0.22	698_0	Clustered	0.00E+00	0
OIYG01000418.1	42482	Uroviricota	Caudoviricetes	Caudovirales				Virus	24.78	0.86	771_0	Clustered	0.00E+00	0
OLHG01000298.1	36055	Uroviricota	Caudoviricetes	Caudovirales				Virus	14.32	0.24		Outlier	0.00E+00	0
PPYE01644069.1	12888	Uroviricota	Caudoviricetes	Caudovirales				Virus	14.5	0.67	575_0	Clustered	0.00E+00	0
OIGD01000543.1	44391	Uroviricota	Caudoviricetes	Caudovirales				Virus	49.38	0.42	66_0	Clustered	0.00E+00	0
OIYR01000247.1	31538	Uroviricota	Caudoviricetes	Caudovirales				Uncertain - viral or bacterial	0.58	0.29	713_0	Clustered	0.00E+00	0
OIZI01000044.1	66140	Uroviricota	Caudoviricetes	Caudovirales				Virus	38.81	0.6	714_0	Clustered	0.00E+00	0
OMCT01001838.1	11805	Uroviricota	Caudoviricetes	Caudovirales				Virus	20.89	0.48	734_0	Clustered	0.00E+00	0
OMEP01000207.1	11805	Uroviricota	Caudoviricetes	Caudovirales				Virus	20.89	0.48	734_0	Clustered	0.00E+00	0
OGWU01000986.1	17534	Uroviricota	Caudoviricetes	Caudovirales				Virus	43.9	0.83	741_0	Clustered	0.00E+00	0
OGPC01000882.1	23727	Uroviricota	Caudoviricetes	Caudovirales				Virus	24.35	0.84	742_0	Clustered	0.00E+00	0
OIZL01000502.1	28514	Uroviricota	Caudoviricetes	Caudovirales				Virus	19.14	0.88	742_0	Clustered	0.00E+00	0
OARM01000098.1	33410	Uroviricota	Caudoviricetes	Caudovirales				Virus	56.34	0.09	76_0	Clustered	0.00E+00	0
OLGJ01000346.1	30803	Uroviricota	Caudoviricetes	Caudovirales				Virus	29.96	0.8	760_0	Clustered	0.00E+00	0
OHJO01000268.1	33476	Uroviricota	Caudoviricetes	Caudovirales				Virus	18.91	0.48	761_0	Clustered	0.00E+00	0
OIYQ01000192.1	24803	Uroviricota	Caudoviricetes	Caudovirales				Plasmid	4.49	0.65	772_0	Clustered	0.00E+00	0
OJAM01000258.1	25171	Uroviricota	Caudoviricetes	Caudovirales				Uncertain - viral or bacterial	-2.9	0.56	772_0	Clustered	0.00E+00	0
OIYR01000132.1	41352	Uroviricota	Caudoviricetes	Caudovirales				Virus	14.48	0.9	774_0	Clustered	0.00E+00	0
OJWS01000103.1	34457	Uroviricota	Caudoviricetes	Caudovirales				Virus	14.27	0.74	95_0	Clustered	0.00E+00	0
OCHN01001094.1	23868	Uroviricota	Caudoviricetes	Caudovirales				Virus	37.56	0.83		Outlier	0.00E+00	0
OCIU01000367.1	43924	Uroviricota	Caudoviricetes	Caudovirales				Virus	19.94	0.57		Outlier	0.00E+00	0
OGQT01000219.1	55539	Uroviricota	Caudoviricetes	Caudovirales				Virus	33.2	0.74		Outlier	0.00E+00	0
OJAR01000031.1	50553	Uroviricota	Caudoviricetes	Caudovirales				Virus	45.44	0.66		Outlier	0.00E+00	0
OLHG01000250.1	38641	Uroviricota	Caudoviricetes	Caudovirales				Virus	11.17	0.54		Outlier	0.00E+00	0
OOCI01001997.1	13610	Uroviricota	Caudoviricetes	Caudovirales				Virus	21.32	0.5		Outlier	0.00E+00	0
OOCL01000352.1	38568	Uroviricota	Caudoviricetes	Caudovirales				Virus	44.41	0.42		Overlap (VC_291/VC_392)	0.00E+00	0
OJAW01000234.1	43004	Uroviricota	Caudoviricetes	Caudovirales				Virus	38.66	0.4	120_0	Clustered	0.00E+00	0
OBRH01000028.1	50291	Uroviricota	Caudoviricetes	Caudovirales				Virus	41.11	0.94	486_0	Clustered	0.00E+00	0
OJOP01000214.1	41223	Uroviricota	Caudoviricetes	Caudovirales				Virus	18.22	0.61	552_0	Clustered	0.00E+00	0
OHAY01000948.1	28571	Uroviricota	Caudoviricetes	Caudovirales				Virus	45.49	0.78	558_0	Clustered	0.00E+00	0
PPYE01275330.1	38279	Uroviricota	Caudoviricetes	Caudovirales				Virus	67.26	0.65		Outlier	0.00E+00	0
OLNM01000342.1	45791	Uroviricota	Caudoviricetes	Caudovirales				Virus	26.88	0.5		Singleton	0.00E+00	0
OMCM01001705.1	10329	Uroviricota	Caudoviricetes	Caudovirales			I8946	Virus	11.15	0.25	729_0	Clustered	0.00E+00	0
OMDJ01001598.1	10329	Uroviricota	Caudoviricetes	Caudovirales			I8953	Virus	11.15	0.22	729_0	Clustered	0.00E+00	0
OLGJ01000028.1	99691	Uroviricota	Caudoviricetes	Crassvirales				Virus	27.45	0.94	424_0	Clustered	9.78E-02	0.620467365
OHXQ01000012.1	61829	Uroviricota	Caudoviricetes	Crassvirales				Virus	5.93	0.94	424_0	Clustered	8.74E-02	0.59548751
OLOF01000050.1	95594	Uroviricota	Caudoviricetes	Crassvirales				Virus	28.09	0.94	424_0	Clustered	4.11E-02	0.544721998
OGZF01000022.1	158368	Uroviricota	Caudoviricetes	Crassvirales				Virus	29.23	0.78	492_0	Clustered	3.64E-03	0.421434327
OLQV01000028.1	156426	Uroviricota	Caudoviricetes	Crassvirales				Virus	54.23	0.83	492_0	Clustered	2.38E-03	0.406929895
OHEN01000023.1	152275	Uroviricota	Caudoviricetes	Crassvirales				Virus	39.08	0.77	492_0	Clustered	2.72E-03	0.397260274
OHXK01000005.1	149835	Uroviricota	Caudoviricetes	Crassvirales				Virus	21.95	0.81	492_0	Clustered	2.15E-03	0.394037067
OFMU01000028.1	153731	Uroviricota	Caudoviricetes	Crassvirales				Virus	42.79	0.77	492_0	Clustered	2.90E-03	0.39081386
OJOU01000011.1	153255	Uroviricota	Caudoviricetes	Crassvirales				Virus	35.25	0.8	492_0	Clustered	2.52E-03	0.386784851
PPYF01266999.1	154058	Uroviricota	Caudoviricetes	Crassvirales				Virus	34.17	0.77	492_0	Clustered	2.20E-03	0.380338437
OJQQ01000027.1	158910	Uroviricota	Caudoviricetes	Crassvirales				Virus	31.83	0.8	492_0	Clustered	1.80E-03	0.375503626
OIAT01000008.1	152556	Uroviricota	Caudoviricetes	Crassvirales				Virus	53.25	0.77	492_0	Clustered	1.65E-03	0.369057212
OCPX01000081.1	102326	Uroviricota	Caudoviricetes	Crassvirales				Virus	58.94	0.91	265_1	Clustered	8.78E-03	0.367445608
OGOO01000044.1	151997	Uroviricota	Caudoviricetes	Crassvirales				Virus	37.63	0.78	492_0	Clustered	1.68E-03	0.365834005
OLGH01000138.1	93256	Uroviricota	Caudoviricetes	Crassvirales				Virus	18	0.91		Outlier	5.42E-02	0.362610798
OHKV01000027.1	151910	Uroviricota	Caudoviricetes	Crassvirales				Virus	45.51	0.78	492_0	Clustered	2.44E-03	0.361804996
OLZO01000021.1	151133	Uroviricota	Caudoviricetes	Crassvirales				Virus	51.12	0.75	492_0	Clustered	1.83E-03	0.355358582
OHYE01000011.1	158763	Uroviricota	Caudoviricetes	Crassvirales				Virus	45.56	0.76	492_0	Clustered	1.65E-03	0.352135375
OLNW01000110.1	102350	Uroviricota	Caudoviricetes	Crassvirales				Virus	39.76	0.96	265_3	Clustered	1.40E-02	0.34085415
OOBV01000062.1	100992	Uroviricota	Caudoviricetes	Crassvirales				Virus	18.36	0.96	265_3	Clustered	1.21E-02	0.319903304
OODL01000120.1	100716	Uroviricota	Caudoviricetes	Crassvirales				Virus	9.96	0.96	265_3	Clustered	6.57E-03	0.315068493
OLNQ01000088.1	100539	Uroviricota	Caudoviricetes	Crassvirales				Virus	20.76	0.94	265_0	Clustered	7.94E-03	0.314262691
OJQA01000021.1	103506	Uroviricota	Caudoviricetes	Crassvirales				Virus	47.65	0.96	265_2	Clustered	1.02E-02	0.309427881
OLOZ01000027.1	154420	Uroviricota	Caudoviricetes	Crassvirales				Virus	36.81	0.76		Overlap (VC_493/VC_494)	4.61E-03	0.306204674
OICG01000006.1	154154	Uroviricota	Caudoviricetes	Crassvirales				Virus	24.78	0.76		Overlap (VC_493/VC_494)	5.66E-03	0.30459307
OBYQ01000140.1	101432	Uroviricota	Caudoviricetes	Crassvirales				Virus	15.53	0.96	265_3	Clustered	7.25E-03	0.302981467
OLGF01000091.1	101133	Uroviricota	Caudoviricetes	Crassvirales				Virus	30.22	0.92	265_1	Clustered	5.23E-03	0.301369863
OCHV01000088.1	99635	Uroviricota	Caudoviricetes	Crassvirales				Virus	20.51	0.94	265_0	Clustered	8.54E-03	0.298146656
OGWT01000016.1	103495	Uroviricota	Caudoviricetes	Crassvirales				Virus	17.26	0.95	265_3	Clustered	9.61E-03	0.297340854
OLGJ01000032.1	96839	Uroviricota	Caudoviricetes	Crassvirales				Virus	18.13	0.96	265_3	Clustered	7.33E-03	0.289282836
OIJI01000001.1	176006	Uroviricota	Caudoviricetes	Crassvirales				Virus	76.46	0.88	398_9	Clustered	4.31E-03	0.287671233
OMGI01000036.1	99981	Uroviricota	Caudoviricetes	Crassvirales				Virus	43.33	0.96	265_3	Clustered	2.64E-03	0.287671233
OIWQ01000029.1	151719	Uroviricota	Caudoviricetes	Crassvirales				Virus	56.75	0.77		Overlap (VC_493/VC_494)	4.73E-03	0.281224819
OLRA01000126.1	102784	Uroviricota	Caudoviricetes	Crassvirales				Virus	45.27	0.9	265_1	Clustered	2.95E-03	0.274778405
OJQH01000019.1	100472	Uroviricota	Caudoviricetes	Crassvirales				Virus	43.54	0.92	265_1	Clustered	3.10E-03	0.270749396
OFMS01000042.1	101795	Uroviricota	Caudoviricetes	Crassvirales				Virus	37.73	0.96	265_0	Clustered	6.44E-03	0.267526189
OJAG01000039.1	101195	Uroviricota	Caudoviricetes	Crassvirales				Virus	28.38	0.95	265_2	Clustered	5.21E-03	0.265914585
OGRD01000043.1	97803	Uroviricota	Caudoviricetes	Crassvirales				Uncertain - viral or bacterial	0.52	0.94	426_0	Clustered	8.58E-03	0.262691378
OBHU01000008.1	174484	Uroviricota	Caudoviricetes	Crassvirales				Virus	75.01	0.89	398_9	Clustered	2.05E-03	0.258662369
OOCN01000077.1	100300	Uroviricota	Caudoviricetes	Crassvirales				Virus	22.5	0.95	265_0	Clustered	3.41E-03	0.24979855
OGTB01000008.1	186370	Uroviricota	Caudoviricetes	Crassvirales				Virus	58.92	0.96	398_13	Clustered	2.41E-03	0.24093473
OJMP01000066.1	97446	Uroviricota	Caudoviricetes	Crassvirales				Virus	57.74	0.93	265_0	Clustered	4.10E-03	0.238517325
OLYB01000074.1	101120	Uroviricota	Caudoviricetes	Crassvirales				Virus	18.58	0.94	265_2	Clustered	5.34E-03	0.236905721
OATI01000137.1	94652	Uroviricota	Caudoviricetes	Crassvirales				Chromosome	-5.58	0.94	426_0	Clustered	2.62E-03	0.234488316
OJMP01000058.1	101808	Uroviricota	Caudoviricetes	Crassvirales				Virus	17.99	0.96	265_3	Clustered	1.74E-03	0.233682514
OGPM01000076.1	95921	Uroviricota	Caudoviricetes	Crassvirales				Virus	14.21	0.95	265_3	Clustered	2.24E-03	0.224818695
OBKI01000059.1	96075	Uroviricota	Caudoviricetes	Crassvirales				Virus	22.46	0.97		Overlap (VC_425/VC_426)	1.95E-03	0.223207091
OJPA01000036.1	98415	Uroviricota	Caudoviricetes	Crassvirales				Virus	81.92	0.94	397_2	Clustered	1.52E-02	0.222401289
OLPB01000025.1	102290	Uroviricota	Caudoviricetes	Crassvirales				Virus	36.75	0.93	265_1	Clustered	5.15E-03	0.220789686
OLRZ01000056.1	96106	Uroviricota	Caudoviricetes	Crassvirales				Virus	39.57	0.92	397_2	Clustered	5.47E-03	0.220789686
OLWB01000066.1	97938	Uroviricota	Caudoviricetes	Crassvirales				Virus	59.71	0.88	265_1	Clustered	1.22E-03	0.215954875
OLQJ01000056.1	99684	Uroviricota	Caudoviricetes	Crassvirales				Virus	22.35	0.96	265_3	Clustered	5.74E-03	0.211925866
CYGL01000011.1	97402	Uroviricota	Caudoviricetes	Crassvirales				Virus	26.68	0.96		Overlap (VC_425/VC_426)	5.57E-04	0.211120064
OHFX01000006.1	185678	Uroviricota	Caudoviricetes	Crassvirales				Virus	76.29	0.9	398_11	Clustered	5.98E-05	0.206285254
OGPM01000085.1	91342	Uroviricota	Caudoviricetes	Crassvirales				Virus	44.8	0.95	397_2	Clustered	6.19E-04	0.202256245
OIFE01000101.1	97536	Uroviricota	Caudoviricetes	Crassvirales				Virus	30.33	0.97		Overlap (VC_425/VC_426)	9.99E-03	0.201450443
OGON01000039.1	96406	Uroviricota	Caudoviricetes	Crassvirales				Virus	25.23	0.95	265_3	Clustered	1.42E-03	0.198227236
OLPO01000063.1	99010	Uroviricota	Caudoviricetes	Crassvirales				Virus	32.15	0.98	397_2	Clustered	3.83E-04	0.194198227
OGCO01000213.1	98476	Uroviricota	Caudoviricetes	Crassvirales				Virus	48.08	0.9	397_2	Clustered	4.00E-03	0.192586624
OLNI01000077.1	98382	Uroviricota	Caudoviricetes	Crassvirales				Virus	35.74	0.95	265_2	Clustered	4.25E-03	0.192586624
OLNW01000127.1	97355	Uroviricota	Caudoviricetes	Crassvirales				Virus	45.64	0.95	265_2	Clustered	9.11E-03	0.192586624
OGTB01000055.1	96868	Uroviricota	Caudoviricetes	Crassvirales				Virus	22.59	0.97		Overlap (VC_425/VC_426)	7.02E-04	0.191780822
OLQG01000043.1	100363	Uroviricota	Caudoviricetes	Crassvirales				Uncertain - viral or bacterial	1.79	0.95	265_2	Clustered	8.88E-03	0.185334408
PPYF01218884.1	95560	Uroviricota	Caudoviricetes	Crassvirales				Virus	19.49	0.97		Overlap (VC_425/VC_426)	6.31E-04	0.184528606
OQWI01000009.1	93760	Uroviricota	Caudoviricetes	Crassvirales				Virus	55	0.95	397_2	Clustered	4.20E-04	0.182917002
OGWS01000068.1	99632	Uroviricota	Caudoviricetes	Crassvirales				Virus	86.4	0.96	397_2	Clustered	6.74E-04	0.17727639
QRFC01000022.1	168978	Uroviricota	Caudoviricetes	Crassvirales				Virus	37.28	0.85	398_6	Clustered	2.81E-04	0.170024174
OLWW01000036.1	100165	Uroviricota	Caudoviricetes	Crassvirales				Virus	34.45	0.95	265_2	Clustered	6.11E-03	0.166800967
OWIL01000029.1	99122	Uroviricota	Caudoviricetes	Crassvirales				Virus	37.25	0.94	265_3	Clustered	2.16E-03	0.165189363
OCHL01000028.1	176654	Uroviricota	Caudoviricetes	Crassvirales				Virus	20.15	0.97	398_13	Clustered	1.21E-03	0.165189363
OJPW01000082.1	100648	Uroviricota	Caudoviricetes	Crassvirales				Virus	43.29	0.95	265_3	Clustered	3.87E-04	0.164383562
OLXR01000011.1	177250	Uroviricota	Caudoviricetes	Crassvirales				Virus	17.73	0.86	398_6	Clustered	3.03E-04	0.164383562
OCAA01000151.1	90238	Uroviricota	Caudoviricetes	Crassvirales				Virus	32.25	0.97		Overlap (VC_425/VC_426)	9.83E-04	0.162771958
OGOM01000068.1	96402	Uroviricota	Caudoviricetes	Crassvirales				Virus	40.15	0.94	265_3	Clustered	4.39E-04	0.160354553
OGWR01000031.1	101374	Uroviricota	Caudoviricetes	Crassvirales				Virus	112.85	0.95	397_2	Clustered	7.54E-04	0.160354553
OLSE01000140.1	100102	Uroviricota	Caudoviricetes	Crassvirales				Virus	36.08	0.96	397_2	Clustered	3.50E-04	0.155519742
PPYF01195288.1	99064	Uroviricota	Caudoviricetes	Crassvirales				Virus	61.74	0.97	397_2	Clustered	5.19E-04	0.149073328
OBJP01000075.1	94089	Uroviricota	Caudoviricetes	Crassvirales				Virus	35.67	0.85	424_0	Clustered	3.32E-03	0.145850121
OHFV01000001.1	165097	Uroviricota	Caudoviricetes	Crassvirales				Virus	83.17	0.84	398_6	Clustered	2.34E-04	0.145850121
OHAU01000179.1	92272	Uroviricota	Caudoviricetes	Crassvirales				Virus	21.36	0.93	424_0	Clustered	1.54E-04	0.145044319
OLNZ01000083.1	105060	Uroviricota	Caudoviricetes	Crassvirales				Virus	21.09	0.93	266_1	Clustered	3.05E-03	0.143432716
OBJF01000120.1	93546	Uroviricota	Caudoviricetes	Crassvirales				Virus	31.19	0.83	424_0	Clustered	1.96E-03	0.141821112
OJNH01000053.1	96667	Uroviricota	Caudoviricetes	Crassvirales				Virus	28.78	0.94	424_0	Clustered	1.14E-03	0.139403707
OMAL01000049.1	98812	Uroviricota	Caudoviricetes	Crassvirales				Virus	39.53	0.93	265_3	Clustered	1.88E-03	0.137792103
OHAS01000014.1	100024	Uroviricota	Caudoviricetes	Crassvirales				Virus	27.9	0.96	265_3	Clustered	1.93E-04	0.136986301
OHTF01000018.1	101325	Uroviricota	Caudoviricetes	Crassvirales				Virus	21.09	0.9	266_1	Clustered	1.87E-03	0.132957293
OLOE01000004.1	185268	Uroviricota	Caudoviricetes	Crassvirales				Virus	67.73	0.9	398_11	Clustered	4.41E-05	0.130539887
OIXH01000107.1	101624	Uroviricota	Caudoviricetes	Crassvirales				Virus	108.58	0.94	397_2	Clustered	1.90E-04	0.122481869
OATA01000153.1	101131	Uroviricota	Caudoviricetes	Crassvirales				Virus	38.58	0.95	265_3	Clustered	1.33E-04	0.121676068
OLNE01000081.1	104279	Uroviricota	Caudoviricetes	Crassvirales				Virus	21.09	0.92	266_1	Clustered	2.14E-03	0.120064464
OMDC01000016.1	103413	Uroviricota	Caudoviricetes	Crassvirales				Virus	11.3	0.9	266_1	Clustered	1.36E-03	0.118452861
OJOM01000034.1	104737	Uroviricota	Caudoviricetes	Crassvirales				Virus	79.44	0.96	397_2	Clustered	9.27E-04	0.117647059
OHAY01000065.1	102305	Uroviricota	Caudoviricetes	Crassvirales				Virus	30.87	0.91	266_1	Clustered	1.33E-03	0.112006446
OGYM01000002.1	169088	Uroviricota	Caudoviricetes	Crassvirales				Virus	104.33	0.89	398_10	Clustered	8.72E-05	0.111200645
OKTS01000039.1	106313	Uroviricota	Caudoviricetes	Crassvirales				Virus	56.16	0.97	397_2	Clustered	2.28E-03	0.103948429
OOCH01000086.1	100627	Uroviricota	Caudoviricetes	Crassvirales				Virus	22.4	0.89	266_1	Clustered	1.01E-03	0.103142627
OGRO01000082.1	98068	Uroviricota	Caudoviricetes	Crassvirales				Virus	30.71	0.95	424_1	Clustered	2.60E-03	0.102336825
OFRY01000050.1	96513	Uroviricota	Caudoviricetes	Crassvirales				Virus	34.84	0.91	397_2	Clustered	1.10E-04	0.102336825
OGOT01000012.1	186167	Uroviricota	Caudoviricetes	Crassvirales				Virus	50.78	0.95	398_12	Clustered	8.48E-03	0.101531023
OBCI01000009.1	103320	Uroviricota	Caudoviricetes	Crassvirales				Virus	17.78	0.89	266_1	Clustered	1.93E-03	0.098307816
OLWB01000021.1	162190	Uroviricota	Caudoviricetes	Crassvirales				Virus	87.85	0.85	398_8	Clustered/Singleton	3.61E-04	0.097502015
OMFN01000044.1	98061	Uroviricota	Caudoviricetes	Crassvirales				Virus	68.34	0.91	397_2	Clustered	4.67E-04	0.092667204
OMGK01000003.1	191811	Uroviricota	Caudoviricetes	Crassvirales				Virus	32.59	0.91	398_0	Clustered	1.57E-04	0.091861402
OCLL01000003.1	96486	Uroviricota	Caudoviricetes	Crassvirales				Virus	42.34	0.92	397_3	Clustered	1.22E-05	0.0910556
OJAR01000005.1	102162	Uroviricota	Caudoviricetes	Crassvirales				Virus	37.35	0.92	266_1	Clustered	4.40E-03	0.088638195
OHMA01000001.1	192156	Uroviricota	Caudoviricetes	Crassvirales				Virus	30.57	0.94	398_0	Clustered	3.69E-04	0.084609186
OGQI01000045.1	92805	Uroviricota	Caudoviricetes	Crassvirales				Virus	37.88	0.87	424_0	Clustered	4.22E-04	0.081385979
OIEC01000013.1	99390	Uroviricota	Caudoviricetes	Crassvirales				Virus	56.91	0.92	397_0	Clustered	1.68E-04	0.080580177
OHWI01000045.1	90746	Uroviricota	Caudoviricetes	Crassvirales				Virus	27.57	0.91	424_2	Clustered	7.59E-06	0.079774376
OLVX01000015.1	168412	Uroviricota	Caudoviricetes	Crassvirales				Virus	71.94	0.89	398_10	Clustered	1.49E-05	0.078162772
OMBT01000004.1	188485	Uroviricota	Caudoviricetes	Crassvirales				Virus	20.74	0.96	398_12	Clustered	3.10E-04	0.07735697
PPYE01511035.1	189826	Uroviricota	Caudoviricetes	Crassvirales				Virus	34.21	0.91	398_0	Clustered	2.33E-04	0.073327961
OHIN01000009.1	184992	Uroviricota	Caudoviricetes	Crassvirales				Virus	26.41	0.9	398_0	Clustered	1.78E-04	0.07252216
OLOZ01000098.1	96167	Uroviricota	Caudoviricetes	Crassvirales				Virus	42.64	0.96	424_1	Clustered	6.81E-04	0.07252216
OMEW01000010.1	189001	Uroviricota	Caudoviricetes	Crassvirales				Virus	33.1	0.95	398_12	Clustered	1.43E-04	0.064464142
OJQL01000090.1	104366	Uroviricota	Caudoviricetes	Crassvirales				Virus	45.22	0.93	397_1	Clustered	2.65E-05	0.064464142
OIYV01000031.1	111005	Uroviricota	Caudoviricetes	Crassvirales				Virus	32.84	0.93	397_3	Clustered	5.27E-05	0.059629331
OHKD01000031.1	94681	Uroviricota	Caudoviricetes	Crassvirales				Virus	53.79	0.87	397_2	Clustered	4.19E-05	0.051571313
OCLB01000002.1	100749	Uroviricota	Caudoviricetes	Crassvirales				Virus	65.85	0.92	397_0	Clustered	3.08E-04	0.051571313
OCHM01000051.1	90151	Uroviricota	Caudoviricetes	Crassvirales				Virus	30.77	0.91	424_0	Clustered	7.02E-06	0.047542305
OLYV01000018.1	177560	Uroviricota	Caudoviricetes	Crassvirales				Virus	30.54	0.92	398_2	Clustered/Singleton	4.09E-05	0.045124899
UMIU01010253.1	93860	Uroviricota	Caudoviricetes	Crassvirales				Virus	40.45	0.83	424_0	Clustered	8.13E-05	0.04109589
OLGL01000146.1	89960	Uroviricota	Caudoviricetes	Crassvirales				Virus	23.25	0.86	424_0	Clustered	1.95E-05	0.039484287
OMAC01000093.1	97130	Uroviricota	Caudoviricetes	Crassvirales				Virus	42.71	0.91	266_1	Clustered	1.86E-04	0.03626108
OJAW01000043.1	97571	Uroviricota	Caudoviricetes	Crassvirales				Virus	27.11	0.94	266_0	Clustered	4.15E-04	0.032232071
OIYR01000021.1	93160	Uroviricota	Caudoviricetes	Crassvirales				Virus	14.89	0.94	424_2	Clustered	1.38E-05	0.031426269
OLSB01000098.1	96332	Uroviricota	Caudoviricetes	Crassvirales				Virus	29.3	0.89	266_1	Clustered	5.28E-05	0.029814666
OLGY01000065.1	100075	Uroviricota	Caudoviricetes	Crassvirales				Virus	25.79	0.89	266_1	Clustered	3.10E-05	0.02739726
OIZP01000035.1	94884	Uroviricota	Caudoviricetes	Crassvirales				Virus	10.56	0.94	424_2	Clustered	1.26E-05	0.026591459
OFMT01000073.1	95912	Uroviricota	Caudoviricetes	Crassvirales				Virus	24.21	0.94	266_0	Clustered	2.17E-04	0.025785657
OBKN01000017.1	96153	Uroviricota	Caudoviricetes	Crassvirales				Virus	27.72	0.94	266_0	Clustered	2.79E-04	0.023368251
OKWR01000042.1	180484	Uroviricota	Caudoviricetes	Crassvirales				Virus	39.63	0.9	398_5	Clustered/Singleton	5.75E-05	0.02256245
OLGM01000006.1	167239	Uroviricota	Caudoviricetes	Crassvirales				Virus	34.52	0.92	398_1	Clustered/Singleton	3.19E-08	0.017727639
OGYD01000027.1	101647	Uroviricota	Caudoviricetes	Crassvirales				Virus	59.83	0.91	397_1	Clustered	1.47E-04	0.015310234
OLSD01000074.1	98558	Uroviricota	Caudoviricetes	Crassvirales				Virus	76.29	0.94	397_2	Clustered	5.47E-06	0.012892828
QWBY01000010.1	145424	Uroviricota	Caudoviricetes	Crassvirales				Virus	58.68	0.84	398_4	Clustered/Singleton	1.87E-06	0.011281225
OIXH01000142.1	91664	Uroviricota	Caudoviricetes	Crassvirales				Virus	31.99	0.89	265_1	Clustered	5.45E-06	0.009669621
QWCE01000387.1	84741	Uroviricota	Caudoviricetes	Crassvirales				Virus	27.16	0.94	267_0	Clustered	8.84E-07	0.00886382
OJOA01000027.1	94266	Uroviricota	Caudoviricetes	Crassvirales				Virus	47.91	0.92	397_2	Clustered	2.20E-07	0.007252216
OBKV01000026.1	164694	Uroviricota	Caudoviricetes	Crassvirales				Virus	58.88	0.73	398_7	Clustered/Singleton	1.05E-07	0.002417405
OMAV01000002.1	163385	Uroviricota	Caudoviricetes	Crassvirales				Uncertain - viral or bacterial	-2.42	0.78	398_3	Clustered/Singleton	1.18E-09	0.000805802
OLGH01006656.1	5798	Phixviricota	Malgrandaviricetes	Petitvirales							700_0	Clustered	#N/A	#N/A
QWCK01011084.1	5857	Phixviricota	Malgrandaviricetes	Petitvirales							700_0	Clustered	#N/A	#N/A
QWCE01010432.1	6347	Phixviricota	Malgrandaviricetes	Petitvirales				Virus	25.68	0.8	476_0	Clustered	7.05E-02	0.360193392
OGZH01004617.1	6226	Phixviricota	Malgrandaviricetes	Petitvirales				Virus	25.68	0.79	476_0	Clustered	7.43E-02	0.337630943
OGZI01006041.1	6440	Phixviricota	Malgrandaviricetes	Petitvirales				Virus	36.55	0.73	442_0	Clustered	7.45E-02	0.322320709
OIXL01002506.1	6334	Phixviricota	Malgrandaviricetes	Petitvirales				Virus	24.37	0.76	442_0	Clustered	4.26E-02	0.311845286
OGYT01004447.1	5949	Phixviricota	Malgrandaviricetes	Petitvirales				Uncertain - viral or bacterial	--	0.61	445_0	Clustered	6.45E-02	0.310233683
OIYT01005062.1	6235	Phixviricota	Malgrandaviricetes	Petitvirales				Virus	25.68	0.76	476_0	Clustered	1.06E-01	0.310233683
OJOZ01000949.1	6231	Phixviricota	Malgrandaviricetes	Petitvirales				Virus	25.68	0.76	443_0	Clustered	7.64E-02	0.307816277
PVMN01006155.1	6239	Phixviricota	Malgrandaviricetes	Petitvirales				Virus	25.68	0.77	476_0	Clustered	4.15E-02	0.30459307
OGXC01004998.1	6385	Phixviricota	Malgrandaviricetes	Petitvirales				Virus	24.37	0.75	442_0	Clustered	5.84E-02	0.302981467
OGYS01003712.1	6326	Phixviricota	Malgrandaviricetes	Petitvirales				Virus	25.68	0.75	476_0	Clustered	3.79E-02	0.302175665
OHAN01004971.1	6243	Phixviricota	Malgrandaviricetes	Petitvirales				Virus	25.68	0.66	476_0	Clustered	3.85E-02	0.296535052
QWCK01012665.1	5148	Phixviricota	Malgrandaviricetes	Petitvirales				Virus	12.18	0.6	175_0	Clustered	1.48E-01	0.295729251
OCLZ01001109.1	5948	Phixviricota	Malgrandaviricetes	Petitvirales				Uncertain - viral or bacterial	--	0.7	445_0	Clustered	2.35E-02	0.293311845
CYGL01001244.1	6541	Phixviricota	Malgrandaviricetes	Petitvirales				Virus	24.37	0.77	442_0	Clustered	3.93E-02	0.281224819
OODU01007314.1	6095	Phixviricota	Malgrandaviricetes	Petitvirales				Virus	13.5	0.84	443_0	Clustered	4.60E-02	0.27719581
OODK01002463.1	6174	Phixviricota	Malgrandaviricetes	Petitvirales				Virus	13.5	0.79	443_0	Clustered	3.35E-02	0.274778405
OOAF01003960.1	6113	Phixviricota	Malgrandaviricetes	Petitvirales				Uncertain - viral or bacterial	--	0.87	445_0	Clustered	2.85E-02	0.272360999
OLQI01003790.1	6080	Phixviricota	Malgrandaviricetes	Petitvirales				Uncertain - viral or bacterial	--	0.6	445_0	Clustered	1.93E-02	0.271555197
OGXN01004951.1	6104	Phixviricota	Malgrandaviricetes	Petitvirales				Virus	12.18	0.58	445_0	Clustered	2.34E-02	0.267526189
OLFT01007842.1	4983	Phixviricota	Malgrandaviricetes	Petitvirales				Virus	23.11	0.73		Overlap (VC_460/VC_462)	9.53E-02	0.265914585
PPYE01210102.1	6058	Phixviricota	Malgrandaviricetes	Petitvirales				Virus	25.68	0.87	443_0	Clustered	3.65E-02	0.265914585
ONZU01002833.1	6186	Phixviricota	Malgrandaviricetes	Petitvirales				Virus	37.87	0.74	443_0	Clustered	5.85E-02	0.265108783
OAWO01001555.1	6216	Phixviricota	Malgrandaviricetes	Petitvirales				Virus	25.68	0.77	476_0	Clustered	4.21E-02	0.265108783
OLFU01005796.1	6062	Phixviricota	Malgrandaviricetes	Petitvirales				Uncertain - viral or bacterial	--	0.72	445_0	Clustered	4.82E-02	0.26349718
OGQU01006553.1	4954	Phixviricota	Malgrandaviricetes	Petitvirales				Virus	23.11	0.61		Overlap (VC_460/VC_462)	7.49E-02	0.261079774
OHAD01005716.1	6067	Phixviricota	Malgrandaviricetes	Petitvirales				Uncertain - viral or bacterial	--	0.78	445_0	Clustered	2.74E-02	0.260273973
OGQO01008382.1	5091	Phixviricota	Malgrandaviricetes	Petitvirales				Virus	23.11	0.73	597_0	Clustered	4.65E-02	0.258662369
OLQL01006475.1	4961	Phixviricota	Malgrandaviricetes	Petitvirales				Virus	23.11	0.74		Overlap (VC_460/VC_462)	7.48E-02	0.257050766
OIET01002435.1	6053	Phixviricota	Malgrandaviricetes	Petitvirales				Virus	37.87	0.79	443_0	Clustered	2.61E-02	0.256244964
OLNW01007600.1	6336	Phixviricota	Malgrandaviricetes	Petitvirales				Virus	24.37	0.58		Outlier	1.10E-01	0.25463336
OBJJ01000357.1	6469	Phixviricota	Malgrandaviricetes	Petitvirales				Virus	24.37	0.68	442_0	Clustered	2.25E-02	0.252215955
OJQY01001293.1	6247	Phixviricota	Malgrandaviricetes	Petitvirales				Virus	25.68	0.75	476_0	Clustered	1.79E-02	0.252215955
OLQV01006279.1	5901	Phixviricota	Malgrandaviricetes	Petitvirales				Virus	24.37	0.76	443_0	Clustered	5.75E-02	0.248992748
OOCS01002066.1	6133	Phixviricota	Malgrandaviricetes	Petitvirales				Virus	25.68	0.74	443_0	Clustered	2.23E-02	0.247381144
OBJY01000099.1	6454	Phixviricota	Malgrandaviricetes	Petitvirales				Virus	36.55	0.73	442_0	Clustered	3.62E-02	0.241740532
OBIN01000089.1	6209	Phixviricota	Malgrandaviricetes	Petitvirales				Virus	25.68	0.78	443_0	Clustered	2.68E-01	0.239323127
QWCY01013226.1	5063	Phixviricota	Malgrandaviricetes	Petitvirales				Virus	23.11	0.72	597_0	Clustered	3.81E-02	0.238517325
OOBM01003116.1	6123	Phixviricota	Malgrandaviricetes	Petitvirales				Virus	25.68	0.74	443_0	Clustered	3.45E-02	0.237711523
OBIN01000085.1	6455	Phixviricota	Malgrandaviricetes	Petitvirales				Virus	24.37	0.72	442_0	Clustered	3.31E-02	0.236099919
OJML01004144.1	6090	Phixviricota	Malgrandaviricetes	Petitvirales				Virus	37.87	0.78	443_0	Clustered	2.53E-02	0.236099919
OHAX01002933.1	5094	Phixviricota	Malgrandaviricetes	Petitvirales				Virus	23.11	0.7	597_0	Clustered	4.42E-02	0.234488316
OBKB01000181.1	6454	Phixviricota	Malgrandaviricetes	Petitvirales				Virus	36.55	0.74	442_0	Clustered	3.86E-02	0.234488316
OGXU01004194.1	5084	Phixviricota	Malgrandaviricetes	Petitvirales				Virus	23.11	0.66	597_0	Clustered	2.02E-02	0.233682514
OBKD01000361.1	6469	Phixviricota	Malgrandaviricetes	Petitvirales				Virus	36.55	0.68	442_0	Clustered	1.37E-02	0.233682514
OGYG01003325.1	6481	Phixviricota	Malgrandaviricetes	Petitvirales				Virus	24.37	0.75	477_0	Clustered	3.90E-02	0.232070911
OLFT01006166.1	6540	Phixviricota	Malgrandaviricetes	Petitvirales				Virus	12.18	0.85	477_0	Clustered	8.20E-02	0.232070911
OBKB01000191.1	6209	Phixviricota	Malgrandaviricetes	Petitvirales				Virus	25.68	0.8	443_0	Clustered	2.62E-01	0.231265109
OHJO01002664.1	4990	Phixviricota	Malgrandaviricetes	Petitvirales				Virus	34.05	0.71	597_0	Clustered	1.60E-02	0.229653505
OODG01004958.1	6161	Phixviricota	Malgrandaviricetes	Petitvirales				Virus	25.68	0.77	443_0	Clustered	2.37E-02	0.229653505
OODU01008847.1	5113	Phixviricota	Malgrandaviricetes	Petitvirales				Virus	23.11	0.66	597_0	Clustered	1.91E-02	0.228847703
OGYO01007477.1	4995	Phixviricota	Malgrandaviricetes	Petitvirales				Virus	23.11	0.69	597_0	Clustered	1.31E-02	0.228041902
OLRD01003498.1	5090	Phixviricota	Malgrandaviricetes	Petitvirales				Virus	35.3	0.66	597_0	Clustered	1.06E-02	0.2272361
ONZT01003140.1	6121	Phixviricota	Malgrandaviricetes	Petitvirales				Virus	13.5	0.74	443_0	Clustered	1.78E-02	0.2272361
OGYS01003820.1	6162	Phixviricota	Malgrandaviricetes	Petitvirales				Virus	24.37	0.88		Outlier	2.24E-01	0.225624496
OODH01003854.1	6076	Phixviricota	Malgrandaviricetes	Petitvirales				Virus	25.68	0.63	443_0	Clustered	1.34E-02	0.225624496
OKVK01004220.1	5088	Phixviricota	Malgrandaviricetes	Petitvirales				Virus	23.11	0.73	597_0	Clustered	1.23E-02	0.224012893
OOAY01001516.1	6184	Phixviricota	Malgrandaviricetes	Petitvirales				Virus	37.87	0.8	443_0	Clustered	1.66E-02	0.222401289
OWJI01005373.1	5097	Phixviricota	Malgrandaviricetes	Petitvirales				Virus	23.11	0.75	597_0	Clustered	1.04E-02	0.221595488
OBIM01002066.1	5004	Phixviricota	Malgrandaviricetes	Petitvirales				Virus	35.3	0.66	597_0	Clustered	9.53E-03	0.220789686
OHBK01001507.1	5014	Phixviricota	Malgrandaviricetes	Petitvirales				Virus	35.3	0.62	597_0	Clustered	1.26E-02	0.219983884
OKXC01000765.1	6059	Phixviricota	Malgrandaviricetes	Petitvirales				Virus	25.68	0.77	443_0	Clustered	1.62E-02	0.219983884
CYGL01001296.1	6305	Phixviricota	Malgrandaviricetes	Petitvirales				Virus	25.68	0.73	443_0	Clustered	2.14E-02	0.217566479
OIBK01001974.1	5987	Phixviricota	Malgrandaviricetes	Petitvirales				Virus	36.55	0.71	443_0	Clustered	1.09E-02	0.217566479
OBYG01002481.1	6056	Phixviricota	Malgrandaviricetes	Petitvirales				Uncertain - viral or bacterial	--	0.76	445_0	Clustered	2.31E-02	0.216760677
OCHC01004264.1	6130	Phixviricota	Malgrandaviricetes	Petitvirales				Virus	25.68	0.79	443_0	Clustered	1.77E-02	0.214343272
OGYH01005632.1	6120	Phixviricota	Malgrandaviricetes	Petitvirales				Virus	25.68	0.77	443_0	Clustered	1.74E-02	0.212731668
OJPO01001990.1	6259	Phixviricota	Malgrandaviricetes	Petitvirales				Virus	37.87	0.76	443_0	Clustered	1.27E-02	0.212731668
OOBY01001752.1	6150	Phixviricota	Malgrandaviricetes	Petitvirales				Virus	25.68	0.78	443_0	Clustered	2.09E-02	0.212731668
OIGE01000810.1	6497	Phixviricota	Malgrandaviricetes	Petitvirales				Virus	12.18	0.83	477_0	Clustered	1.41E-02	0.211925866
OBKW01000519.1	5084	Phixviricota	Malgrandaviricetes	Petitvirales				Virus	23.11	0.69	597_0	Clustered	3.60E-01	0.211120064
OWIT01002369.1	6639	Phixviricota	Malgrandaviricetes	Petitvirales				Virus	24.37	0.74		Overlap (VC_713/VC_759)	1.44E-01	0.207896857
OKXN01000847.1	6497	Phixviricota	Malgrandaviricetes	Petitvirales				Virus	12.18	0.87	477_0	Clustered	1.40E-02	0.207091056
OCPS01005097.1	6084	Phixviricota	Malgrandaviricetes	Petitvirales				Virus	25.68	0.8	443_0	Clustered	1.42E-02	0.20467365
OCPU01005096.1	6084	Phixviricota	Malgrandaviricetes	Petitvirales				Virus	25.68	0.82	443_0	Clustered	1.41E-02	0.203867849
OHAD01005715.1	6069	Phixviricota	Malgrandaviricetes	Petitvirales				Virus	13.5	0.82	443_0	Clustered	1.20E-02	0.203062047
OLGH01007689.1	5037	Phixviricota	Malgrandaviricetes	Petitvirales				Virus	23.11	0.68	597_0	Clustered	7.17E-03	0.202256245
OLNJ01002829.1	6117	Phixviricota	Malgrandaviricetes	Petitvirales				Virus	25.68	0.72	443_0	Clustered	9.08E-03	0.202256245
QWBY01007825.1	5114	Phixviricota	Malgrandaviricetes	Petitvirales				Virus	23.11	0.69	597_0	Clustered	5.79E-03	0.201450443
OOCG01003160.1	4786	Phixviricota	Malgrandaviricetes	Petitvirales				Virus	35.3	0.6	465_0	Clustered	1.94E-02	0.201450443
OOAW01002826.1	4874	Phixviricota	Malgrandaviricetes	Petitvirales				Virus	35.3	0.61	465_0	Clustered	2.09E-02	0.198227236
OJQJ01003165.1	6261	Phixviricota	Malgrandaviricetes	Petitvirales				Virus	25.68	0.76	443_0	Clustered	8.77E-03	0.196615633
OHAP01004287.1	6346	Phixviricota	Malgrandaviricetes	Petitvirales				Virus	25.68	0.85	476_0	Clustered	4.56E-03	0.195809831
OCHC01005081.1	5009	Phixviricota	Malgrandaviricetes	Petitvirales				Virus	23.11	0.69	597_0	Clustered	5.70E-03	0.195004029
OHMN01004088.1	5074	Phixviricota	Malgrandaviricetes	Petitvirales				Virus	23.11	0.73	597_0	Clustered	8.94E-03	0.192586624
OGZC01003850.1	6429	Phixviricota	Malgrandaviricetes	Petitvirales				Virus	12.18	0.56	711_0	Clustered	1.25E-01	0.191780822
OIQS01000913.1	6497	Phixviricota	Malgrandaviricetes	Petitvirales				Virus	12.18	0.79	477_0	Clustered	1.80E-03	0.188557615
OJME01006204.1	5070	Phixviricota	Malgrandaviricetes	Petitvirales				Virus	35.3	0.72	597_0	Clustered	8.39E-03	0.188557615
OOAM01003643.1	6244	Phixviricota	Malgrandaviricetes	Petitvirales				Virus	25.68	0.75	443_0	Clustered	1.23E-02	0.188557615
OLWZ01003814.1	5028	Phixviricota	Malgrandaviricetes	Petitvirales				Virus	23.11	0.61	597_0	Clustered	7.02E-03	0.186946011
OIGK01000766.1	6058	Phixviricota	Malgrandaviricetes	Petitvirales				Virus	25.68	0.76	443_0	Clustered	4.14E-03	0.184528606
OCPS01004741.1	6538	Phixviricota	Malgrandaviricetes	Petitvirales				Virus	12.18	0.53	711_0	Clustered	6.96E-02	0.183722804
OIUW01000902.1	6497	Phixviricota	Malgrandaviricetes	Petitvirales				Virus	24.37	0.81	477_0	Clustered	1.83E-03	0.183722804
OGYG01003332.1	6474	Phixviricota	Malgrandaviricetes	Petitvirales				Virus	24.37	0.64	442_0	Clustered	2.18E-01	0.183722804
OITZ01000900.1	6497	Phixviricota	Malgrandaviricetes	Petitvirales				Virus	24.37	0.8	477_0	Clustered	1.79E-03	0.182111201
OGWR01005333.1	6938	Phixviricota	Malgrandaviricetes	Petitvirales				Virus	24.37	0.78	712_0	Clustered	6.74E-02	0.181305399
OIGB01000840.1	6059	Phixviricota	Malgrandaviricetes	Petitvirales				Virus	25.68	0.77	443_0	Clustered	5.65E-03	0.180499597
OIGH01000901.1	6059	Phixviricota	Malgrandaviricetes	Petitvirales				Virus	25.68	0.82	443_0	Clustered	4.47E-03	0.180499597
OWKP01003708.1	6715	Phixviricota	Malgrandaviricetes	Petitvirales				Virus	24.37	0.66	477_0	Clustered	3.62E-02	0.180499597
OIGA01000791.1	6058	Phixviricota	Malgrandaviricetes	Petitvirales				Virus	25.68	0.78	443_0	Clustered	4.25E-03	0.178082192
OIFZ01000786.1	6058	Phixviricota	Malgrandaviricetes	Petitvirales				Virus	25.68	0.75	443_0	Clustered	4.06E-03	0.17727639
OLIT01005257.1	6468	Phixviricota	Malgrandaviricetes	Petitvirales				Virus	24.37	0.79	712_0	Clustered	2.82E-02	0.17727639
OOBN01004807.1	6078	Phixviricota	Malgrandaviricetes	Petitvirales				Virus	36.55	0.54		Overlap (VC_445/VC_448)	8.63E-03	0.17727639
OLOY01001854.1	6356	Phixviricota	Malgrandaviricetes	Petitvirales				Virus	25.68	0.74	476_0	Clustered	2.96E-03	0.175664786
OAVX01001682.1	5822	Phixviricota	Malgrandaviricetes	Petitvirales				Virus	36.55	0.82	443_0	Clustered	3.83E-03	0.174858985
QWCN01011762.1	6269	Phixviricota	Malgrandaviricetes	Petitvirales				Virus	24.37	0.73		Overlap (VC_713/VC_759)	4.31E-02	0.174858985
OIXL01002645.1	6133	Phixviricota	Malgrandaviricetes	Petitvirales				Virus	24.37	0.58		Overlap (VC_445/VC_448)	6.72E-03	0.174053183
OLQD01006594.1	6181	Phixviricota	Malgrandaviricetes	Petitvirales				Virus	24.37	0.67		Overlap (VC_445/VC_448)	5.07E-03	0.171635778
OGYO01005603.1	6071	Phixviricota	Malgrandaviricetes	Petitvirales				Virus	12.18	0.6	444_0	Clustered	2.00E-02	0.170024174
OGCO01010149.1	6523	Phixviricota	Malgrandaviricetes	Petitvirales				Virus	24.37	0.75	711_0	Clustered	1.87E-02	0.168412571
OCAN01002462.1	6440	Phixviricota	Malgrandaviricetes	Petitvirales				Virus	24.37	0.68	711_0	Clustered	2.75E-02	0.166800967
OIZG01004330.1	4979	Phixviricota	Malgrandaviricetes	Petitvirales				Virus	23.11	0.74	597_0	Clustered	4.23E-03	0.165995165
OBZU01000920.1	6335	Phixviricota	Malgrandaviricetes	Petitvirales				Virus	25.68	0.79		Singleton	2.07E-02	0.161966156
OGXU01003504.1	5926	Phixviricota	Malgrandaviricetes	Petitvirales				Virus	12.18	0.67	444_0	Clustered	1.02E-02	0.159548751
OHRG01002536.1	6581	Phixviricota	Malgrandaviricetes	Petitvirales				Virus	24.37	0.79	711_0	Clustered	1.80E-02	0.157937147
OBKF01001083.1	6705	Phixviricota	Malgrandaviricetes	Petitvirales				Virus	24.37	0.73	711_0	Clustered	4.30E-02	0.157937147
OWJB01003276.1	6551	Phixviricota	Malgrandaviricetes	Petitvirales				Virus	24.37	0.76	711_0	Clustered	1.35E-02	0.15471394
OHRH01002514.1	6581	Phixviricota	Malgrandaviricetes	Petitvirales				Virus	24.37	0.76	711_0	Clustered	1.81E-02	0.153102337
OGZR01001818.1	5945	Phixviricota	Malgrandaviricetes	Petitvirales				Virus	13.5	0.74	443_0	Clustered	2.62E-03	0.151490733
OOCH01004839.1	6162	Phixviricota	Malgrandaviricetes	Petitvirales				Virus	25.68	0.7	443_0	Clustered	1.54E-02	0.150684932
OGXB01002894.1	6133	Phixviricota	Malgrandaviricetes	Petitvirales				Virus	24.37	0.89	477_0	Clustered	4.25E-02	0.148267526
OCHJ01004540.1	5494	Phixviricota	Malgrandaviricetes	Petitvirales				Virus	12.18	0.56	723_0	Clustered	8.23E-02	0.147461724
OJQP01001120.1	6559	Phixviricota	Malgrandaviricetes	Petitvirales				Virus	24.37	0.68	711_0	Clustered	2.22E-02	0.147461724
OBHU01002802.1	6102	Phixviricota	Malgrandaviricetes	Petitvirales				Virus	25.68	0.78	443_0	Clustered	1.21E-02	0.146655923
OJQI01002669.1	6560	Phixviricota	Malgrandaviricetes	Petitvirales				Virus	24.37	0.75	711_0	Clustered	2.06E-02	0.143432716
OLSF01007721.1	4993	Phixviricota	Malgrandaviricetes	Petitvirales				Virus	35.3	0.61	597_0	Clustered	2.46E-03	0.143432716
OLOG01003598.1	5974	Phixviricota	Malgrandaviricetes	Petitvirales				Uncertain - viral or bacterial	--	0.63	444_0	Clustered	1.27E-02	0.143432716
QWCK01009830.1	6597	Phixviricota	Malgrandaviricetes	Petitvirales				Virus	24.37	0.8	477_0	Clustered	1.93E-02	0.143432716
CYGL01001353.1	6050	Phixviricota	Malgrandaviricetes	Petitvirales				Virus	24.37	0.71	444_0	Clustered	1.54E-01	0.138597905
OGOY01007715.1	5420	Phixviricota	Malgrandaviricetes	Petitvirales				Virus	12.18	0.44	723_0	Clustered	5.71E-02	0.136986301
OODH01003899.1	6009	Phixviricota	Malgrandaviricetes	Petitvirales				Virus	12.18	0.82	445_0	Clustered	2.46E-02	0.130539887
OLPR01006057.1	6591	Phixviricota	Malgrandaviricetes	Petitvirales				Virus	36.55	0.87	477_0	Clustered	1.78E-02	0.129734085
OLXX01001573.1	4984	Phixviricota	Malgrandaviricetes	Petitvirales				Virus	23.11	0.71	597_0	Clustered	6.74E-03	0.128928284
OWHX01002690.1	5937	Phixviricota	Malgrandaviricetes	Petitvirales				Virus	13.5	0.47	595_0	Clustered	1.12E-02	0.124899275
OJPJ01002020.1	5973	Phixviricota	Malgrandaviricetes	Petitvirales				Uncertain - viral or bacterial	2.64	0.59	445_0	Clustered	8.30E-02	0.123287671
OMGG01001889.1	5487	Phixviricota	Malgrandaviricetes	Petitvirales				Virus	12.18	0.63	723_0	Clustered	1.70E-02	0.121676068
OOIG01006111.1	6133	Phixviricota	Malgrandaviricetes	Petitvirales				Virus	12.18	0.59		Overlap (VC_445/VC_448)	2.52E-03	0.120870266
OBIN01000115.1	5277	Phixviricota	Malgrandaviricetes	Petitvirales				Virus	23.11	0.59	175_0	Clustered	5.40E-03	0.119258662
OOBX01001071.1	6260	Phixviricota	Malgrandaviricetes	Petitvirales				Virus	25.68	0.81	443_0	Clustered	4.18E-03	0.118452861
OKSV01002405.1	6559	Phixviricota	Malgrandaviricetes	Petitvirales				Virus	24.37	0.73	474_0	Clustered	1.33E-02	0.117647059
OLNH01002375.1	6626	Phixviricota	Malgrandaviricetes	Petitvirales				Virus	24.37	0.7	474_0	Clustered	7.99E-03	0.117647059
OGXR01006103.1	5720	Phixviricota	Malgrandaviricetes	Petitvirales				Virus	13.5	0.39	595_0	Clustered	6.68E-03	0.116841257
OIEE01001859.1	5834	Phixviricota	Malgrandaviricetes	Petitvirales				Virus	13.5	0.36	595_0	Clustered	6.44E-03	0.116035455
OHJY01002921.1	5096	Phixviricota	Malgrandaviricetes	Petitvirales				Virus	23.11	0.76	597_0	Clustered	9.11E-04	0.115229654
OJRO01003451.1	6523	Phixviricota	Malgrandaviricetes	Petitvirales				Virus	12.18	0.55	711_0	Clustered	7.01E-03	0.115229654
OBVG01001876.1	5621	Phixviricota	Malgrandaviricetes	Petitvirales				Virus	24.37	0.48	596_0	Clustered	1.38E-02	0.114423852
OLOU01005163.1	5072	Phixviricota	Malgrandaviricetes	Petitvirales				Virus	35.3	0.69	175_0	Clustered	1.07E-02	0.112812248
OIXL01002241.1	6847	Phixviricota	Malgrandaviricetes	Petitvirales				Virus	24.37	0.62	441_0	Clustered	1.09E-01	0.112812248
OGRA01009040.1	5042	Phixviricota	Malgrandaviricetes	Petitvirales				Virus	23.11	0.7	597_0	Clustered	5.54E-04	0.108783239
OAWC01001873.1	5687	Phixviricota	Malgrandaviricetes	Petitvirales				Virus	12.18	0.41	596_0	Clustered	7.12E-03	0.107977438
OLQJ01001793.1	6271	Phixviricota	Malgrandaviricetes	Petitvirales				Virus	25.68	0.86	443_0	Clustered	1.51E-02	0.107171636
OLOK01005525.1	5945	Phixviricota	Malgrandaviricetes	Petitvirales				Virus	24.37	0.64	444_0	Clustered	6.76E-03	0.107171636
OBIN01000121.1	4860	Phixviricota	Malgrandaviricetes	Petitvirales				Virus	12.18	0.75		Outlier	8.09E-02	0.106365834
OBZW01001601.1	6313	Phixviricota	Malgrandaviricetes	Petitvirales				Virus	24.37	0.88	477_0	Clustered	9.98E-03	0.106365834
OGYX01005257.1	6666	Phixviricota	Malgrandaviricetes	Petitvirales				Virus	24.37	0.71	474_0	Clustered	8.39E-03	0.10475423
OOBW01002294.1	6651	Phixviricota	Malgrandaviricetes	Petitvirales				Virus	24.37	0.76	474_0	Clustered	1.04E-02	0.10475423
OBYS01001660.1	5663	Phixviricota	Malgrandaviricetes	Petitvirales				Virus	12.18	0.43	596_0	Clustered	8.18E-03	0.102336825
OQVI01006143.1	5831	Phixviricota	Malgrandaviricetes	Petitvirales				Virus	12.18	0.64	444_0	Clustered	1.60E-03	0.101531023
OBIN01000113.1	5371	Phixviricota	Malgrandaviricetes	Petitvirales				Virus	23.11	0.63	175_0	Clustered	8.41E-02	0.098307816
PPYF01351911.1	4748	Phixviricota	Malgrandaviricetes	Petitvirales				Virus	12.18	0.62		Outlier	2.40E-02	0.098307816
OLRC01004010.1	6422	Phixviricota	Malgrandaviricetes	Petitvirales				Virus	24.37	0.86	477_0	Clustered	7.41E-03	0.097502015
OLRM01001502.1	6628	Phixviricota	Malgrandaviricetes	Petitvirales				Virus	24.37	0.64	474_0	Clustered	5.12E-03	0.095890411
OBWF01001434.1	5809	Phixviricota	Malgrandaviricetes	Petitvirales				Virus	12.18	0.77		Overlap (VC_445/VC_446)	1.13E-03	0.094278807
OBAA01002073.1	6582	Phixviricota	Malgrandaviricetes	Petitvirales				Virus	24.37	0.79	477_0	Clustered	2.19E-03	0.094278807
OBKF01001169.1	6048	Phixviricota	Malgrandaviricetes	Petitvirales				Virus	12.18	0.58	444_0	Clustered	3.06E-03	0.093473006
OGRA01006947.1	6502	Phixviricota	Malgrandaviricetes	Petitvirales				Virus	24.37	0.87	477_0	Clustered	1.24E-02	0.091861402
OJMM01003700.1	7021	Phixviricota	Malgrandaviricetes	Petitvirales				Virus	24.37	0.81	441_0	Clustered	3.26E-02	0.090249799
OOCQ01003878.1	6077	Phixviricota	Malgrandaviricetes	Petitvirales				Uncertain - viral or bacterial	--	0.47		Singleton	1.78E-02	0.090249799
OGYQ01003376.1	5035	Phixviricota	Malgrandaviricetes	Petitvirales				Virus	23.11	0.77	597_0	Clustered	1.03E-02	0.089443997
OGXC01004920.1	6486	Phixviricota	Malgrandaviricetes	Petitvirales				Virus	24.37	0.72	474_0	Clustered	6.44E-03	0.088638195
OMBL01002014.1	7034	Phixviricota	Malgrandaviricetes	Petitvirales				Virus	24.37	0.69	441_0	Clustered	4.03E-02	0.087026591
OGPA01006376.1	5517	Phixviricota	Malgrandaviricetes	Petitvirales				Virus	12.18	0.65	739_0	Clustered	5.44E-02	0.08622079
OJMK01005875.1	5546	Phixviricota	Malgrandaviricetes	Petitvirales				Virus	12.18	0.66	739_0	Clustered	1.43E-02	0.08622079
OGCQ01010280.1	5146	Phixviricota	Malgrandaviricetes	Petitvirales				Virus	23.11	0.63	175_0	Clustered	4.58E-03	0.083803384
OIBQ01001152.1	5544	Phixviricota	Malgrandaviricetes	Petitvirales				Virus	12.18	0.68	739_0	Clustered	1.07E-01	0.082997583
OMGG01002072.1	5052	Phixviricota	Malgrandaviricetes	Petitvirales				Virus	23.11	0.71	597_0	Clustered	6.60E-04	0.082191781
OOIF01006106.1	5297	Phixviricota	Malgrandaviricetes	Petitvirales				Virus	12.18	0.33		Outlier	1.38E-02	0.082191781
OODH01003444.1	6671	Phixviricota	Malgrandaviricetes	Petitvirales				Virus	24.37	0.77	474_0	Clustered	5.52E-03	0.082191781
OAXJ01003676.1	5845	Phixviricota	Malgrandaviricetes	Petitvirales				Virus	12.18	0.47	596_0	Clustered	6.63E-03	0.081385979
OGPG01004844.1	5527	Phixviricota	Malgrandaviricetes	Petitvirales				Virus	12.18	0.65	739_0	Clustered	2.73E-02	0.080580177
OHKJ01002681.1	5355	Phixviricota	Malgrandaviricetes	Petitvirales				Virus	24.37	0.58		Singleton	8.13E-03	0.079774376
ONZY01003738.1	6659	Phixviricota	Malgrandaviricetes	Petitvirales				Virus	24.37	0.73	474_0	Clustered	2.67E-03	0.076551168
OLNT01003493.1	6590	Phixviricota	Malgrandaviricetes	Petitvirales				Virus	48.73	0.62	474_0	Clustered	3.25E-03	0.074133763
OKSF01005444.1	5830	Phixviricota	Malgrandaviricetes	Petitvirales				Virus	12.18	0.65	444_0	Clustered	2.28E-02	0.07252216
OOCX01004989.1	5580	Phixviricota	Malgrandaviricetes	Petitvirales				Virus	12.18	0.34	464_0	Clustered	2.86E-03	0.07252216
OGXP01004207.1	6331	Phixviricota	Malgrandaviricetes	Petitvirales				Virus	12.18	0.86	477_0	Clustered	1.61E-03	0.069298952
OCRA01000848.1	6504	Phixviricota	Malgrandaviricetes	Petitvirales				Virus	24.37	0.76	442_0	Clustered	4.31E-02	0.068493151
OHAQ01007306.1	5910	Phixviricota	Malgrandaviricetes	Petitvirales				Virus	13.5	0.42	595_0	Clustered	8.08E-04	0.067687349
OLPT01004650.1	5710	Phixviricota	Malgrandaviricetes	Petitvirales				Virus	25.68	0.66	595_0	Clustered	2.14E-03	0.066075745
OGXZ01003819.1	6730	Phixviricota	Malgrandaviricetes	Petitvirales				Virus	36.55	0.69	441_0	Clustered	2.23E-02	0.066075745
OODA01001588.1	7028	Phixviricota	Malgrandaviricetes	Petitvirales				Virus	24.37	0.75	441_0	Clustered	2.27E-02	0.066075745
OHBJ01008884.1	5555	Phixviricota	Malgrandaviricetes	Petitvirales				Virus	12.18	0.37	464_0	Clustered	1.78E-03	0.065269944
OLFV01004605.1	7000	Phixviricota	Malgrandaviricetes	Petitvirales				Virus	24.37	0.73	441_0	Clustered	8.83E-03	0.064464142
OBJP01002255.1	5469	Phixviricota	Malgrandaviricetes	Petitvirales				Virus	12.18	0.76	484_0	Clustered	4.24E-03	0.06365834
OHOA01001445.1	5985	Phixviricota	Malgrandaviricetes	Petitvirales				Virus	24.37	0.43		Overlap (VC_700/VC_701)	9.80E-03	0.062852538
OLSI01004133.1	5705	Phixviricota	Malgrandaviricetes	Petitvirales				Virus	13.5	0.4	595_0	Clustered	4.83E-04	0.062046737
OHAB01003145.1	6368	Phixviricota	Malgrandaviricetes	Petitvirales				Virus	24.37	0.67	474_0	Clustered	2.17E-03	0.062046737
PPYE01502888.1	5429	Phixviricota	Malgrandaviricetes	Petitvirales				Virus	12.18	0.82	484_0	Clustered	3.90E-03	0.061240935
OWJP01001588.1	5835	Phixviricota	Malgrandaviricetes	Petitvirales				Virus	13.5	0.4	595_0	Clustered	7.84E-04	0.058823529
OGQD01004591.1	5885	Phixviricota	Malgrandaviricetes	Petitvirales				Virus	24.37	0.68	700_0	Clustered	1.54E-02	0.058823529
OBIN01000097.1	5843	Phixviricota	Malgrandaviricetes	Petitvirales				Virus	12.18	0.52	706_0	Clustered	1.09E-02	0.056406124
OLGN01003851.1	5742	Phixviricota	Malgrandaviricetes	Petitvirales				Virus	13.5	0.5	595_0	Clustered	1.91E-03	0.055600322
OLRW01004789.1	5650	Phixviricota	Malgrandaviricetes	Petitvirales				Virus	12.18	0.31	596_0	Clustered	1.42E-03	0.055600322
OHUS01000947.1	5894	Phixviricota	Malgrandaviricetes	Petitvirales				Virus	13.5	0.63	595_0	Clustered	4.17E-04	0.054794521
OBJJ01000411.1	5556	Phixviricota	Malgrandaviricetes	Petitvirales				Virus	12.18	0.38		Overlap (VC_596/VC_597)	7.11E-03	0.054794521
OOAF01004476.1	5396	Phixviricota	Malgrandaviricetes	Petitvirales				Virus	23.11	0.6	175_0	Clustered	1.50E-03	0.054794521
OJMM01004950.1	5567	Phixviricota	Malgrandaviricetes	Petitvirales				Virus	13.5	0.5	595_0	Clustered	3.18E-04	0.053988719
OJQH01002518.1	5618	Phixviricota	Malgrandaviricetes	Petitvirales				Virus	13.5	0.39	595_0	Clustered	6.38E-04	0.053988719
OLPR01006968.1	5781	Phixviricota	Malgrandaviricetes	Petitvirales				Virus	13.5	0.55	595_0	Clustered	4.10E-04	0.053988719
OFPS01004795.1	5969	Phixviricota	Malgrandaviricetes	Petitvirales				Virus	13.5	0.46	598_0	Clustered	9.71E-04	0.053988719
OKWJ01003911.1	5581	Phixviricota	Malgrandaviricetes	Petitvirales				Virus	12.18	0.52	693_0	Clustered	7.16E-04	0.053988719
OBAI01006243.1	5579	Phixviricota	Malgrandaviricetes	Petitvirales				Virus	12.18	0.62	693_0	Clustered	3.68E-04	0.053182917
OOIF01005611.1	5744	Phixviricota	Malgrandaviricetes	Petitvirales				Virus	13.5	0.4	595_0	Clustered	2.79E-03	0.053182917
OFMD01004673.1	5580	Phixviricota	Malgrandaviricetes	Petitvirales				Virus	12.18	0.59	693_0	Clustered	4.68E-04	0.053182917
OLNW01008109.1	5969	Phixviricota	Malgrandaviricetes	Petitvirales				Virus	12.18	0.53		Overlap (VC_700/VC_701)	1.10E-03	0.053182917
OHEG01002737.1	5578	Phixviricota	Malgrandaviricetes	Petitvirales				Virus	12.18	0.49	693_0	Clustered	2.56E-04	0.052377115
OGYL01006862.1	5900	Phixviricota	Malgrandaviricetes	Petitvirales				Virus	13.5	0.44	595_0	Clustered	4.03E-03	0.052377115
OJPQ01002260.1	5583	Phixviricota	Malgrandaviricetes	Petitvirales				Virus	12.18	0.52	693_0	Clustered	7.96E-04	0.052377115
OKRW01006434.1	5781	Phixviricota	Malgrandaviricetes	Petitvirales				Virus	25.68	0.36	595_0	Clustered	2.85E-03	0.051571313
OJQC01001678.1	5578	Phixviricota	Malgrandaviricetes	Petitvirales				Virus	12.18	0.62	693_0	Clustered	1.60E-04	0.04995971
OGYL01005951.1	6696	Phixviricota	Malgrandaviricetes	Petitvirales				Virus	24.37	0.79	441_0	Clustered	1.39E-02	0.04995971
OJOA01003183.1	5913	Phixviricota	Malgrandaviricetes	Petitvirales				Virus	13.5	0.53	595_0	Clustered	4.45E-04	0.049153908
OLOK01005489.1	5977	Phixviricota	Malgrandaviricetes	Petitvirales				Uncertain - viral or bacterial	--	0.4	706_0	Clustered	6.43E-04	0.049153908
OOCH01004433.1	6722	Phixviricota	Malgrandaviricetes	Petitvirales				Virus	24.37	0.65	441_0	Clustered	4.49E-03	0.049153908
OHJS01003197.1	5719	Phixviricota	Malgrandaviricetes	Petitvirales				Virus	13.5	0.39	595_0	Clustered	3.95E-04	0.048348106
OKSB01008616.1	5191	Phixviricota	Malgrandaviricetes	Petitvirales				Virus	35.3	0.62	175_0	Clustered	1.42E-03	0.048348106
OKWG01001522.1	5686	Phixviricota	Malgrandaviricetes	Petitvirales				Virus	12.18	0.51	739_0	Clustered	4.10E-03	0.047542305
OIXR01004823.1	5677	Phixviricota	Malgrandaviricetes	Petitvirales				Virus	13.5	0.31	598_0	Clustered	9.36E-04	0.047542305
OHEO01001992.1	5581	Phixviricota	Malgrandaviricetes	Petitvirales				Virus	12.18	0.54	693_0	Clustered	2.69E-04	0.047542305
OGQL01006604.1	5163	Phixviricota	Malgrandaviricetes	Petitvirales				Virus	23.11	0.59		Outlier	5.93E-03	0.046736503
OFMX01004552.1	5578	Phixviricota	Malgrandaviricetes	Petitvirales				Virus	12.18	0.54	693_0	Clustered	3.11E-04	0.046736503
OHBV01002290.1	5808	Phixviricota	Malgrandaviricetes	Petitvirales				Virus	24.37	0.5	700_0	Clustered	2.09E-03	0.045930701
OHKU01003195.1	5578	Phixviricota	Malgrandaviricetes	Petitvirales				Virus	12.18	0.68	693_0	Clustered	1.39E-04	0.045124899
OHBE01006495.1	5583	Phixviricota	Malgrandaviricetes	Petitvirales				Virus	12.18	0.59	693_0	Clustered	3.64E-04	0.045124899
OIOS01000838.1	5580	Phixviricota	Malgrandaviricetes	Petitvirales				Virus	12.18	0.6	693_0	Clustered	3.35E-04	0.045124899
OLRG01006970.1	5581	Phixviricota	Malgrandaviricetes	Petitvirales				Virus	12.18	0.53	693_0	Clustered	2.50E-04	0.045124899
QWCN01013173.1	5623	Phixviricota	Malgrandaviricetes	Petitvirales				Virus	12.18	0.6	693_0	Clustered	4.61E-04	0.045124899
OGZW01009331.1	5337	Phixviricota	Malgrandaviricetes	Petitvirales				Uncertain - viral or bacterial	--	0.6		Outlier	5.70E-03	0.045124899
OGXT01006824.1	5557	Phixviricota	Malgrandaviricetes	Petitvirales				Virus	25.68	0.42	595_0	Clustered	1.50E-03	0.044319098
OHAO01005800.1	5579	Phixviricota	Malgrandaviricetes	Petitvirales				Virus	12.18	0.64	693_0	Clustered	3.03E-04	0.044319098
OLNP01007284.1	5713	Phixviricota	Malgrandaviricetes	Petitvirales				Virus	13.5	0.46	595_0	Clustered	3.04E-04	0.043513296
OOBB01002102.1	5751	Phixviricota	Malgrandaviricetes	Petitvirales				Virus	25.68	0.42	595_0	Clustered	1.86E-03	0.043513296
OJMG01007737.1	5995	Phixviricota	Malgrandaviricetes	Petitvirales				Virus	12.18	0.55		Overlap (VC_700/VC_701)	7.01E-04	0.043513296
OJPG01002972.1	6440	Phixviricota	Malgrandaviricetes	Petitvirales				Virus	24.37	0.84		Outlier	1.99E-02	0.043513296
PPYE01074010.1	5811	Phixviricota	Malgrandaviricetes	Petitvirales				Virus	14.82	0.54	595_0	Clustered	8.01E-04	0.042707494
OHEK01001519.1	5585	Phixviricota	Malgrandaviricetes	Petitvirales				Virus	12.18	0.55	693_0	Clustered	1.68E-04	0.042707494
OKSH01006445.1	5258	Phixviricota	Malgrandaviricetes	Petitvirales				Virus	12.18	0.4	175_0	Clustered	2.91E-03	0.042707494
OWIU01001807.1	5783	Phixviricota	Malgrandaviricetes	Petitvirales				Uncertain - viral or bacterial	--	0.8	700_0	Clustered	2.92E-04	0.041901692
OLWT01003761.1	5580	Phixviricota	Malgrandaviricetes	Petitvirales				Virus	12.18	0.54	693_0	Clustered	9.56E-05	0.04109589
OLOZ01004748.1	5580	Phixviricota	Malgrandaviricetes	Petitvirales				Virus	12.18	0.52	693_0	Clustered	1.04E-03	0.04109589
OGOI01003722.1	5998	Phixviricota	Malgrandaviricetes	Petitvirales				Virus	12.18	0.47		Overlap (VC_700/VC_701)	2.09E-03	0.04109589
OLPC01006059.1	5882	Phixviricota	Malgrandaviricetes	Petitvirales				Virus	13.5	0.37	595_0	Clustered	6.38E-03	0.039484287
OHMG01001858.1	5838	Phixviricota	Malgrandaviricetes	Petitvirales				Virus	12.18	0.42	767_0	Clustered	6.55E-03	0.038678485
OHBJ01008694.1	5645	Phixviricota	Malgrandaviricetes	Petitvirales				Virus	13.5	0.45	595_0	Clustered	5.13E-04	0.037872683
OHJG01001947.1	5662	Phixviricota	Malgrandaviricetes	Petitvirales				Virus	13.5	0.38	598_0	Clustered	8.33E-04	0.037872683
OJNU01003283.1	5582	Phixviricota	Malgrandaviricetes	Petitvirales				Virus	12.18	0.56	693_0	Clustered	2.39E-04	0.037872683
OGQX01007759.1	5250	Phixviricota	Malgrandaviricetes	Petitvirales				Virus	23.11	0.46	175_0	Clustered	5.73E-03	0.037872683
OOCZ01005463.1	5583	Phixviricota	Malgrandaviricetes	Petitvirales				Virus	12.18	0.63	693_0	Clustered	2.87E-04	0.037066882
OIXV01007926.1	5810	Phixviricota	Malgrandaviricetes	Petitvirales				Uncertain - viral or bacterial	--	0.51	700_0	Clustered	4.87E-04	0.037066882
OHBA01002474.1	5585	Phixviricota	Malgrandaviricetes	Petitvirales				Virus	12.18	0.49	693_0	Clustered	1.48E-04	0.03626108
OOBZ01006138.1	5633	Phixviricota	Malgrandaviricetes	Petitvirales				Virus	25.68	0.58	595_0	Clustered	6.68E-04	0.035455278
OLNQ01008789.1	5807	Phixviricota	Malgrandaviricetes	Petitvirales				Virus	12.18	0.78	700_0	Clustered	1.43E-03	0.035455278
OIGT01000457.1	5617	Phixviricota	Malgrandaviricetes	Petitvirales				Virus	13.5	0.27	598_0	Clustered	1.08E-03	0.034649476
OMAP01000412.1	5817	Phixviricota	Malgrandaviricetes	Petitvirales				Virus	12.18	0.57	700_0	Clustered	4.60E-04	0.034649476
OMAJ01002422.1	5580	Phixviricota	Malgrandaviricetes	Petitvirales				Virus	12.18	0.56	693_0	Clustered	1.14E-04	0.034649476
OAVB01003773.1	5905	Phixviricota	Malgrandaviricetes	Petitvirales				Virus	13.5	0.37	595_0	Clustered	1.79E-04	0.034649476
OHDF01002402.1	5809	Phixviricota	Malgrandaviricetes	Petitvirales				Virus	12.18	0.62	700_0	Clustered	1.46E-04	0.033843674
OOCA01002941.1	5052	Phixviricota	Malgrandaviricetes	Petitvirales				Virus	23.11	0.67	597_0	Clustered	6.70E-04	0.033843674
OBJJ01000409.1	5581	Phixviricota	Malgrandaviricetes	Petitvirales				Virus	12.18	0.61	693_0	Clustered	1.19E-02	0.033037873
OLQU01004595.1	5578	Phixviricota	Malgrandaviricetes	Petitvirales				Virus	12.18	0.5	693_0	Clustered	3.69E-04	0.033037873
OGPL01006045.1	5819	Phixviricota	Malgrandaviricetes	Petitvirales				Virus	12.18	0.51	700_0	Clustered	2.39E-04	0.033037873
OKRW01006723.1	5581	Phixviricota	Malgrandaviricetes	Petitvirales				Virus	12.18	0.62	693_0	Clustered	2.36E-04	0.032232071
OWKE01002068.1	5581	Phixviricota	Malgrandaviricetes	Petitvirales				Virus	12.18	0.6	693_0	Clustered	4.78E-05	0.031426269
OHRM01002323.1	5581	Phixviricota	Malgrandaviricetes	Petitvirales				Virus	12.18	0.48	693_0	Clustered	3.11E-04	0.030620467
OGXU01003764.1	5579	Phixviricota	Malgrandaviricetes	Petitvirales				Virus	12.18	0.58	693_0	Clustered	1.59E-04	0.030620467
OLQV01006260.1	5919	Phixviricota	Malgrandaviricetes	Petitvirales				Virus	24.37	0.77	759_0	Clustered	1.15E-02	0.030620467
OBDB01000938.1	5807	Phixviricota	Malgrandaviricetes	Petitvirales				Virus	12.18	0.83	700_0	Clustered	4.52E-04	0.029814666
OBJJ01000423.1	5407	Phixviricota	Malgrandaviricetes	Petitvirales				Virus	24.37	0.51		Singleton	1.17E-02	0.029008864
OLNO01006497.1	5674	Phixviricota	Malgrandaviricetes	Petitvirales				Virus	25.68	0.42	598_0	Clustered	8.65E-04	0.029008864
OGZG01006326.1	5587	Phixviricota	Malgrandaviricetes	Petitvirales				Virus	12.18	0.51	693_0	Clustered	9.45E-05	0.029008864
OJRP01003127.1	5820	Phixviricota	Malgrandaviricetes	Petitvirales				Uncertain - viral or bacterial	--	0.55	700_0	Clustered	1.03E-04	0.029008864
OBIN01000108.1	5514	Phixviricota	Malgrandaviricetes	Petitvirales				Virus	13.5	0.31	598_0	Clustered	3.14E-03	0.028203062
OHHO01001949.1	5819	Phixviricota	Malgrandaviricetes	Petitvirales				Virus	12.18	0.79	700_0	Clustered	6.17E-05	0.028203062
OLBO01000694.1	5819	Phixviricota	Malgrandaviricetes	Petitvirales				Virus	12.18	0.44	700_0	Clustered	6.44E-05	0.028203062
OMGY01006516.1	6349	Phixviricota	Malgrandaviricetes	Petitvirales				Virus	24.37	0.61	759_0	Clustered	3.89E-03	0.028203062
OLRG01006909.1	5632	Phixviricota	Malgrandaviricetes	Petitvirales				Virus	13.5	0.39	598_0	Clustered	6.48E-04	0.02739726
OGWT01006681.1	5582	Phixviricota	Malgrandaviricetes	Petitvirales				Virus	12.18	0.58	693_0	Clustered	1.07E-04	0.026591459
OLOB01005408.1	5849	Phixviricota	Malgrandaviricetes	Petitvirales				Virus	12.18	0.45	767_0	Clustered	4.05E-04	0.024979855
OHAN01005183.1	5953	Phixviricota	Malgrandaviricetes	Petitvirales				Virus	12.18	0.76		Overlap (VC_445/VC_447)	2.17E-03	0.024979855
OIZO01003587.1	5708	Phixviricota	Malgrandaviricetes	Petitvirales				Virus	12.18	0.46	464_0	Clustered	9.57E-05	0.024174053
OGXW01007646.1	5579	Phixviricota	Malgrandaviricetes	Petitvirales				Virus	12.18	0.56	693_0	Clustered	1.85E-04	0.023368251
OOBZ01005893.1	5827	Phixviricota	Malgrandaviricetes	Petitvirales				Virus	12.18	0.53	700_0	Clustered	2.75E-05	0.023368251
OOCL01005179.1	4628	Phixviricota	Malgrandaviricetes	Petitvirales				Virus	23.11	0.75	206_0	Clustered	4.48E-04	0.023368251
OHNG01002186.1	5819	Phixviricota	Malgrandaviricetes	Petitvirales				Virus	24.37	0.33	700_0	Clustered	4.77E-05	0.02256245
OGZI01006501.1	6015	Phixviricota	Malgrandaviricetes	Petitvirales				Virus	12.18	0.63		Overlap (VC_445/VC_447)	5.78E-04	0.02256245
OJRO01003643.1	6152	Phixviricota	Malgrandaviricetes	Petitvirales				Virus	24.37	0.59		Overlap (VC_445/VC_447)	4.58E-05	0.02256245
OGPS01005910.1	5583	Phixviricota	Malgrandaviricetes	Petitvirales				Virus	12.18	0.57	693_0	Clustered	7.41E-05	0.021756648
OGQR01005642.1	5809	Phixviricota	Malgrandaviricetes	Petitvirales				Virus	24.37	0.47	700_0	Clustered	8.85E-05	0.021756648
OGPJ01006348.1	5813	Phixviricota	Malgrandaviricetes	Petitvirales				Uncertain - viral or bacterial	--	0.41	700_0	Clustered	6.85E-05	0.021756648
OGPZ01005174.1	5819	Phixviricota	Malgrandaviricetes	Petitvirales				Virus	24.37	0.62	700_0	Clustered	2.89E-05	0.019339243
OHII01001149.1	6078	Phixviricota	Malgrandaviricetes	Petitvirales				Uncertain - viral or bacterial	--	0.42	705_0	Clustered	1.03E-05	0.018533441
OHPG01001115.1	6078	Phixviricota	Malgrandaviricetes	Petitvirales				Uncertain - viral or bacterial	--	0.35	705_0	Clustered	1.03E-05	0.018533441
OHCT01001158.1	6078	Phixviricota	Malgrandaviricetes	Petitvirales				Uncertain - viral or bacterial	--	0.37	705_0	Clustered	1.09E-05	0.017727639
QWCK01010672.1	6087	Phixviricota	Malgrandaviricetes	Petitvirales				Virus	12.18	0.77		Overlap (VC_445/VC_447)	1.48E-04	0.017727639
OHSE01001692.1	5576	Phixviricota	Malgrandaviricetes	Petitvirales				Virus	12.18	0.57	693_0	Clustered	4.59E-05	0.016921837
OHCY01001144.1	6076	Phixviricota	Malgrandaviricetes	Petitvirales				Uncertain - viral or bacterial	--	0.32	705_0	Clustered	8.93E-06	0.016921837
OGXK01005203.1	5785	Phixviricota	Malgrandaviricetes	Petitvirales				Virus	12.18	0.69	444_0	Clustered	9.90E-04	0.014504432
OLZI01003975.1	5491	Phixviricota	Malgrandaviricetes	Petitvirales				Virus	23.11	0.43	599_0	Clustered	1.18E-04	0.01369863
OGRA01007783.1	5818	Phixviricota	Malgrandaviricetes	Petitvirales				Virus	24.37	0.3	700_0	Clustered	1.71E-05	0.01369863
OIZQ01002849.1	5816	Phixviricota	Malgrandaviricetes	Petitvirales				Virus	12.18	0.4	767_0	Clustered	2.59E-05	0.01369863
OLOA01010186.1	5026	Phixviricota	Malgrandaviricetes	Petitvirales				Virus	23.11	0.48	175_0	Clustered	5.60E-05	0.01369863
OGYY01005403.1	6551	Phixviricota	Malgrandaviricetes	Petitvirales				Virus	24.37	0.76	212_0	Clustered	1.50E-05	0.01369863
OCHH01002666.1	5670	Phixviricota	Malgrandaviricetes	Petitvirales				Virus	12.18	0.65	464_0	Clustered	2.14E-04	0.01369863
OLVR01005831.1	5889	Phixviricota	Malgrandaviricetes	Petitvirales				Virus	12.18	0.77		Outlier	2.62E-04	0.012892828
OOAT01002148.1	5099	Phixviricota	Malgrandaviricetes	Petitvirales				Virus	23.11	0.74	597_0	Clustered	1.35E-05	0.012087027
PPYF01654565.1	6167	Phixviricota	Malgrandaviricetes	Petitvirales				Virus	28.74	0.54	568_0	Clustered	7.60E-05	0.011281225
OLQA01008679.1	5109	Phixviricota	Malgrandaviricetes	Petitvirales				Virus	34.05	0.72	597_0	Clustered	4.89E-05	0.011281225
OJNK01003572.1	5262	Phixviricota	Malgrandaviricetes	Petitvirales				Virus	12.18	0.67	175_0	Clustered	2.14E-03	0.011281225
OGWR01006086.1	6149	Phixviricota	Malgrandaviricetes	Petitvirales				Virus	12.18	0.7	444_0	Clustered	1.69E-02	0.011281225
OIVK01000295.1	5699	Phixviricota	Malgrandaviricetes	Petitvirales				Virus	12.18	0.42	464_0	Clustered	1.04E-04	0.010475423
OLOE01003603.1	5447	Phixviricota	Malgrandaviricetes	Petitvirales				Virus	23.11	0.53	599_0	Clustered	4.47E-04	0.010475423
OFLZ01004412.1	5407	Phixviricota	Malgrandaviricetes	Petitvirales				Virus	12.18	0.78	175_0	Clustered	2.04E-03	0.010475423
OGYK01006258.1	5520	Phixviricota	Malgrandaviricetes	Petitvirales				Virus	12.18	0.65	444_0	Clustered	3.59E-05	0.010475423
OQVR01004309.1	5090	Phixviricota	Malgrandaviricetes	Petitvirales				Virus	23.11	0.58		Outlier	4.57E-06	0.009669621
OIYG01005942.1	5700	Phixviricota	Malgrandaviricetes	Petitvirales				Virus	13.5	0.32	595_0	Clustered	3.14E-06	0.009669621
OJNI01004041.1	6415	Phixviricota	Malgrandaviricetes	Petitvirales				Virus	24.37	0.63	779_0	Clustered	2.66E-04	0.009669621
OJRA01001820.1	6152	Phixviricota	Malgrandaviricetes	Petitvirales				Virus	24.37	0.53		Overlap (VC_445/VC_447)	1.02E-05	0.009669621
OHGH01002414.1	5102	Phixviricota	Malgrandaviricetes	Petitvirales				Virus	23.11	0.64	597_0	Clustered	1.05E-05	0.00886382
OLVR01006309.1	5406	Phixviricota	Malgrandaviricetes	Petitvirales				Virus	12.18	0.79	175_0	Clustered	8.07E-04	0.00886382
OIWT01008784.1	5511	Phixviricota	Malgrandaviricetes	Petitvirales				Virus	35.3	0.47	599_0	Clustered	5.28E-05	0.008058018
OGZI01006561.1	5974	Phixviricota	Malgrandaviricetes	Petitvirales				Virus	24.37	0.6	444_0	Clustered	7.32E-07	0.008058018
OFMC01005703.1	5492	Phixviricota	Malgrandaviricetes	Petitvirales				Virus	23.11	0.41	599_0	Clustered	1.32E-04	0.007252216
OJMN01004229.1	6415	Phixviricota	Malgrandaviricetes	Petitvirales				Virus	24.37	0.55	779_0	Clustered	2.33E-04	0.007252216
CYGL01001059.1	7326	Phixviricota	Malgrandaviricetes	Petitvirales				Virus	24.37	0.8		Outlier	7.98E-06	0.006446414
OLRU01006320.1	5616	Phixviricota	Malgrandaviricetes	Petitvirales				Virus	25.68	0.48	464_0	Clustered	8.78E-05	0.005640612
OGXC01006339.1	4929	Phixviricota	Malgrandaviricetes	Petitvirales				Virus	23.11	0.55	594_0	Clustered	2.12E-06	0.004834811
OQVI01005821.1	6132	Phixviricota	Malgrandaviricetes	Petitvirales				Virus	12.18	0.78		Overlap (VC_445/VC_447)	3.72E-03	0.004834811
OGYB01003419.1	4935	Phixviricota	Malgrandaviricetes	Petitvirales				Virus	34.05	0.56	594_0	Clustered	3.35E-06	0.004029009
OLHG01004617.1	5886	Phixviricota	Malgrandaviricetes	Petitvirales				Virus	13.5	0.55	595_0	Clustered	4.81E-07	0.003223207
OLYB01008462.1	4741	Phixviricota	Malgrandaviricetes	Petitvirales				Virus	12.18	0.47		Outlier	7.81E-06	0.003223207
OWJF01002644.1	5722	Phixviricota	Malgrandaviricetes	Petitvirales				Virus	12.18	0.47	464_0	Clustered	8.48E-07	0.002417405
OGXX01008226.1	6393	Phixviricota	Malgrandaviricetes	Petitvirales				Virus	24.37	0.6	759_0	Clustered	1.71E-05	0.002417405
OLNE01004695.1	7085	Phixviricota	Malgrandaviricetes	Petitvirales				Uncertain - viral or bacterial	--	0.79	480_0	Clustered	2.39E-05	0.002417405
OQVL01009683.1	5216	Phixviricota	Malgrandaviricetes	Petitvirales				Virus	24.37	0.55	175_0	Clustered	3.39E-07	0.001611604
OHEP01004856.1	4614	Phixviricota	Malgrandaviricetes	Petitvirales				Virus	12.18	0.51		Outlier	1.02E-07	0.000805802
OCPQ01003499.1	4936	Phixviricota	Malgrandaviricetes	Petitvirales				Virus	35.3	0.88	597_0	Clustered	1.40E-07	0.000805802
OIYX01001993.1	5818	Phixviricota	Malgrandaviricetes	Petitvirales				Virus	24.37	0.56	775_0	Clustered	7.36E-08	0.000805802
OLOV01005826.1	5959	Phixviricota	Malgrandaviricetes	Petitvirales				Virus	24.37	0.74		Singleton	8.31E-07	0.000805802
OLSO01004401.1	6152	Phixviricota	Malgrandaviricetes	Petitvirales				Virus	24.37	0.85		Singleton	4.05E-08	0.000805802
OGXT01008457.1	4449	Phixviricota	Malgrandaviricetes	Petitvirales				Virus	12.18	0.64	181_0	Clustered	1.99E-08	0.000805802
OIWT01009042.1	5341	Phixviricota	Malgrandaviricetes	Petitvirales				Virus	23.11	0.45	208_0	Clustered	4.20E-04	0.000805802
OLPR01006932.1	5809	Phixviricota	Malgrandaviricetes	Petitvirales				Virus	24.37	0.28	457_0	Clustered	1.50E-04	0.000805802
OKSC01007475.1	5530	Phixviricota	Malgrandaviricetes	Petitvirales				Virus	12.18	0.37	464_0	Clustered	1.29E-08	0.000805802
OIEM01005011.1	4336	Phixviricota	Malgrandaviricetes	Petitvirales				Virus	24.37	0.44	468_0	Clustered	6.56E-07	0.000805802
OLWJ01003863.1	5067	Phixviricota	Malgrandaviricetes	Petitvirales				Virus	24.37	0.81	775_0	Clustered	0.00E+00	0
OIXA01010542.1	6270	Phixviricota	Malgrandaviricetes	Petitvirales				Virus	24.37	0.58		Singleton	0.00E+00	0
OJAR01001600.1	5382	Phixviricota	Malgrandaviricetes	Petitvirales				Virus	12.18	0.65		Singleton	0.00E+00	0
QWCY01011343.1	5897	Phixviricota	Malgrandaviricetes	Petitvirales				Uncertain - viral or bacterial	--	0.75		Outlier	0.00E+00	0
PPYF01131876.1	5543	Phixviricota	Malgrandaviricetes	Petitvirales				Virus	24.37	0.45	464_0	Clustered	0.00E+00	0
OHAM01004537.1	6465	Hofneiviricota	Faserviricetes	Tubulavirales	Inoviridae			Uncertain - plasmid or chromosomal	-0.87	0.21	762_0	Clustered	7.30E-05	0.065269944
OIYD01002082.1	10332	Hofneiviricota	Faserviricetes	Tubulavirales	Inoviridae			Uncertain - viral or bacterial	2.85	0.69	744_0	Clustered	1.97E-04	0.058823529
OLND01004402.1	9873	Hofneiviricota	Faserviricetes	Tubulavirales	Inoviridae			Uncertain - viral or bacterial	2.85	0.7	744_0	Clustered	1.40E-04	0.058017728
OKSA01004468.1	9319	Hofneiviricota	Faserviricetes	Tubulavirales	Inoviridae			Virus	4.67	0.7	744_0	Clustered	1.27E-04	0.056406124
PPYF01594303.1	10081	Hofneiviricota	Faserviricetes	Tubulavirales	Inoviridae			Virus	4.05	0.69	744_0	Clustered	1.41E-04	0.054794521
OGPC01002241.1	9736	Hofneiviricota	Faserviricetes	Tubulavirales	Inoviridae			Uncertain - viral or bacterial	2.85	0.67	744_0	Clustered	9.91E-05	0.053988719
OHJN01001272.1	9470	Hofneiviricota	Faserviricetes	Tubulavirales	Inoviridae			Virus	4.05	0.69	744_0	Clustered	8.30E-05	0.048348106
OJAG01003690.1	6054	Hofneiviricota	Faserviricetes	Tubulavirales	Inoviridae			Uncertain - plasmid or chromosomal	-1.76	0.2	762_0	Clustered	2.43E-05	0.043513296
OMCP01000852.1	9375	Hofneiviricota	Faserviricetes	Tubulavirales	Inoviridae			Virus	4.17	0.73	745_0	Clustered	7.86E-06	0.02739726
OMGK01002455.1	8254	Hofneiviricota	Faserviricetes	Tubulavirales	Inoviridae			Virus	3.01	0.75	745_0	Clustered	1.03E-05	0.017727639
OLNY01004280.1	8604	Hofneiviricota	Faserviricetes	Tubulavirales	Inoviridae			Virus	3.6	0.74	745_0	Clustered	9.49E-06	0.016921837
OHRM01002111.1	6051	Hofneiviricota	Faserviricetes	Tubulavirales	Inoviridae			Uncertain - viral or bacterial	2.13	0.49	763_0	Clustered	6.47E-06	0.014504432
OHVT01003015.1	5223	Hofneiviricota	Faserviricetes	Tubulavirales	Inoviridae			Uncertain - plasmid or chromosomal	2.62	0.66	728_0	Clustered	2.03E-03	0.01369863
OCSF01000246.1	5234	Hofneiviricota	Faserviricetes	Tubulavirales	Inoviridae			Uncertain - plasmid or chromosomal	2.62	0.76	728_0	Clustered	4.57E-03	0.01369863
OHCW01002188.1	6051	Hofneiviricota	Faserviricetes	Tubulavirales	Inoviridae			Uncertain - viral or bacterial	2.13	0.43	763_0	Clustered	5.61E-06	0.012892828
OHYA01001247.1	8240	Hofneiviricota	Faserviricetes	Tubulavirales	Inoviridae			Uncertain - viral or bacterial	2.04	0.56		Outlier	4.81E-06	0.012892828
OWJI01003117.1	8378	Hofneiviricota	Faserviricetes	Tubulavirales	Inoviridae			Uncertain - viral or bacterial	1.3	0.76		Singleton	3.13E-05	0.011281225
PPYF01438575.1	8429	Hofneiviricota	Faserviricetes	Tubulavirales	Inoviridae			Uncertain - viral or bacterial	1.24	0.59	566_0	Clustered	2.66E-06	0.010475423
OGRA01008708.1	5236	Hofneiviricota	Faserviricetes	Tubulavirales	Inoviridae			Uncertain - plasmid or chromosomal	2.62	0.57	728_0	Clustered	3.20E-03	0.010475423
OMGY01008161.1	5296	Hofneiviricota	Faserviricetes	Tubulavirales	Inoviridae			Uncertain - plasmid or chromosomal	2.49	0.55	728_0	Clustered	1.50E-03	0.010475423
OQWM01007095.1	6690	Hofneiviricota	Faserviricetes	Tubulavirales	Inoviridae			Plasmid	14.33	0.29	726_0	Clustered	9.65E-06	0.009669621
OJNZ01003463.1	6147	Hofneiviricota	Faserviricetes	Tubulavirales	Inoviridae			Uncertain - viral or bacterial	1.07	0.53	629_0	Clustered	1.13E-05	0.007252216
OJSK01003714.1	6471	Hofneiviricota	Faserviricetes	Tubulavirales	Inoviridae			Uncertain - viral or bacterial	2.16	0.39	781_0	Clustered	1.03E-04	0.007252216
OJON01002950.1	6493	Hofneiviricota	Faserviricetes	Tubulavirales	Inoviridae			Virus	5	0.34	726_0	Clustered	2.25E-05	0.006446414
OMGI01003607.1	6224	Hofneiviricota	Faserviricetes	Tubulavirales	Inoviridae			Virus	3.22	0.33	726_0	Clustered	5.55E-05	0.006446414
OJSL01004167.1	6471	Hofneiviricota	Faserviricetes	Tubulavirales	Inoviridae			Uncertain - viral or bacterial	2.16	0.4	781_0	Clustered	1.05E-04	0.006446414
OLKG01003564.1	6471	Hofneiviricota	Faserviricetes	Tubulavirales	Inoviridae			Virus	4.3	0.42	781_0	Clustered	1.11E-04	0.006446414
OLRX01005598.1	5791	Hofneiviricota	Faserviricetes	Tubulavirales	Inoviridae			Uncertain - viral or bacterial	2.13	0.48	726_0	Clustered	2.81E-06	0.005640612
OKSH01004117.1	8414	Hofneiviricota	Faserviricetes	Tubulavirales	Inoviridae			Uncertain - viral or bacterial	1.24	0.45	566_0	Clustered	2.99E-06	0.004834811
OJOO01002593.1	6493	Hofneiviricota	Faserviricetes	Tubulavirales	Inoviridae			Virus	3.91	0.33	726_0	Clustered	2.23E-05	0.004834811
OWIM01002563.1	5730	Hofneiviricota	Faserviricetes	Tubulavirales	Inoviridae			Uncertain - viral or bacterial	-2.45	0.64	629_0	Clustered	3.85E-07	0.001611604
OHPI01002947.1	6513	Hofneiviricota	Faserviricetes	Tubulavirales	Inoviridae			Uncertain - viral or bacterial	2.13	0.48	726_0	Clustered	8.28E-08	0.001611604
OCKY01000358.1	5074	Hofneiviricota	Faserviricetes	Tubulavirales	Inoviridae			Plasmid	3.08	0.63	726_0	Clustered	2.31E-05	0.001611604
OHIN01002936.1	6513	Hofneiviricota	Faserviricetes	Tubulavirales	Inoviridae			Uncertain - viral or bacterial	2.13	0.49	726_0	Clustered	8.28E-08	0.001611604
OIDU01002397.1	5627	Hofneiviricota	Faserviricetes	Tubulavirales	Inoviridae			Virus	3.22	0.62		Singleton	2.41E-08	0.000805802
OGXB01002553.1	6871	Hofneiviricota	Faserviricetes	Tubulavirales	Inoviridae			Uncertain - viral or bacterial	1.24	0.6	566_0	Clustered	2.54E-08	0.000805802
OLOK01006434.1	5072	Hofneiviricota	Faserviricetes	Tubulavirales	Inoviridae			Uncertain - plasmid or chromosomal	2.62	0.25	629_0	Clustered	9.41E-08	0.000805802
OGXW01008894.1	4882	Hofneiviricota	Faserviricetes	Tubulavirales	Inoviridae			Plasmid	3.08	0.59	726_0	Clustered	1.73E-08	0.000805802
OHTA01002969.1	6513	Hofneiviricota	Faserviricetes	Tubulavirales	Inoviridae			Uncertain - viral or bacterial	2.13	0.49	726_0	Clustered	9.85E-08	0.000805802
OFMT01004411.1	6236	Hofneiviricota	Faserviricetes	Tubulavirales	Inoviridae			Virus	3.33	0.59	726_0	Clustered	3.44E-08	0.000805802
OLHG01004141.1	6433	Hofneiviricota	Faserviricetes	Tubulavirales	Inoviridae			Virus	3.33	0.8	726_0	Clustered	4.34E-07	0.000805802
OGXZ01001295.1	14409	Hofneiviricota	Faserviricetes	Tubulavirales	Inoviridae			Uncertain - viral or bacterial	2.53	0.81		Outlier	6.27E-08	0.000805802
OLVX01004071.1	8507	Hofneiviricota	Faserviricetes	Tubulavirales	Inoviridae			Uncertain - viral or bacterial	1.83	0.38		Overlap (VC_565/VC_566)	8.15E-07	0.000805802
OGSH01000981.1	5783	Hofneiviricota	Faserviricetes	Tubulavirales	Inoviridae			Virus	3.22	0.71		Singleton	0.00E+00	0
QWBY01006566.1	5754	Hofneiviricota	Faserviricetes	Tubulavirales	Inoviridae			Plasmid	6.65	0.51		Singleton	0.00E+00	0
OIEL01006267.1	3994	Hofneiviricota	Faserviricetes	Tubulavirales	Inoviridae			Uncertain - viral or bacterial	2.13	0.36		Singleton	0.00E+00	0
