# Supplementary material for: Thousands of previously unknown phages discovered in whole-community human gut metagenomes
Source: Microbiome. 2021 Mar 29;9:78. doi: 10.1186/s40168-021-01017-w (PMC8008677; doi:10.1186/s40168-021-01017-w)
Supplement: Supplementary file 5 — Additional file 4. Host ranges inferred from CRISPR-spacer matches. The nucleotide coordinates of the protospacer are provided in columns 2 and 3. The sequence of the CRISPR spacer and protospacer are provided in columns 4 and 5. The taxonomic information of the host is listed in the subsequent columns. [file 40168_2021_1017_MOESM5_ESM.csv]

contig	protospacer_start	protospacer_end	spacer	protospacer	host	TaxID	ScientificName	Host_Phylum	Host_Class	Host_Order	Host_Family	Host_Subfamily	Host_Genus
OCPK01000002.1	6362	6391	AGAAATCACATACAAGCTGCTATATGTTGG	AGAAATCACATACAAGTTGCTATATGTTGG	NC_007929.1	364254	Lactobacillus salivarius	Firmicutes	Bacilli	Lactobacillales	Lactobacillaceae	-	Lactobacillus
OCPK01000002.1	23963	23992	TAACGTTGTAGCGTTTCTATACCGGCCAGA	TAACGTTGTAGCGTTTCTATACCGGCCAGA	NC_007929.1	364254	Lactobacillus salivarius	Firmicutes	Bacilli	Lactobacillales	Lactobacillaceae	-	Lactobacillus
OIZV01000204.1	27637	27608	AGAAATCACATACAAGCTGCTATATGTTGG	AGAAATCACATACAAGTTGCTATATGTTGG	NC_007929.1	364254	Lactobacillus salivarius	Firmicutes	Bacilli	Lactobacillales	Lactobacillaceae	-	Lactobacillus
OIZV01000204.1	9606	9577	TAACGTTGTAGCGTTTCTATACCGGCCAGA	TAACGTTGTAGCGTTTCTATATCGGCCAGA	NC_007929.1	364254	Lactobacillus salivarius	Firmicutes	Bacilli	Lactobacillales	Lactobacillaceae	-	Lactobacillus
OGCO01001294.1	32791	32762	TGCCTAATAAAAAAATAAGATCATGCTCAT	TGCCTAATAAAAAAATAAGATCATGCTCAT	CCMM01000013.1	1504823	bacterium LF-3	-	-	-	-	-	-
OMCM01000847.1	10775	10746	TTGGCATCCACGCCGGAACCAGTGAAGGAG	TTGGCATCCACGCCGGAACCAGTGAAGGAG	CP014241.1	1683	Bifidobacterium angulatum	Actinobacteria	Actinobacteria	Bifidobacteriales	Bifidobacteriaceae	-	Bifidobacterium
OMCM01000847.1	6613	6586	GCCAACGGCGCGTACACCGGCAACTTCA	GCCAACGGCGCGTACACCGGCAACTTCA	CP000605.1	205913	Bifidobacterium longum DJO10A	Actinobacteria	Actinobacteria	Bifidobacteriales	Bifidobacteriaceae	-	Bifidobacterium
OMCM01000847.1	2796	2768	CCTGTTTGCCGTAGTTGCCGCTCGGTATT	CCTGTTTGCCGTAGTTGCCGCTCGGTATT	JRWN01000004.1	1679	Bifidobacterium longum subsp. longum	Actinobacteria	Actinobacteria	Bifidobacteriales	Bifidobacteriaceae	-	Bifidobacterium
OMCM01000847.1	5241	5275	TTGACGCGGGTGATGGCACGGGTCACGTCCTGGTC	TTGACGCGGGTGATGGCGCGGGTCACGTCCTGGTC	LKSV01000026.1	1679	Bifidobacterium longum subsp. longum	Actinobacteria	Actinobacteria	Bifidobacteriales	Bifidobacteriaceae	-	Bifidobacterium
OMCM01000847.1	11273	11239	TCCAGCAACATCAAGGGATATGTGACCACCGAGCA	TCCAGCAACATCAAGGGCTATGTGACCACCGAGCA	LKSV01000026.1	1679	Bifidobacterium longum subsp. longum	Actinobacteria	Actinobacteria	Bifidobacteriales	Bifidobacteriaceae	-	Bifidobacterium
OMCM01000847.1	12897	12863	GGCGACACCATCATGGACGCCATCATCCCGACCAT	GGGGACACCATCATGGACGCCATCATCCCGACCAT	LKSV01000029.1	1679	Bifidobacterium longum subsp. longum	Actinobacteria	Actinobacteria	Bifidobacteriales	Bifidobacteriaceae	-	Bifidobacterium
OMCM01000847.1	16604	16573	ATTCCACCGAGCATGGCGGAGGTGCGCTGATG	ATTCCACCGAGCATGGCGGAGGTGCGCTGATG	LNCM01000007.1	1679	Bifidobacterium longum subsp. longum	Actinobacteria	Actinobacteria	Bifidobacteriales	Bifidobacteriaceae	-	Bifidobacterium
OMCM01000847.1	9459	9428	GACGTGATGAAGGCGCTCGTGGCCCTCAAGGA	GACGTGATGAAGGCGCTCGTGGCCCTCAAGGA	LNCM01000007.1	1679	Bifidobacterium longum subsp. longum	Actinobacteria	Actinobacteria	Bifidobacteriales	Bifidobacteriaceae	-	Bifidobacterium
OMCM01000847.1	12785	12816	TACGTGCTGTCGGCGTTGCCCTCGGTCGAGGT	TAGGTGCTGTCGGCGTTGCCCTCGGTCGAGGT	LNCM01000007.1	1679	Bifidobacterium longum subsp. longum	Actinobacteria	Actinobacteria	Bifidobacteriales	Bifidobacteriaceae	-	Bifidobacterium
OMCM01000847.1	6613	6586	GCCAACGGCGCGTACACCGGCAACTTCA	GCCAACGGCGCGTACACCGGCAACTTCA	NC_010816.1	205913	Bifidobacterium longum DJO10A	Actinobacteria	Actinobacteria	Bifidobacteriales	Bifidobacteriaceae	-	Bifidobacterium
OMCM01000847.1	12897	12863	GGCGACACCATCATGGACGCCATCATCCCGACCAT	GGGGACACCATCATGGACGCCATCATCCCGACCAT	NZ_CP013673.1	216816	Bifidobacterium longum	Actinobacteria	Actinobacteria	Bifidobacteriales	Bifidobacteriaceae	-	Bifidobacterium
OMCM01000847.1	5241	5275	TTGACGCGGGTGATGGCACGGGTCACGTCCTGGTC	TTGACGCGGGTGATGGCGCGGGTCACGTCCTGGTC	NZ_CP013673.1	216816	Bifidobacterium longum	Actinobacteria	Actinobacteria	Bifidobacteriales	Bifidobacteriaceae	-	Bifidobacterium
OMCM01000847.1	11273	11239	TCCAGCAACATCAAGGGATATGTGACCACCGAGCA	TCCAGCAACATCAAGGGCTATGTGACCACCGAGCA	NZ_CP013673.1	216816	Bifidobacterium longum	Actinobacteria	Actinobacteria	Bifidobacteriales	Bifidobacteriaceae	-	Bifidobacterium
OMCM01000847.1	10775	10746	TTGGCATCCACGCCGGAACCAGTGAAGGAG	TTGGCATCCACGCCGGAACCAGTGAAGGAG	NZ_CP014241.1	1683	Bifidobacterium angulatum	Actinobacteria	Actinobacteria	Bifidobacteriales	Bifidobacteriaceae	-	Bifidobacterium
OMCM01000847.1	5911	5944	TGATGGGTTCGGCGTTCGCGCTCACCCAGTCGCT	TGATGGGTTCCGCGTTCGCGCTCACCCAGTCGCT	NZ_CP021387.1	1685	Bifidobacterium breve	Actinobacteria	Actinobacteria	Bifidobacteriales	Bifidobacteriaceae	-	Bifidobacterium
OMCM01000847.1	6660	6626	CCGACGCCATCCCCGGCGCTTCGGGCAAACTCCAG	CCGACGCCATCCCCGGCGCTTCGGGCAAGCTCCAG	NZ_CP021392.1	1685	Bifidobacterium breve	Actinobacteria	Actinobacteria	Bifidobacteriales	Bifidobacteriaceae	-	Bifidobacterium
OKDJ01000119.1	10533	10564	TCCCCCTCCTCCCCGGGAGGAAAAGCAGACCA	TCCCCCTCCTCCCCGGGAGGAAAAGCAGACCA	AXZT01000004.1	1226748	Cutibacterium acnes HL042PA3	Actinobacteria	Actinobacteria	Propionibacteriales	Propionibacteriaceae	-	Cutibacterium
OKDJ01000119.1	4447	4479	CCCAGACAACCTCGACAACCTGTTCAGGGGATG	CCCAGACAACCTCGACAACCTATTCAGGGGATG	GL384111.1	765079	Cutibacterium acnes HL110PA3	Actinobacteria	Actinobacteria	Propionibacteriales	Propionibacteriaceae	-	Cutibacterium
OKDJ01000119.1	12883	12851	CGGCCTGCGGCAGATTTTTGTTGCGTTGAATCC	CGGCCTGAGGCAGATTTTTGTTGCGTTGAATCC	GL384111.1	765079	Cutibacterium acnes HL110PA3	Actinobacteria	Actinobacteria	Propionibacteriales	Propionibacteriaceae	-	Cutibacterium
OKDJ01000119.1	960	928	CGGGCAGAGGATGTGTTGCTCGTTCCTGGATGG	CGGGCAGAGGATGTGTTGCTCGTTCTTGGATGG	GL384111.1	765079	Cutibacterium acnes HL110PA3	Actinobacteria	Actinobacteria	Propionibacteriales	Propionibacteriaceae	-	Cutibacterium
OIDK01000137.1	6701	6669	GTCGGCGCTGAGCGGGTCGCCGTCCTGCATGAG	GTCGGTGCTGAGCGGGTCGCCGTCCTGCATGAG	AP012330.1	547043	Bifidobacterium pseudocatenulatum DSM 20438 = JCM 1200 = LMG 10505	Actinobacteria	Actinobacteria	Bifidobacteriales	Bifidobacteriaceae	-	Bifidobacterium
OIDK01000137.1	24943	24976	GCGGTCTTCACGACGCTTGCCGGACAGATGACGA	GCGGTCTTCACGACGCTTGCCGGACAGATGACGA	AZYA01000037.1	1161409	Bifidobacterium sp. MSTE12	Actinobacteria	Actinobacteria	Bifidobacteriales	Bifidobacteriaceae	-	Bifidobacterium
OIDK01000137.1	6701	6669	GTCGGCGCTGAGCGGGTCGCCGTCCTGCATGAG	GTCGGTGCTGAGCGGGTCGCCGTCCTGCATGAG	NZ_AP012330.1	547043	Bifidobacterium pseudocatenulatum DSM 20438 = JCM 1200 = LMG 10505	Actinobacteria	Actinobacteria	Bifidobacteriales	Bifidobacteriaceae	-	Bifidobacterium
OIDK01000137.1	13353	13387	ACGTTTCCGTAGGCGAACTGAAACAGTTGGGCAAG	ACGTGTCCGTAGGCGAACTGAAACAGTTGGGCAAG	NZ_CP025199.1	28026	Bifidobacterium pseudocatenulatum	Actinobacteria	Actinobacteria	Bifidobacteriales	Bifidobacteriaceae	-	Bifidobacterium
OAWD01000839.1	16176	16149	GAAGGTGCCGAAGGTGAAGAAGCCACAG	GAAGGTGCCGAAGGTGAAGAAGCCACAG	AP014658.1	216816	Bifidobacterium longum	Actinobacteria	Actinobacteria	Bifidobacteriales	Bifidobacteriaceae	-	Bifidobacterium
OAWD01000839.1	13448	13480	AATTACCTTGAGTGAATCGGCCGCGAACTTTGA	AATTACCTTGAGTGAATCGGCCGCGAATTTTGA	LKSV01000026.1	1679	Bifidobacterium longum subsp. longum	Actinobacteria	Actinobacteria	Bifidobacteriales	Bifidobacteriaceae	-	Bifidobacterium
OAWD01000839.1	14427	14460	ACACCACATGCCCCGACCTCGCGCCGAACGGGCT	ACACCACATGCCCCGACCTCGCGCCGAACGGGCT	LKSV01000026.1	1679	Bifidobacterium longum subsp. longum	Actinobacteria	Actinobacteria	Bifidobacteriales	Bifidobacteriaceae	-	Bifidobacterium
OAWD01000839.1	5250	5283	CCGTGGCGCGCCGCTCTCGCATACTGGGCGGCAT	CCGTGGCGCGCCACTCTCGCATACTGGGCGGCAT	LKSV01000026.1	1679	Bifidobacterium longum subsp. longum	Actinobacteria	Actinobacteria	Bifidobacteriales	Bifidobacteriaceae	-	Bifidobacterium
OAWD01000839.1	2901	2933	GTTGGCTTCGGCGCTTACCCTTGGCGGTGACGT	GTTGGCTTCGGCGCTTACCCTTGGCGGTGACGT	LKSV01000026.1	1679	Bifidobacterium longum subsp. longum	Actinobacteria	Actinobacteria	Bifidobacteriales	Bifidobacteriaceae	-	Bifidobacterium
OAWD01000839.1	2477	2508	GCCGGTGACGCTATCAATTCACCGTGCCTGTA	GCCGGTGACGCTATCAATTCGCCGTGCCTGTA	LNCM01000007.1	1679	Bifidobacterium longum subsp. longum	Actinobacteria	Actinobacteria	Bifidobacteriales	Bifidobacteriaceae	-	Bifidobacterium
OAWD01000839.1	10428	10397	TTCTGAAGCTGGGAGCCCACCAGCGTGGCGAA	TTCTGAAGCTGGGAGCCAACCAGCGTGGCGAA	LNCM01000007.1	1679	Bifidobacterium longum subsp. longum	Actinobacteria	Actinobacteria	Bifidobacteriales	Bifidobacteriaceae	-	Bifidobacterium
OAWD01000839.1	16149	16176	CTGTGGCTTCTTCACCTTCGGCACCTTC	CTGTGGCTTCTTCACCTTCGGCACCTTC	NC_010816.1	205913	Bifidobacterium longum DJO10A	Actinobacteria	Actinobacteria	Bifidobacteriales	Bifidobacteriaceae	-	Bifidobacterium
OAWD01000839.1	13448	13480	AATTACCTTGAGTGAATCGGCCGCGAACTTTGA	AATTACCTTGAGTGAATCGGCCGCGAATTTTGA	NZ_CP013673.1	216816	Bifidobacterium longum	Actinobacteria	Actinobacteria	Bifidobacteriales	Bifidobacteriaceae	-	Bifidobacterium
OAWD01000839.1	14427	14460	ACACCACATGCCCCGACCTCGCGCCGAACGGGCT	ACACCACATGCCCCGACCTCGCGCCGAACGGGCT	NZ_CP013673.1	216816	Bifidobacterium longum	Actinobacteria	Actinobacteria	Bifidobacteriales	Bifidobacteriaceae	-	Bifidobacterium
OAWD01000839.1	5250	5283	CCGTGGCGCGCCGCTCTCGCATACTGGGCGGCAT	CCGTGGCGCGCCACTCTCGCATACTGGGCGGCAT	NZ_CP013673.1	216816	Bifidobacterium longum	Actinobacteria	Actinobacteria	Bifidobacteriales	Bifidobacteriaceae	-	Bifidobacterium
OAWD01000839.1	2901	2933	GTTGGCTTCGGCGCTTACCCTTGGCGGTGACGT	GTTGGCTTCGGCGCTTACCCTTGGCGGTGACGT	NZ_CP013673.1	216816	Bifidobacterium longum	Actinobacteria	Actinobacteria	Bifidobacteriales	Bifidobacteriaceae	-	Bifidobacterium
OAWD01000839.1	3839	3874	CTGCCGTGGCAACGGCTCGTGGCCGACGTGGCCGGC	CTGCCGTGGCAACGGCTCGTGGCCGACGTGGCCGGC	NZ_CP025199.1	28026	Bifidobacterium pseudocatenulatum	Actinobacteria	Actinobacteria	Bifidobacteriales	Bifidobacteriaceae	-	Bifidobacterium
OAWF01000598.1	6823	6857	CTGCCGAAGGCGGCGGCTTTGCCGGTGACCTTGCT	CTGCCGAAGGCGGCGGCTTTGCCGGTGACCTTGCT	CP002743.1	866777	Bifidobacterium breve ACS-071-V-Sch8b	Actinobacteria	Actinobacteria	Bifidobacteriales	Bifidobacteriaceae	-	Bifidobacterium
OAWF01000598.1	12656	12687	GTCGCGCCGCCCGGCCTCAGCTGGCTGCCGTT	GTCGCGCCGCCCGGCCTCAGCTGGCTGCCGTT	JNWB01000026.1	1457183	Bifidobacterium longum subsp. infantis EK3	Actinobacteria	Actinobacteria	Bifidobacteriales	Bifidobacteriaceae	-	Bifidobacterium
OAWF01000598.1	12042	12069	CGGTGCCCGGCAGGTCGTCAACGATCTG	CGGTGCCCGGCAGGTCGTCAACGATCTG	AJTJ01000060.1	1161745	Bifidobacterium longum subsp. longum 2-2B	Actinobacteria	Actinobacteria	Bifidobacteriales	Bifidobacteriaceae	-	Bifidobacterium
OAWF01000598.1	12042	12069	CGGTGCC-GGCAGGTCGTCAACGATCTG	CGGTGCCCGGCAGGTCGTCAACGATCTG	AJTI01000057.1	1161904	Bifidobacterium longum subsp. longum 35B	Actinobacteria	Actinobacteria	Bifidobacteriales	Bifidobacteriaceae	-	Bifidobacterium
OAWF01000598.1	11216	11249	TCACGGTGCCGTCCAGGCCTCTCAATTTCAGCCA	TCACGGTGCCGTCCAGGCCTCTCAATTTCAGCCA	LKSV01000026.1	1679	Bifidobacterium longum subsp. longum	Actinobacteria	Actinobacteria	Bifidobacteriales	Bifidobacteriaceae	-	Bifidobacterium
OAWF01000598.1	13824	13855	CACTCGTCCAGCAGCCGAGGGCTTCGTGGCGT	CACTCGTCCAGCAGCCGAGGGCTTCGTGGCGT	LKSV01000026.1	1679	Bifidobacterium longum subsp. longum	Actinobacteria	Actinobacteria	Bifidobacteriales	Bifidobacteriaceae	-	Bifidobacterium
OAWF01000598.1	458	489	TACATCATCGCCGCTCTGCACAAGGCCACCGA	TACATCATCGCCGCTCTGCACAAGGCCACCGA	LNCM01000007.1	1679	Bifidobacterium longum subsp. longum	Actinobacteria	Actinobacteria	Bifidobacteriales	Bifidobacteriaceae	-	Bifidobacterium
OAWF01000598.1	16311	16280	ATTCCACCGAGCATGGCGGAGGTGCGCTGATG	ATTCCACCGAGCATGGCGGAGGTGCGCTGATG	LNCM01000007.1	1679	Bifidobacterium longum subsp. longum	Actinobacteria	Actinobacteria	Bifidobacteriales	Bifidobacteriaceae	-	Bifidobacterium
OAWF01000598.1	5214	5245	GAAGCCGCTGATGATGCTGGAGCCTGCGTCGT	GAAGCCGCTGATGATGCTGGAGCCTGCGTCGT	LNCM01000007.1	1679	Bifidobacterium longum subsp. longum	Actinobacteria	Actinobacteria	Bifidobacteriales	Bifidobacteriaceae	-	Bifidobacterium
OAWF01000598.1	6823	6857	CTGCCGAAGGCGGCGGCTTTGCCGGTGACCTTGCT	CTGCCGAAGGCGGCGGCTTTGCCGGTGACCTTGCT	NC_017218.1	866777	Bifidobacterium breve ACS-071-V-Sch8b	Actinobacteria	Actinobacteria	Bifidobacteriales	Bifidobacteriaceae	-	Bifidobacterium
OAWF01000598.1	11216	11249	TCACGGTGCCGTCCAGGCCTCTCAATTTCAGCCA	TCACGGTGCCGTCCAGGCCTCTCAATTTCAGCCA	NZ_CP013673.1	216816	Bifidobacterium longum	Actinobacteria	Actinobacteria	Bifidobacteriales	Bifidobacteriaceae	-	Bifidobacterium
OAWF01000598.1	13824	13855	CACTCGTCCAGCAGCCGAGGGCTTCGTGGCGT	CACTCGTCCAGCAGCCGAGGGCTTCGTGGCGT	NZ_CP013673.1	216816	Bifidobacterium longum	Actinobacteria	Actinobacteria	Bifidobacteriales	Bifidobacteriaceae	-	Bifidobacterium
OAWF01000598.1	2892	2859	TGACGCAATCACGAGTCGTGGATGCCGTTGACCT	TGACGCAATCACGAGTCGTGGATGCCGTTGACCT	NZ_CP021387.1	1685	Bifidobacterium breve	Actinobacteria	Actinobacteria	Bifidobacteriales	Bifidobacteriaceae	-	Bifidobacterium
OAWF01000598.1	4720	4752	CTGGTCGATGCCGTCGGTGCCCCACTGGATGCT	CTGGTCGATGCCGTCGGTGCCCCACTGGATGCT	NZ_CP021387.1	1685	Bifidobacterium breve	Actinobacteria	Actinobacteria	Bifidobacteriales	Bifidobacteriaceae	-	Bifidobacterium
OAWF01000598.1	5684	5717	TGATGGGTTCGGCGTTCGCGCTCACCCAGTCGCT	TGATGGGTTCGGCGTTCGCGCTCACCCAGTCGCT	NZ_CP021387.1	1685	Bifidobacterium breve	Actinobacteria	Actinobacteria	Bifidobacteriales	Bifidobacteriaceae	-	Bifidobacterium
OAWF01000598.1	2175	2142	CAGACGGACTGTTCGACCATGATTAACCACCAAT	CAGACGGACTGTTCGACCATGATTAACCACCAAT	NZ_CP021387.1	1685	Bifidobacterium breve	Actinobacteria	Actinobacteria	Bifidobacteriales	Bifidobacteriaceae	-	Bifidobacterium
OAVH01000424.1	22179	22152	AGGAATGATTATGGCTATCATCATGCAC	AGGAATGATTATGGCTATTATCATGCAC	CP000605.1	205913	Bifidobacterium longum DJO10A	Actinobacteria	Actinobacteria	Bifidobacteriales	Bifidobacteriaceae	-	Bifidobacterium
OAVH01000424.1	12119	12146	TTTGCATCACAAGACACAATGTGATATA	TTTGCATCATAAGACACAATGTGATATA	CALH01000106.1	1205679	Bifidobacterium longum subsp. longum CECT 7347	Actinobacteria	Actinobacteria	Bifidobacteriales	Bifidobacteriaceae	-	Bifidobacterium
OAVH01000424.1	9631	9662	GAACCGACGAAGAATTCACCGAACGCTATCGT	GAACCGACGAAGAATTCACCGAACGGTATCGT	LNCM01000007.1	1679	Bifidobacterium longum subsp. longum	Actinobacteria	Actinobacteria	Bifidobacteriales	Bifidobacteriaceae	-	Bifidobacterium
OAVH01000424.1	874	842	GAATGGAGACACCATGAACCCGGAACTCCTGAA	GAATGGAGACACCATGAACCCGGAACTCCTGAA	CDPW01000001.1	28026	Bifidobacterium pseudocatenulatum	Actinobacteria	Actinobacteria	Bifidobacteriales	Bifidobacteriaceae	-	Bifidobacterium
OAVH01000424.1	22179	22152	AGGAATGATTATGGCTATCATCATGCAC	AGGAATGATTATGGCTATTATCATGCAC	NC_010816.1	205913	Bifidobacterium longum DJO10A	Actinobacteria	Actinobacteria	Bifidobacteriales	Bifidobacteriaceae	-	Bifidobacterium
OHPG01000032.1	68413	68445	CATCTCCTTGCTTGAATGAGCGCCGAGAACCCC	CATCTCCTTGCTTGAATGAGCGCCGAGAACCCC	GL622579.1	665943	Eggerthella sp. 1_3_56FAA	Actinobacteria	Coriobacteriia	Eggerthellales	Eggerthellaceae	-	Eggerthella
OHPG01000032.1	74059	74028	CCTTCGTCTTGTACGCCGTCGTCCACAAATGG	CCTTCGTCTTGTACGCCGTCGTCCACAAATGG	GL622579.1	665943	Eggerthella sp. 1_3_56FAA	Actinobacteria	Coriobacteriia	Eggerthellales	Eggerthellaceae	-	Eggerthella
OHPG01000032.1	77733	77701	ACCGTGATAACGTCGGTGTCCGCGAAGGGGCGC	ACCGTGATAACGTCGGTGTCCGCGAAGGGGCGC	GL622579.1	665943	Eggerthella sp. 1_3_56FAA	Actinobacteria	Coriobacteriia	Eggerthellales	Eggerthellaceae	-	Eggerthella
OHPG01000032.1	75739	75707	AGCTCCAAAAGGTCTATCAGCTTAGACGAATGA	AGCTCCAAAAGGTCTATCAGCTTAGACGAATGA	GL622579.1	665943	Eggerthella sp. 1_3_56FAA	Actinobacteria	Coriobacteriia	Eggerthellales	Eggerthellaceae	-	Eggerthella
OHPG01000032.1	75545	75512	AGCTCCCATCGCAGCTTGTAGCCCATCCTCCCGT	AGCTCCCATCGCAGCTTGTAGCCCATCCTCCCGT	GL622579.1	665943	Eggerthella sp. 1_3_56FAA	Actinobacteria	Coriobacteriia	Eggerthellales	Eggerthellaceae	-	Eggerthella
OHPG01000032.1	70599	70632	ATCACGCAGTCCGCAGACGGCGGCGAGACATGGG	ATCACGCAGTCCGCAGACGGCGGCGAGACATGGG	GL622579.1	665943	Eggerthella sp. 1_3_56FAA	Actinobacteria	Coriobacteriia	Eggerthellales	Eggerthellaceae	-	Eggerthella
OHPG01000032.1	72746	72778	GTGAAGGGATACATCGACGCGCTCGACGTGAAC	GTGAAGGGATACATCGACGCGCTCGACGTGAAC	GL622579.1	665943	Eggerthella sp. 1_3_56FAA	Actinobacteria	Coriobacteriia	Eggerthellales	Eggerthellaceae	-	Eggerthella
OHPG01000032.1	73613	73581	ACCTTCTGCTCCGCGTCAAGCCCCATGTTCTCA	ACCTTCTGCTCCGCGTCAAGCCCCATGTTCTCA	GL622579.1	665943	Eggerthella sp. 1_3_56FAA	Actinobacteria	Coriobacteriia	Eggerthellales	Eggerthellaceae	-	Eggerthella
OHPG01000032.1	73408	73440	CTGAACTTCGCGGCCATGAGGGGAGCGCCCACG	CTGAACTTCGCGGCCATGAGGGGAGCGCCCACG	GL622579.1	665943	Eggerthella sp. 1_3_56FAA	Actinobacteria	Coriobacteriia	Eggerthellales	Eggerthellaceae	-	Eggerthella
OHEB01000123.1	40772	40803	GCTCTTTTGATGATCCTGTCCACCGGCAGCGC	GCTCTTTTGATGATCCGGTCCACCGGCAGCGC	AP012322.1	518635	Bifidobacterium angulatum DSM 20098 = JCM 7096	Actinobacteria	Actinobacteria	Bifidobacteriales	Bifidobacteriaceae	-	Bifidobacterium
OHEB01000123.1	28068	28102	TTGAGCGGATCACGCCAGCTCGGGATGATGTAGCC	TTGAGCGGATCACGCCAGCTCGGGATGATGTAGCC	DS264459.1	411481	Bifidobacterium adolescentis L2-32	Actinobacteria	Actinobacteria	Bifidobacteriales	Bifidobacteriaceae	-	Bifidobacterium
OHEB01000123.1	30231	30198	AGGCGTGCCGTCGGGCGATGGAGAGCGAGACGTG	AGGCGTGCCGTCGGGCGATGGAGAGCGAGGCGTG	DS264459.1	411481	Bifidobacterium adolescentis L2-32	Actinobacteria	Actinobacteria	Bifidobacteriales	Bifidobacteriaceae	-	Bifidobacterium
OHEB01000123.1	39778	39812	CGTCCGGTCGCCGGGTCGGTTCCCATGTCCTTGCG	CGTCCGGTCGCCGGGTCGGTTCCCATGTCCTTGCG	DS264459.1	411481	Bifidobacterium adolescentis L2-32	Actinobacteria	Actinobacteria	Bifidobacteriales	Bifidobacteriaceae	-	Bifidobacterium
OHEB01000123.1	32960	32993	CTTGGCGAGCGCGGCCTGTGTCTTGCGATGCCGT	CTTGGCGAGCGCGGCCTGTGTCTTGCGGTGCCGT	AVQC01000010.1	1365964	Bifidobacterium breve MCC 1114	Actinobacteria	Actinobacteria	Bifidobacteriales	Bifidobacteriaceae	-	Bifidobacterium
OHEB01000123.1	40772	40803	GCTCTTTTGATGATCCTGTCCACCGGCAGCGC	GCTCTTTTGATGATCCGGTCCACCGGCAGCGC	NZ_AP012322.1	518635	Bifidobacterium angulatum DSM 20098 = JCM 7096	Actinobacteria	Actinobacteria	Bifidobacteriales	Bifidobacteriaceae	-	Bifidobacterium
OIEP01000111.1	4094	4128	ATGTCCATGCGCGCACTATTAGTTGCGTTTGGCAT	ATGTCCATGCGCGCACTATTAGTTGCGTCTGGCAT	CP000303.1	326426	Bifidobacterium breve UCC2003	Actinobacteria	Actinobacteria	Bifidobacteriales	Bifidobacteriaceae	-	Bifidobacterium
OIEP01000111.1	19675	19710	GTGCGTCCCGTTCCGCGTCGCGATCGAGCGGATCGT	GTGCGTCCCGTTCCGCGTCGCGATCGAGCGGATCGT	CP000303.1	326426	Bifidobacterium breve UCC2003	Actinobacteria	Actinobacteria	Bifidobacteriales	Bifidobacteriaceae	-	Bifidobacterium
OIEP01000111.1	11705	11672	CCGTGTGGGGTTGGTGCGGCTCATTTGACGAGGT	CCGTGTGGGGTTGGTGCGGCTCATTTGACGAGGT	CP010411.1	1682	Bifidobacterium longum subsp. infantis	Actinobacteria	Actinobacteria	Bifidobacteriales	Bifidobacteriaceae	-	Bifidobacterium
OIEP01000111.1	16385	16351	CATACCCTTATTGTATCTCACAGGCTACACTATGT	CATACCCTTATTGTATCTCACAGGCTACACTATGT	JGYP01000005.1	1437606	Bifidobacterium bohemicum DSM 22767	Actinobacteria	Actinobacteria	Bifidobacteriales	Bifidobacteriaceae	-	Bifidobacterium
OIEP01000111.1	15581	15614	ATCCAAACCGAACCATGCCAATACTGCGGCAACC	ATCCAAACCGAACCATGCCAATACTGCGGCAGCC	JGYP01000005.1	1437606	Bifidobacterium bohemicum DSM 22767	Actinobacteria	Actinobacteria	Bifidobacteriales	Bifidobacteriaceae	-	Bifidobacterium
OIEP01000111.1	16910	16944	CAGACCATCGCCAAGGTAATCCACGCCCTCGGCGG	CAGACCATCGCCAAGGTAATCCACGCCCTCGGCGG	JGYP01000005.1	1437606	Bifidobacterium bohemicum DSM 22767	Actinobacteria	Actinobacteria	Bifidobacteriales	Bifidobacteriaceae	-	Bifidobacterium
OIEP01000111.1	10464	10433	CTCTCAACCGTTGCGTCCATTGGGGTTTCGCC	CTCTCAACCGTTGCGTCCATTGGGGTTTCGCC	JNWB01000026.1	1457183	Bifidobacterium longum subsp. infantis EK3	Actinobacteria	Actinobacteria	Bifidobacteriales	Bifidobacteriaceae	-	Bifidobacterium
OIEP01000111.1	22865	22838	AGCATGGTGCGCACCGCCGTGTCGGTGA	AGCATGGTGCGAACCGCCGTGTCGGTGA	JNVY01000008.1	1350472	Bifidobacterium longum subsp. longum 7-1B	Actinobacteria	Actinobacteria	Bifidobacteriales	Bifidobacteriaceae	-	Bifidobacterium
OIEP01000111.1	24100	24068	TTCGGGCACGATCTGGCAGTCGCAGTCGTCGTG	TTCGGGTACGATCTGGCAGTCGCAGTCGTCGTG	LKSV01000026.1	1679	Bifidobacterium longum subsp. longum	Actinobacteria	Actinobacteria	Bifidobacteriales	Bifidobacteriaceae	-	Bifidobacterium
OIEP01000111.1	24558	24523	TTGTTGTCCTTGGCGCGTTTCTCCCATTCGCGGGAA	TTGTTGTCCTTGGCGCGTTTCTCCCATTCGCGGGAA	LKSV01000026.1	1679	Bifidobacterium longum subsp. longum	Actinobacteria	Actinobacteria	Bifidobacteriales	Bifidobacteriaceae	-	Bifidobacterium
OIEP01000111.1	23075	23041	AGCATGTCGGTGTGCGGCTGCATGGTCATCTGCGT	AGCATGTCGGTGTGCGGCTGCATGGTCATCTGCGT	LKSV01000026.1	1679	Bifidobacterium longum subsp. longum	Actinobacteria	Actinobacteria	Bifidobacteriales	Bifidobacteriaceae	-	Bifidobacterium
OIEP01000111.1	24391	24357	TCGGGCATAAAAAACCACCCGTGCGGGTGGTTGGG	TCGGGCATAAAAAACCACCCGTGCGGGTGGTTGGG	LKSV01000026.1	1679	Bifidobacterium longum subsp. longum	Actinobacteria	Actinobacteria	Bifidobacteriales	Bifidobacteriaceae	-	Bifidobacterium
OIEP01000111.1	7350	7381	GATACCCCAATGAGTGCGCCGATACCAAACCT	GATACCCCAATGAGTGCGCCGATACCAAACCT	LNCM01000007.1	1679	Bifidobacterium longum subsp. longum	Actinobacteria	Actinobacteria	Bifidobacteriales	Bifidobacteriaceae	-	Bifidobacterium
OIEP01000111.1	22418	22387	TCGTTGTCTGAAAGAATCGAATCCAAACCCAA	TCGTTGTCGGAAAGAATCGAATCCAAACCCAA	LNCM01000007.1	1679	Bifidobacterium longum subsp. longum	Actinobacteria	Actinobacteria	Bifidobacteriales	Bifidobacteriaceae	-	Bifidobacterium
OIEP01000111.1	10594	10633	GGTGAAACCCACTTCACCCAAACCGTCACAGGAACCGTCA	GGTGAAACCCACCTCACCCAAACCGTCACAGGAACCGTCA	BCFK01000046.1	1329411	Bifidobacterium aesculapii	Actinobacteria	Actinobacteria	Bifidobacteriales	Bifidobacteriaceae	-	Bifidobacterium
OIEP01000111.1	4094	4128	ATGTCCATGCGCGCACTATTAGTTGCGTTTGGCAT	ATGTCCATGCGCGCACTATTAGTTGCGTCTGGCAT	NC_020517.1	326426	Bifidobacterium breve UCC2003	Actinobacteria	Actinobacteria	Bifidobacteriales	Bifidobacteriaceae	-	Bifidobacterium
OIEP01000111.1	19675	19710	GTGCGTCCCGTTCCGCGTCGCGATCGAGCGGATCGT	GTGCGTCCCGTTCCGCGTCGCGATCGAGCGGATCGT	NC_020517.1	326426	Bifidobacterium breve UCC2003	Actinobacteria	Actinobacteria	Bifidobacteriales	Bifidobacteriaceae	-	Bifidobacterium
OIEP01000111.1	11705	11672	CCGTGTGGGGTTGGTGCGGCTCATTTGACGAGGT	CCGTGTGGGGTTGGTGCGGCTCATTTGACGAGGT	NZ_CP010411.1	1682	Bifidobacterium longum subsp. infantis	Actinobacteria	Actinobacteria	Bifidobacteriales	Bifidobacteriaceae	-	Bifidobacterium
OIEP01000111.1	24100	24068	TTCGGGCACGATCTGGCAGTCGCAGTCGTCGTG	TTCGGGTACGATCTGGCAGTCGCAGTCGTCGTG	NZ_CP013673.1	216816	Bifidobacterium longum	Actinobacteria	Actinobacteria	Bifidobacteriales	Bifidobacteriaceae	-	Bifidobacterium
OIEP01000111.1	24558	24523	TTGTTGTCCTTGGCGCGTTTCTCCCATTCGCGGGAA	TTGTTGTCCTTGGCGCGTTTCTCCCATTCGCGGGAA	NZ_CP013673.1	216816	Bifidobacterium longum	Actinobacteria	Actinobacteria	Bifidobacteriales	Bifidobacteriaceae	-	Bifidobacterium
OIEP01000111.1	23075	23041	AGCATGTCGGTGTGCGGCTGCATGGTCATCTGCGT	AGCATGTCGGTGTGCGGCTGCATGGTCATCTGCGT	NZ_CP013673.1	216816	Bifidobacterium longum	Actinobacteria	Actinobacteria	Bifidobacteriales	Bifidobacteriaceae	-	Bifidobacterium
OIEP01000111.1	24391	24357	TCGGGCATAAAAAACCACCCGTGCGGGTGGTTGGG	TCGGGCATAAAAAACCACCCGTGCGGGTGGTTGGG	NZ_CP013673.1	216816	Bifidobacterium longum	Actinobacteria	Actinobacteria	Bifidobacteriales	Bifidobacteriaceae	-	Bifidobacterium
OIEP01000111.1	31913	31880	GCCACCACACCTGGGGCATGGCGAACACCGCCGT	GCCACCACACTTGGGGCATGGCGAACACCGCCGT	NZ_CP021394.1	1685	Bifidobacterium breve	Actinobacteria	Actinobacteria	Bifidobacteriales	Bifidobacteriaceae	-	Bifidobacterium
OIEP01000111.1	23189	23157	TCGCTTTCCGCCGCCATGATCGCGTCGGACGAG	TCGCTTTCCGCCGCCATGATCGCGTCGGACGAG	NZ_CP021394.1	1685	Bifidobacterium breve	Actinobacteria	Actinobacteria	Bifidobacteriales	Bifidobacteriaceae	-	Bifidobacterium
OKDZ01000113.1	31443	31475	TATGTCCAGCTCATGCTCATGCTCAAATACGCC	TATGTCCAGCTCATGCTCATGCTCAAATACGCC	AFVV01000027.1	1036735	Bifidobacterium breve CECT 7263	Actinobacteria	Actinobacteria	Bifidobacteriales	Bifidobacteriaceae	-	Bifidobacterium
OKDZ01000113.1	10593	10624	TCGCCATCGTGGAACGCGCCAACCCCTACCGA	TCGCCATCGTGGAACGCGCCAACCCCTACCGA	LSUM01000008.1	28026	Bifidobacterium pseudocatenulatum	Actinobacteria	Actinobacteria	Bifidobacteriales	Bifidobacteriaceae	-	Bifidobacterium
OKDZ01000113.1	9125	9156	TGCTGCAAGTACCTGTGGCGCTACCACAGCAA	TGCTGCAAGTACCTGTGGCGCTACCACAGCAA	LSUM01000008.1	28026	Bifidobacterium pseudocatenulatum	Actinobacteria	Actinobacteria	Bifidobacteriales	Bifidobacteriaceae	-	Bifidobacterium
OKDZ01000113.1	6366	6335	TTGTCGAGGTAGGCGTCTTTGGTTTCGAGCTG	TTGTCGAGGTAGGCGTCTTTGGTTTCGAGCTG	LSUM01000008.1	28026	Bifidobacterium pseudocatenulatum	Actinobacteria	Actinobacteria	Bifidobacteriales	Bifidobacteriaceae	-	Bifidobacterium
OKDZ01000113.1	12286	12317	GTGTTACGCTGTCGCGTGTAATCGGAGTATCG	GTGTTACGCTGTCGCGTGTAATCGGAGTATCG	NZ_CP021388.1	1685	Bifidobacterium breve	Actinobacteria	Actinobacteria	Bifidobacteriales	Bifidobacteriaceae	-	Bifidobacterium
OKDZ01000113.1	31475	31443	GGCGTATTTGAGCATGAGCATGAGCTGGACATA	GGCGTATTTGAGCATGAGCATGAGCTGGACATA	NZ_CP021388.1	1685	Bifidobacterium breve	Actinobacteria	Actinobacteria	Bifidobacteriales	Bifidobacteriaceae	-	Bifidobacterium
OKDZ01000113.1	2738	2767	CGAGAAGGCCGACGACGCCTTGCCGCGCAT	CGAGAAGGCCGACGACGCCTTGCCGCGCAT	NZ_CP022723.1	1681	Bifidobacterium bifidum	Actinobacteria	Actinobacteria	Bifidobacteriales	Bifidobacteriaceae	-	Bifidobacterium
OODS01000344.1	17674	17702	TTGACTCGTTCTCGTGCGGCGGCGAGGCG	TTGACTCGTTCTCGTGCGGCGGCGAGGCG	AP014658.1	216816	Bifidobacterium longum	Actinobacteria	Actinobacteria	Bifidobacteriales	Bifidobacteriaceae	-	Bifidobacterium
OODS01000344.1	13079	13051	CCACTGATGAAAGACACGGACAAGCTCAC	CCACTGATGAAAGACACGGACAAGCTCAC	CP010453.1	216816	Bifidobacterium longum	Actinobacteria	Actinobacteria	Bifidobacteriales	Bifidobacteriaceae	-	Bifidobacterium
OODS01000344.1	25047	25014	ATCGCACGCATGATCAGCAGCCTGCCCCTCAAGG	ATCGCACGCATGATCAGCAGCCTGCCCCTCAAGG	CP010411.1	1682	Bifidobacterium longum subsp. infantis	Actinobacteria	Actinobacteria	Bifidobacteriales	Bifidobacteriaceae	-	Bifidobacterium
OODS01000344.1	12928	12959	GTGATGGGCAGGTTGCCGCCGGTCCAGGTGAG	GTGATGGGCAGGTTGCCGCCGGTCCAGGTGAG	CP002286.1	890402	Bifidobacterium longum subsp. longum BBMN68	Actinobacteria	Actinobacteria	Bifidobacteriales	Bifidobacteriaceae	-	Bifidobacterium
OODS01000344.1	10507	10538	TCCATTGGAGGACGCCAGCTTTCGGGCAGGGT	TCCATTGGAGGACGCCAGCTTTCAGGCAGGGT	CP002286.1	890402	Bifidobacterium longum subsp. longum BBMN68	Actinobacteria	Actinobacteria	Bifidobacteriales	Bifidobacteriaceae	-	Bifidobacterium
OODS01000344.1	36045	36077	CCAGCTTCTGGTTCCCCGTCGGCTTGGCGGACG	CCAGCTTCTGGTTCCCCGTCGGCTTGGCGGACG	LKSV01000026.1	1679	Bifidobacterium longum subsp. longum	Actinobacteria	Actinobacteria	Bifidobacteriales	Bifidobacteriaceae	-	Bifidobacterium
OODS01000344.1	9597	9629	ATCGCGTCTCTCAAGGAGGCCCAAAGCATCTGG	ATCGCGTCTCTCAAGGAGGCCCAAAGCATCTGG	LKSV01000026.1	1679	Bifidobacterium longum subsp. longum	Actinobacteria	Actinobacteria	Bifidobacteriales	Bifidobacteriaceae	-	Bifidobacterium
OODS01000344.1	5102	5134	TTCCGGGGCTCCGGCTTCGGCGAGGTGCGTGGA	TTCCGGGGCTCCGGCTTCGGCGAGGTGCGTGGA	LKSV01000026.1	1679	Bifidobacterium longum subsp. longum	Actinobacteria	Actinobacteria	Bifidobacteriales	Bifidobacteriaceae	-	Bifidobacterium
OODS01000344.1	4338	4372	AACTTACTTAATTGAGCTATAATTATTATGTCAAC	AACTTACTTAATTGAGCTATAATTATTATGTCAAC	LKSV01000026.1	1679	Bifidobacterium longum subsp. longum	Actinobacteria	Actinobacteria	Bifidobacteriales	Bifidobacteriaceae	-	Bifidobacterium
OODS01000344.1	10462	10496	ATCTTCTGGTTCGCGCCGTCGCGTCCGCCAAATGA	ATCTTCTGGTTCGCGCCGTCGCGTCCGCCAAATGA	LKSV01000029.1	1679	Bifidobacterium longum subsp. longum	Actinobacteria	Actinobacteria	Bifidobacteriales	Bifidobacteriaceae	-	Bifidobacterium
OODS01000344.1	7330	7361	GTCAGATAATCGCCTCGTTGCACGGTGTACCA	GTCAGATAATCGCCTCGTTGCACGGTGTACCA	LNCM01000007.1	1679	Bifidobacterium longum subsp. longum	Actinobacteria	Actinobacteria	Bifidobacteriales	Bifidobacteriaceae	-	Bifidobacterium
OODS01000344.1	17702	17674	CGCCTCGCCGCCGCACGAGAACGAGTCAA	CGCCTCGCCGCCGCACGAGAACGAGTCAA	NC_010816.1	205913	Bifidobacterium longum DJO10A	Actinobacteria	Actinobacteria	Bifidobacteriales	Bifidobacteriaceae	-	Bifidobacterium
OODS01000344.1	12928	12959	GTGATGGGCAGGTTGCCGCCGGTCCAGGTGAG	GTGATGGGCAGGTTGCCGCCGGTCCAGGTGAG	NC_014656.1	890402	Bifidobacterium longum subsp. longum BBMN68	Actinobacteria	Actinobacteria	Bifidobacteriales	Bifidobacteriaceae	-	Bifidobacterium
OODS01000344.1	10507	10538	TCCATTGGAGGACGCCAGCTTTCGGGCAGGGT	TCCATTGGAGGACGCCAGCTTTCAGGCAGGGT	NC_014656.1	890402	Bifidobacterium longum subsp. longum BBMN68	Actinobacteria	Actinobacteria	Bifidobacteriales	Bifidobacteriaceae	-	Bifidobacterium
OODS01000344.1	25047	25014	ATCGCACGCATGATCAGCAGCCTGCCCCTCAAGG	ATCGCACGCATGATCAGCAGCCTGCCCCTCAAGG	NZ_CP010411.1	1682	Bifidobacterium longum subsp. infantis	Actinobacteria	Actinobacteria	Bifidobacteriales	Bifidobacteriaceae	-	Bifidobacterium
OODS01000344.1	13079	13051	CCACTGATGAAAGACACGGACAAGCTCAC	CCACTGATGAAAGACACGGACAAGCTCAC	NZ_CP010453.1	216816	Bifidobacterium longum	Actinobacteria	Actinobacteria	Bifidobacteriales	Bifidobacteriaceae	-	Bifidobacterium
OODS01000344.1	10462	10496	ATCTTCTGGTTCGCGCCGTCGCGTCCGCCAAATGA	ATCTTCTGGTTCGCGCCGTCGCGTCCGCCAAATGA	NZ_CP013673.1	216816	Bifidobacterium longum	Actinobacteria	Actinobacteria	Bifidobacteriales	Bifidobacteriaceae	-	Bifidobacterium
OODS01000344.1	36045	36077	CCAGCTTCTGGTTCCCCGTCGGCTTGGCGGACG	CCAGCTTCTGGTTCCCCGTCGGCTTGGCGGACG	NZ_CP013673.1	216816	Bifidobacterium longum	Actinobacteria	Actinobacteria	Bifidobacteriales	Bifidobacteriaceae	-	Bifidobacterium
OODS01000344.1	9597	9629	ATCGCGTCTCTCAAGGAGGCCCAAAGCATCTGG	ATCGCGTCTCTCAAGGAGGCCCAAAGCATCTGG	NZ_CP013673.1	216816	Bifidobacterium longum	Actinobacteria	Actinobacteria	Bifidobacteriales	Bifidobacteriaceae	-	Bifidobacterium
OODS01000344.1	5102	5134	TTCCGGGGCTCCGGCTTCGGCGAGGTGCGTGGA	TTCCGGGGCTCCGGCTTCGGCGAGGTGCGTGGA	NZ_CP013673.1	216816	Bifidobacterium longum	Actinobacteria	Actinobacteria	Bifidobacteriales	Bifidobacteriaceae	-	Bifidobacterium
OODS01000344.1	4338	4372	AACTTACTTAATTGAGCTATAATTATTATGTCAAC	AACTTACTTAATTGAGCTATAATTATTATGTCAAC	NZ_CP013673.1	216816	Bifidobacterium longum	Actinobacteria	Actinobacteria	Bifidobacteriales	Bifidobacteriaceae	-	Bifidobacterium
OGWT01001635.1	14850	14882	CGGGTTCAGCTGCGCCTTGGTCAGGTCGGCGCT	CGGGTTTAGCTGCGCCTTGGTCAGGTCGGCGCT	AP009256.1	367928	Bifidobacterium adolescentis ATCC 15703	Actinobacteria	Actinobacteria	Bifidobacteriales	Bifidobacteriaceae	-	Bifidobacterium
OGWT01001635.1	5897	5929	CACCTGGAAGTAATTGCTGGTGCATTCCGGATT	CACCTGGAAGTAATTGCTGGCGCATTCCGGATT	AP009256.1	367928	Bifidobacterium adolescentis ATCC 15703	Actinobacteria	Actinobacteria	Bifidobacteriales	Bifidobacteriaceae	-	Bifidobacterium
OGWT01001635.1	11066	11037	ATCGCCGTGCATCTGTCAACCGATGGCCGA	ATCGCCGTGCATCTGTCAACCGATGGCCGA	CP014241.1	1683	Bifidobacterium angulatum	Actinobacteria	Actinobacteria	Bifidobacteriales	Bifidobacteriaceae	-	Bifidobacterium
OGWT01001635.1	14723	14692	TTCGACCACAAGGGCGAGACGCTGCCTGCCCA	TTCGACCACAAGGGCGAGACGCTGCCGGCCCA	AP012325.1	566552	Bifidobacterium catenulatum DSM 16992 = JCM 1194 = LMG 11043	Actinobacteria	Actinobacteria	Bifidobacteriales	Bifidobacteriaceae	-	Bifidobacterium
OGWT01001635.1	13763	13795	CAGTCCGGTGCCCCAATCCAATTCGTCGGCCTC	CAGTCCGGTGCCCCAATCCAATTCGTCGGCCTC	AP012325.1	566552	Bifidobacterium catenulatum DSM 16992 = JCM 1194 = LMG 11043	Actinobacteria	Actinobacteria	Bifidobacteriales	Bifidobacteriaceae	-	Bifidobacterium
OGWT01001635.1	3918	3947	AAGCCGGGGTCTATCACCCGCACGTCATAG	AAGCCGGGGTCTATCACCTGCACGTCATAG	JSDW01000005.1	1681	Bifidobacterium bifidum	Actinobacteria	Actinobacteria	Bifidobacteriales	Bifidobacteriaceae	-	Bifidobacterium
OGWT01001635.1	6087	6056	GAAATTGCGGCGATGATGTCGCTGAAGTTCAG	GAAATTGCGGCGATGATGTCGCTGAAGTTCAG	LSUM01000008.1	28026	Bifidobacterium pseudocatenulatum	Actinobacteria	Actinobacteria	Bifidobacteriales	Bifidobacteriaceae	-	Bifidobacterium
OGWT01001635.1	3601	3632	ATGGTGTATCTTCGTTTTTTGAAAGCGATACG	ATGGTGTATCTTCGTTTTTTGAAAGCGATACG	LSUM01000008.1	28026	Bifidobacterium pseudocatenulatum	Actinobacteria	Actinobacteria	Bifidobacteriales	Bifidobacteriaceae	-	Bifidobacterium
OGWT01001635.1	1492	1461	CGTAGCCGTCGTGACTTTTTGGCCGACCTTGT	CGTAGCCGTCGTGACTTTTTGGCCGACCTTGT	LSUM01000008.1	28026	Bifidobacterium pseudocatenulatum	Actinobacteria	Actinobacteria	Bifidobacteriales	Bifidobacteriaceae	-	Bifidobacterium
OGWT01001635.1	5149	5115	ACGAAGCAACCTTGCATGGCGAACCCTAACCCGGA	ACGAAGCAACCTTGCATGGCGAACCCTAACCCGGA	JDUS01000004.1	1437606	Bifidobacterium bohemicum DSM 22767	Actinobacteria	Actinobacteria	Bifidobacteriales	Bifidobacteriaceae	-	Bifidobacterium
OGWT01001635.1	5415	5448	AAGTTATCGGATGCCGTCAGTCGTCGTCGGTGAG	AAGTTATCGGATGCCGTCAGTCGTCGTCGGTGAG	JDUS01000004.1	1437606	Bifidobacterium bohemicum DSM 22767	Actinobacteria	Actinobacteria	Bifidobacteriales	Bifidobacteriaceae	-	Bifidobacterium
OGWT01001635.1	14850	14882	CGGGTTCAGCTGCGCCTTGGTCAGGTCGGCGCT	CGGGTTTAGCTGCGCCTTGGTCAGGTCGGCGCT	NC_008618.1	367928	Bifidobacterium adolescentis ATCC 15703	Actinobacteria	Actinobacteria	Bifidobacteriales	Bifidobacteriaceae	-	Bifidobacterium
OGWT01001635.1	5897	5929	CACCTGGAAGTAATTGCTGGTGCATTCCGGATT	CACCTGGAAGTAATTGCTGGCGCATTCCGGATT	NC_008618.1	367928	Bifidobacterium adolescentis ATCC 15703	Actinobacteria	Actinobacteria	Bifidobacteriales	Bifidobacteriaceae	-	Bifidobacterium
OGWT01001635.1	14723	14692	TTCGACCACAAGGGCGAGACGCTGCCTGCCCA	TTCGACCACAAGGGCGAGACGCTGCCGGCCCA	NZ_AP012325.1	566552	Bifidobacterium catenulatum DSM 16992 = JCM 1194 = LMG 11043	Actinobacteria	Actinobacteria	Bifidobacteriales	Bifidobacteriaceae	-	Bifidobacterium
OGWT01001635.1	13763	13795	CAGTCCGGTGCCCCAATCCAATTCGTCGGCCTC	CAGTCCGGTGCCCCAATCCAATTCGTCGGCCTC	NZ_AP012325.1	566552	Bifidobacterium catenulatum DSM 16992 = JCM 1194 = LMG 11043	Actinobacteria	Actinobacteria	Bifidobacteriales	Bifidobacteriaceae	-	Bifidobacterium
OGWT01001635.1	11066	11037	ATCGCCGTGCATCTGTCAACCGATGGCCGA	ATCGCCGTGCATCTGTCAACCGATGGCCGA	NZ_CP014241.1	1683	Bifidobacterium angulatum	Actinobacteria	Actinobacteria	Bifidobacteriales	Bifidobacteriaceae	-	Bifidobacterium
OGXS01001325.1	8627	8594	GTCATCGATCATCATGCCGTGGCGAACTTCACCG	GTCCTCGATCATCATGCCGTGGCGAACTTCACCG	AP009256.1	367928	Bifidobacterium adolescentis ATCC 15703	Actinobacteria	Actinobacteria	Bifidobacteriales	Bifidobacteriaceae	-	Bifidobacterium
OGXS01001325.1	9435	9403	CGGGTTCAGCTGCGCCTTGGTCAGGTCGGCGCT	CGGGTTCAGCTGCGCCTTGGTCAGGTCGGCGCT	AP009256.1	367928	Bifidobacterium adolescentis ATCC 15703	Actinobacteria	Actinobacteria	Bifidobacteriales	Bifidobacteriaceae	-	Bifidobacterium
OGXS01001325.1	1781	1749	CACCTGGAAGTAATTGCTGGTGCATTCCGGATT	CACCTGGAAGTAATTGCTGGTGCATTCCGGATT	AP009256.1	367928	Bifidobacterium adolescentis ATCC 15703	Actinobacteria	Actinobacteria	Bifidobacteriales	Bifidobacteriaceae	-	Bifidobacterium
OGXS01001325.1	5569	5601	GGACGCGGGCGACTACCTGACCACCGGACAGAG	GGACGCGGGCGACTACCTGACCACCGGACAGAG	AP012322.1	518635	Bifidobacterium angulatum DSM 20098 = JCM 7096	Actinobacteria	Actinobacteria	Bifidobacteriales	Bifidobacteriaceae	-	Bifidobacterium
OGXS01001325.1	6618	6649	GTGCCCTTGGACATGAAACCGGCAGATTTGCA	GTGCCCTTGGACATGAAACCGGCAGATTTGCA	AP012322.1	518635	Bifidobacterium angulatum DSM 20098 = JCM 7096	Actinobacteria	Actinobacteria	Bifidobacteriales	Bifidobacteriaceae	-	Bifidobacterium
OGXS01001325.1	2030	2061	GAGACGGAGGACGGCATGACGGTGCGCGTCCC	GAGACGGAGGACGGCATGACGGTGCGCGTCCC	AP012322.1	518635	Bifidobacterium angulatum DSM 20098 = JCM 7096	Actinobacteria	Actinobacteria	Bifidobacteriales	Bifidobacteriaceae	-	Bifidobacterium
OGXS01001325.1	5711	5742	AGTCGACGCGGAAGCACCGGCCTAACGTCACC	AGTCGACGCGGAAGCACCGGCCTAACGTCACC	AP012322.1	518635	Bifidobacterium angulatum DSM 20098 = JCM 7096	Actinobacteria	Actinobacteria	Bifidobacteriales	Bifidobacteriaceae	-	Bifidobacterium
OGXS01001325.1	7531	7500	GGTTTCCGGTTTCCCTCATGCTTTCGTGGGTA	GGTTTCCGGTTTCCCTCATGCTTTCGTGGGTA	AP012322.1	518635	Bifidobacterium angulatum DSM 20098 = JCM 7096	Actinobacteria	Actinobacteria	Bifidobacteriales	Bifidobacteriaceae	-	Bifidobacterium
OGXS01001325.1	10316	10345	ACTTCGAGCATTGGCTGGACACCGTGGCGT	ACTTCGAGCATTGGCTGGACACCGTAGCGT	CP014241.1	1683	Bifidobacterium angulatum	Actinobacteria	Actinobacteria	Bifidobacteriales	Bifidobacteriaceae	-	Bifidobacterium
OGXS01001325.1	13193	13222	ATCGCCGTGCATCTGTCAACCGATGGCCGA	ATCGCCGTGCACCTGTCAACCGATGGCCGA	CP014241.1	1683	Bifidobacterium angulatum	Actinobacteria	Actinobacteria	Bifidobacteriales	Bifidobacteriaceae	-	Bifidobacterium
OGXS01001325.1	4264	4298	GCCGTGTCATGGCCCAGCTCTTGGCGTGGTACCAG	GCCGTGTCATGGCCCAGCTCTTGGCGTGGTACCAG	CP006712.1	1385939	Bifidobacterium breve JCM 7017	Actinobacteria	Actinobacteria	Bifidobacteriales	Bifidobacteriaceae	-	Bifidobacterium
OGXS01001325.1	4569	4535	CACTGTCGCGGTGTGCTCAATATAACCGTGTCATA	CACTGTCGCGGTGTGCTCAATATCACCGTGTCATA	CP000303.1	326426	Bifidobacterium breve UCC2003	Actinobacteria	Actinobacteria	Bifidobacteriales	Bifidobacteriaceae	-	Bifidobacterium
OGXS01001325.1	6228	6197	GCACCAATCGCACGAAAGCGTTCCCGTCCAAT	GCACCAATCGCACGAAAGCGTTCCCGTCCAAT	LSUM01000008.1	28026	Bifidobacterium pseudocatenulatum	Actinobacteria	Actinobacteria	Bifidobacteriales	Bifidobacteriaceae	-	Bifidobacterium
OGXS01001325.1	6912	6943	GCCTACAAGACGGCGATAGAGGCCGGGTGGAT	GCCTACAAGACGGCGATAGAGGCCGGGTGGAT	LSUM01000008.1	28026	Bifidobacterium pseudocatenulatum	Actinobacteria	Actinobacteria	Bifidobacteriales	Bifidobacteriaceae	-	Bifidobacterium
OGXS01001325.1	3635	3604	TGGCGATAGGCTGCGGACCACGCCATAGCAAC	TGGCGATAGGCTGCGGACCACGCCATGGCAAC	LSUM01000008.1	28026	Bifidobacterium pseudocatenulatum	Actinobacteria	Actinobacteria	Bifidobacteriales	Bifidobacteriaceae	-	Bifidobacterium
OGXS01001325.1	2518	2552	ACGAAGCAACCTTGCATGGCGAACCCTAACCCGGA	ACGAAGCAACCTTGCATGGCGAACCCTAACCCGGA	JDUS01000004.1	1437606	Bifidobacterium bohemicum DSM 22767	Actinobacteria	Actinobacteria	Bifidobacteriales	Bifidobacteriaceae	-	Bifidobacterium
OGXS01001325.1	2251	2218	AAGTTATCGGATGCCGTCAGTCGTCGTCGGTGAG	AAGTTATCGGATGCCGTCAGTCGTCGTCGTTGAG	JDUS01000004.1	1437606	Bifidobacterium bohemicum DSM 22767	Actinobacteria	Actinobacteria	Bifidobacteriales	Bifidobacteriaceae	-	Bifidobacterium
OGXS01001325.1	8627	8594	GTCATCGATCATCATGCCGTGGCGAACTTCACCG	GTCCTCGATCATCATGCCGTGGCGAACTTCACCG	NC_008618.1	367928	Bifidobacterium adolescentis ATCC 15703	Actinobacteria	Actinobacteria	Bifidobacteriales	Bifidobacteriaceae	-	Bifidobacterium
OGXS01001325.1	9435	9403	CGGGTTCAGCTGCGCCTTGGTCAGGTCGGCGCT	CGGGTTCAGCTGCGCCTTGGTCAGGTCGGCGCT	NC_008618.1	367928	Bifidobacterium adolescentis ATCC 15703	Actinobacteria	Actinobacteria	Bifidobacteriales	Bifidobacteriaceae	-	Bifidobacterium
OGXS01001325.1	1781	1749	CACCTGGAAGTAATTGCTGGTGCATTCCGGATT	CACCTGGAAGTAATTGCTGGTGCATTCCGGATT	NC_008618.1	367928	Bifidobacterium adolescentis ATCC 15703	Actinobacteria	Actinobacteria	Bifidobacteriales	Bifidobacteriaceae	-	Bifidobacterium
OGXS01001325.1	4569	4535	CACTGTCGCGGTGTGCTCAATATAACCGTGTCATA	CACTGTCGCGGTGTGCTCAATATCACCGTGTCATA	NC_020517.1	326426	Bifidobacterium breve UCC2003	Actinobacteria	Actinobacteria	Bifidobacteriales	Bifidobacteriaceae	-	Bifidobacterium
OGXS01001325.1	5569	5601	GGACGCGGGCGACTACCTGACCACCGGACAGAG	GGACGCGGGCGACTACCTGACCACCGGACAGAG	NZ_AP012322.1	518635	Bifidobacterium angulatum DSM 20098 = JCM 7096	Actinobacteria	Actinobacteria	Bifidobacteriales	Bifidobacteriaceae	-	Bifidobacterium
OGXS01001325.1	6618	6649	GTGCCCTTGGACATGAAACCGGCAGATTTGCA	GTGCCCTTGGACATGAAACCGGCAGATTTGCA	NZ_AP012322.1	518635	Bifidobacterium angulatum DSM 20098 = JCM 7096	Actinobacteria	Actinobacteria	Bifidobacteriales	Bifidobacteriaceae	-	Bifidobacterium
OGXS01001325.1	2030	2061	GAGACGGAGGACGGCATGACGGTGCGCGTCCC	GAGACGGAGGACGGCATGACGGTGCGCGTCCC	NZ_AP012322.1	518635	Bifidobacterium angulatum DSM 20098 = JCM 7096	Actinobacteria	Actinobacteria	Bifidobacteriales	Bifidobacteriaceae	-	Bifidobacterium
OGXS01001325.1	5711	5742	AGTCGACGCGGAAGCACCGGCCTAACGTCACC	AGTCGACGCGGAAGCACCGGCCTAACGTCACC	NZ_AP012322.1	518635	Bifidobacterium angulatum DSM 20098 = JCM 7096	Actinobacteria	Actinobacteria	Bifidobacteriales	Bifidobacteriaceae	-	Bifidobacterium
OGXS01001325.1	7531	7500	GGTTTCCGGTTTCCCTCATGCTTTCGTGGGTA	GGTTTCCGGTTTCCCTCATGCTTTCGTGGGTA	NZ_AP012322.1	518635	Bifidobacterium angulatum DSM 20098 = JCM 7096	Actinobacteria	Actinobacteria	Bifidobacteriales	Bifidobacteriaceae	-	Bifidobacterium
OGXS01001325.1	4264	4298	GCCGTGTCATGGCCCAGCTCTTGGCGTGGTACCAG	GCCGTGTCATGGCCCAGCTCTTGGCGTGGTACCAG	NZ_CP006712.1	1385939	Bifidobacterium breve JCM 7017	Actinobacteria	Actinobacteria	Bifidobacteriales	Bifidobacteriaceae	-	Bifidobacterium
OGXS01001325.1	10316	10345	ACTTCGAGCATTGGCTGGACACCGTGGCGT	ACTTCGAGCATTGGCTGGACACCGTAGCGT	NZ_CP014241.1	1683	Bifidobacterium angulatum	Actinobacteria	Actinobacteria	Bifidobacteriales	Bifidobacteriaceae	-	Bifidobacterium
OGXS01001325.1	13193	13222	ATCGCCGTGCATCTGTCAACCGATGGCCGA	ATCGCCGTGCACCTGTCAACCGATGGCCGA	NZ_CP014241.1	1683	Bifidobacterium angulatum	Actinobacteria	Actinobacteria	Bifidobacteriales	Bifidobacteriaceae	-	Bifidobacterium
OGXS01001325.1	4646	4680	GCGCAGACGGGCAAGGACGCGGGCGACCACTTCAA	GCGCAGACGGGCAAGGACGCGGGCGACCACTTCAA	NZ_CP021392.1	1685	Bifidobacterium breve	Actinobacteria	Actinobacteria	Bifidobacteriales	Bifidobacteriaceae	-	Bifidobacterium
OIET01000963.1	2645	2676	TGGCGGCTCAGGGTGGTGTAGCCGCCGTAGGT	TGGCGGCTCAGGGTCGTGTAGCCGCCGTAGGT	AP012322.1	518635	Bifidobacterium angulatum DSM 20098 = JCM 7096	Actinobacteria	Actinobacteria	Bifidobacteriales	Bifidobacteriaceae	-	Bifidobacterium
OIET01000963.1	11049	11015	AAACCGGGACGCAACCTCACCGCATGGCAGGCCGT	AAACCGGGACGCAACCTCGCCGCATGGCAGGCCGT	CP002743.1	866777	Bifidobacterium breve ACS-071-V-Sch8b	Actinobacteria	Actinobacteria	Bifidobacteriales	Bifidobacteriaceae	-	Bifidobacterium
OIET01000963.1	10259	10224	GTAGCTTTCCTCGACGTGCCCGCCGAACCGGCCGGG	GTAGCTTTCCTCGACGTGCCCGCCGAACCGGCCGGG	CP002743.1	866777	Bifidobacterium breve ACS-071-V-Sch8b	Actinobacteria	Actinobacteria	Bifidobacteriales	Bifidobacteriaceae	-	Bifidobacterium
OIET01000963.1	10937	10971	TTGCCGTCGATGGTCGGGGAGCCGTGCCCGGTGAG	TTGCCGTCGATGGTCGGGGAGCCGTGCCCGGTGAG	CP002743.1	866777	Bifidobacterium breve ACS-071-V-Sch8b	Actinobacteria	Actinobacteria	Bifidobacteriales	Bifidobacteriaceae	-	Bifidobacterium
OIET01000963.1	13703	13737	CCGGTCGATGCCGGTCGTGCTTGTCGGTTTGTCGA	CCGGTCGATGCCGGTCGTGCTTGTCGGTTTGTCGA	CP002743.1	866777	Bifidobacterium breve ACS-071-V-Sch8b	Actinobacteria	Actinobacteria	Bifidobacteriales	Bifidobacteriaceae	-	Bifidobacterium
OIET01000963.1	10530	10498	CACCAAGCTCCGCGCGTTGATTCTCGCGGTGTT	CACCAAGCTCCGCGCGTTGATTCTCGCGGTGTT	CP002743.1	866777	Bifidobacterium breve ACS-071-V-Sch8b	Actinobacteria	Actinobacteria	Bifidobacteriales	Bifidobacteriaceae	-	Bifidobacterium
OIET01000963.1	15660	15693	CCAATGCGGAGAGGATACGGCCTGGGATGCTGGA	CCAATGCGGAGAGGATACGGCCTGGGATGCTGGA	CP002743.1	866777	Bifidobacterium breve ACS-071-V-Sch8b	Actinobacteria	Actinobacteria	Bifidobacteriales	Bifidobacteriaceae	-	Bifidobacterium
OIET01000963.1	10632	10666	CCGGCCACGCCGCTGCCGGTGGGAGCACCCTGGGT	CCGGCCACGCCGCTGCCGGTGGGAGCACCCTGGGT	CP002743.1	866777	Bifidobacterium breve ACS-071-V-Sch8b	Actinobacteria	Actinobacteria	Bifidobacteriales	Bifidobacteriaceae	-	Bifidobacterium
OIET01000963.1	12026	11992	CCAATCAATTGTTAACCAATCCATCTAGTCAAGGA	CCAATCAATTGTTAACCAATCCATCTAGTCAAGGA	CP006712.1	1385939	Bifidobacterium breve JCM 7017	Actinobacteria	Actinobacteria	Bifidobacteriales	Bifidobacteriaceae	-	Bifidobacterium
OIET01000963.1	11247	11212	GTGGTGTTGCCCGACACGTTCACCGTGGTGCTGGAC	GTGGTGTTGCCCGACACGTTCACCGTGGTGCTGGAC	CP006712.1	1385939	Bifidobacterium breve JCM 7017	Actinobacteria	Actinobacteria	Bifidobacteriales	Bifidobacteriaceae	-	Bifidobacterium
OIET01000963.1	9906	9938	CAGACCGGCCGGCGCAATGATGACCCAAGCATG	CAGACCGGCCGGCGCAATGATGACCCAAGCATG	CP006712.1	1385939	Bifidobacterium breve JCM 7017	Actinobacteria	Actinobacteria	Bifidobacteriales	Bifidobacteriaceae	-	Bifidobacterium
OIET01000963.1	6377	6343	GCCGTGTCATGGCCCAGCTCTTGGCGTGGTACCAG	GCCGTGTCATGGCCCAGCTCTTGGCGTGGTACCAG	CP006712.1	1385939	Bifidobacterium breve JCM 7017	Actinobacteria	Actinobacteria	Bifidobacteriales	Bifidobacteriaceae	-	Bifidobacterium
OIET01000963.1	16727	16761	CCAGCCGTCTGGGTGAGCATCATCGCCACGCTTTT	CCAGCCGTCTGGGTGAGCATCATCGCCACGCTTTT	CP006712.1	1385939	Bifidobacterium breve JCM 7017	Actinobacteria	Actinobacteria	Bifidobacteriales	Bifidobacteriaceae	-	Bifidobacterium
OIET01000963.1	15571	15606	GGTCACGCCGTCCCATGCGCTTTTCAATCCCCGGAG	GGTCACGCCGTCCCATGCGCTTTTCAATCCCCGGAG	CP000303.1	326426	Bifidobacterium breve UCC2003	Actinobacteria	Actinobacteria	Bifidobacteriales	Bifidobacteriaceae	-	Bifidobacterium
OIET01000963.1	6840	6873	CCTGCTCCGTCCCGGCCCGCTCCCACTCCACGCT	CCTGCTCCGTCCCGGCCCGCTCCCACTCCACGCT	CP000303.1	326426	Bifidobacterium breve UCC2003	Actinobacteria	Actinobacteria	Bifidobacteriales	Bifidobacteriaceae	-	Bifidobacterium
OIET01000963.1	11083	11115	GTATTCCAGCGTGCCGGCCGTGTCGGGCACGGT	GTATTCCAGCGTGCCGGCCGTGTCGGGCACGGT	CP000303.1	326426	Bifidobacterium breve UCC2003	Actinobacteria	Actinobacteria	Bifidobacteriales	Bifidobacteriaceae	-	Bifidobacterium
OIET01000963.1	6072	6106	CACTGTCGCGGTGTGCTCAATATAACCGTGTCATA	CACTGTCGCGGTGTGCTCAATATAACCGTGTCATA	CP000303.1	326426	Bifidobacterium breve UCC2003	Actinobacteria	Actinobacteria	Bifidobacteriales	Bifidobacteriaceae	-	Bifidobacterium
OIET01000963.1	6875	6903	AAGCCGGGGTCTATCACCCGCACGTCATA	AAGCCGGGGTCTATCACCCGCACGTCATA	JSDW01000005.1	1681	Bifidobacterium bifidum	Actinobacteria	Actinobacteria	Bifidobacteriales	Bifidobacteriaceae	-	Bifidobacterium
OIET01000963.1	11016	11049	CGGCCTGCCATGCGGTGAGGTTGCGTCCCGGTTT	CGGCCTGCCATGCGGCGAGGTTGCGTCCCGGTTT	KE993268.1	1261072	Bifidobacterium breve JCP7499	Actinobacteria	Actinobacteria	Bifidobacteriales	Bifidobacteriaceae	-	Bifidobacterium
OIET01000963.1	13419	13387	GGCATGGGTGAAATACGCGCAGAACACGCAAAT	GGCATGGGTGAAATACGCGCAGAACACGCAAAT	AWFT01000001.1	1365966	Bifidobacterium breve MCC 1340	Actinobacteria	Actinobacteria	Bifidobacteriales	Bifidobacteriaceae	-	Bifidobacterium
OIET01000963.1	16940	16973	GACGTGTCGATGCCCGCGAAGTTCATGGTCTGCA	GACGTGTCGATGCCCGCGAAGTTCATGGTCTGCA	AVQE01000001.1	1365968	Bifidobacterium breve MCC 1604	Actinobacteria	Actinobacteria	Bifidobacteriales	Bifidobacteriaceae	-	Bifidobacterium
OIET01000963.1	7475	7507	CACGCAAGGGCTGTTGATGGCGTCGCCCGCCTT	CATGCAAGGGCTGTTGATGGCGTCGCCCGCCTT	LKSV01000026.1	1679	Bifidobacterium longum subsp. longum	Actinobacteria	Actinobacteria	Bifidobacteriales	Bifidobacteriaceae	-	Bifidobacterium
OIET01000963.1	3736	3705	GCCTACAAGACGGCGATAGAGGCCGGGTGGAT	GCCTACAAGACGGCGATAGAGGCCGGATGGAT	LSUM01000008.1	28026	Bifidobacterium pseudocatenulatum	Actinobacteria	Actinobacteria	Bifidobacteriales	Bifidobacteriaceae	-	Bifidobacterium
OIET01000963.1	11049	11015	AAACCGGGACGCAACCTCACCGCATGGCAGGCCGT	AAACCGGGACGCAACCTCGCCGCATGGCAGGCCGT	NC_017218.1	866777	Bifidobacterium breve ACS-071-V-Sch8b	Actinobacteria	Actinobacteria	Bifidobacteriales	Bifidobacteriaceae	-	Bifidobacterium
OIET01000963.1	10259	10224	GTAGCTTTCCTCGACGTGCCCGCCGAACCGGCCGGG	GTAGCTTTCCTCGACGTGCCCGCCGAACCGGCCGGG	NC_017218.1	866777	Bifidobacterium breve ACS-071-V-Sch8b	Actinobacteria	Actinobacteria	Bifidobacteriales	Bifidobacteriaceae	-	Bifidobacterium
OIET01000963.1	10937	10971	TTGCCGTCGATGGTCGGGGAGCCGTGCCCGGTGAG	TTGCCGTCGATGGTCGGGGAGCCGTGCCCGGTGAG	NC_017218.1	866777	Bifidobacterium breve ACS-071-V-Sch8b	Actinobacteria	Actinobacteria	Bifidobacteriales	Bifidobacteriaceae	-	Bifidobacterium
OIET01000963.1	13703	13737	CCGGTCGATGCCGGTCGTGCTTGTCGGTTTGTCGA	CCGGTCGATGCCGGTCGTGCTTGTCGGTTTGTCGA	NC_017218.1	866777	Bifidobacterium breve ACS-071-V-Sch8b	Actinobacteria	Actinobacteria	Bifidobacteriales	Bifidobacteriaceae	-	Bifidobacterium
OIET01000963.1	10530	10498	CACCAAGCTCCGCGCGTTGATTCTCGCGGTGTT	CACCAAGCTCCGCGCGTTGATTCTCGCGGTGTT	NC_017218.1	866777	Bifidobacterium breve ACS-071-V-Sch8b	Actinobacteria	Actinobacteria	Bifidobacteriales	Bifidobacteriaceae	-	Bifidobacterium
OIET01000963.1	15660	15693	CCAATGCGGAGAGGATACGGCCTGGGATGCTGGA	CCAATGCGGAGAGGATACGGCCTGGGATGCTGGA	NC_017218.1	866777	Bifidobacterium breve ACS-071-V-Sch8b	Actinobacteria	Actinobacteria	Bifidobacteriales	Bifidobacteriaceae	-	Bifidobacterium
OIET01000963.1	10632	10666	CCGGCCACGCCGCTGCCGGTGGGAGCACCCTGGGT	CCGGCCACGCCGCTGCCGGTGGGAGCACCCTGGGT	NC_017218.1	866777	Bifidobacterium breve ACS-071-V-Sch8b	Actinobacteria	Actinobacteria	Bifidobacteriales	Bifidobacteriaceae	-	Bifidobacterium
OIET01000963.1	15571	15606	GGTCACGCCGTCCCATGCGCTTTTCAATCCCCGGAG	GGTCACGCCGTCCCATGCGCTTTTCAATCCCCGGAG	NC_020517.1	326426	Bifidobacterium breve UCC2003	Actinobacteria	Actinobacteria	Bifidobacteriales	Bifidobacteriaceae	-	Bifidobacterium
OIET01000963.1	6840	6873	CCTGCTCCGTCCCGGCCCGCTCCCACTCCACGCT	CCTGCTCCGTCCCGGCCCGCTCCCACTCCACGCT	NC_020517.1	326426	Bifidobacterium breve UCC2003	Actinobacteria	Actinobacteria	Bifidobacteriales	Bifidobacteriaceae	-	Bifidobacterium
OIET01000963.1	11083	11115	GTATTCCAGCGTGCCGGCCGTGTCGGGCACGGT	GTATTCCAGCGTGCCGGCCGTGTCGGGCACGGT	NC_020517.1	326426	Bifidobacterium breve UCC2003	Actinobacteria	Actinobacteria	Bifidobacteriales	Bifidobacteriaceae	-	Bifidobacterium
OIET01000963.1	6072	6106	CACTGTCGCGGTGTGCTCAATATAACCGTGTCATA	CACTGTCGCGGTGTGCTCAATATAACCGTGTCATA	NC_020517.1	326426	Bifidobacterium breve UCC2003	Actinobacteria	Actinobacteria	Bifidobacteriales	Bifidobacteriaceae	-	Bifidobacterium
OIET01000963.1	2645	2676	TGGCGGCTCAGGGTGGTGTAGCCGCCGTAGGT	TGGCGGCTCAGGGTCGTGTAGCCGCCGTAGGT	NZ_AP012322.1	518635	Bifidobacterium angulatum DSM 20098 = JCM 7096	Actinobacteria	Actinobacteria	Bifidobacteriales	Bifidobacteriaceae	-	Bifidobacterium
OIET01000963.1	12026	11992	CCAATCAATTGTTAACCAATCCATCTAGTCAAGGA	CCAATCAATTGTTAACCAATCCATCTAGTCAAGGA	NZ_CP006712.1	1385939	Bifidobacterium breve JCM 7017	Actinobacteria	Actinobacteria	Bifidobacteriales	Bifidobacteriaceae	-	Bifidobacterium
OIET01000963.1	11247	11212	GTGGTGTTGCCCGACACGTTCACCGTGGTGCTGGAC	GTGGTGTTGCCCGACACGTTCACCGTGGTGCTGGAC	NZ_CP006712.1	1385939	Bifidobacterium breve JCM 7017	Actinobacteria	Actinobacteria	Bifidobacteriales	Bifidobacteriaceae	-	Bifidobacterium
OIET01000963.1	9906	9938	CAGACCGGCCGGCGCAATGATGACCCAAGCATG	CAGACCGGCCGGCGCAATGATGACCCAAGCATG	NZ_CP006712.1	1385939	Bifidobacterium breve JCM 7017	Actinobacteria	Actinobacteria	Bifidobacteriales	Bifidobacteriaceae	-	Bifidobacterium
OIET01000963.1	6377	6343	GCCGTGTCATGGCCCAGCTCTTGGCGTGGTACCAG	GCCGTGTCATGGCCCAGCTCTTGGCGTGGTACCAG	NZ_CP006712.1	1385939	Bifidobacterium breve JCM 7017	Actinobacteria	Actinobacteria	Bifidobacteriales	Bifidobacteriaceae	-	Bifidobacterium
OIET01000963.1	16727	16761	CCAGCCGTCTGGGTGAGCATCATCGCCACGCTTTT	CCAGCCGTCTGGGTGAGCATCATCGCCACGCTTTT	NZ_CP006712.1	1385939	Bifidobacterium breve JCM 7017	Actinobacteria	Actinobacteria	Bifidobacteriales	Bifidobacteriaceae	-	Bifidobacterium
OIET01000963.1	7475	7507	CACGCAAGGGCTGTTGATGGCGTCGCCCGCCTT	CATGCAAGGGCTGTTGATGGCGTCGCCCGCCTT	NZ_CP013673.1	216816	Bifidobacterium longum	Actinobacteria	Actinobacteria	Bifidobacteriales	Bifidobacteriaceae	-	Bifidobacterium
OIET01000963.1	16566	16531	GCCATCATGGACTTGGGCATGAGCGACGTCGCCAAG	GCCATCATGGACTTGGGCATGAGCGACGTCGCCAAG	NZ_CP021387.1	1685	Bifidobacterium breve	Actinobacteria	Actinobacteria	Bifidobacteriales	Bifidobacteriaceae	-	Bifidobacterium
OIET01000963.1	10531	10498	ACACCAAGCTCCGCGCGTTGATTCTCGCGGTGTT	ACACCAAGCTCCGCGCGTTGATTCTCGCGGTGTT	NZ_CP021387.1	1685	Bifidobacterium breve	Actinobacteria	Actinobacteria	Bifidobacteriales	Bifidobacteriaceae	-	Bifidobacterium
OIET01000963.1	16541	16572	TCGCTCATGCCCAAGTCCATGATGGCCTTGTT	TCGCTCATGCCCAAGTCCATGATGGCCTTGTT	NZ_CP021388.1	1685	Bifidobacterium breve	Actinobacteria	Actinobacteria	Bifidobacteriales	Bifidobacteriaceae	-	Bifidobacterium
OIET01000963.1	16688	16654	CCGACGCCATCCCCGGCGCTTCGGGCAAACTCCAG	CCGACGCCATCCCCGGCGCTTCGGGCAAACTTCAG	NZ_CP021392.1	1685	Bifidobacterium breve	Actinobacteria	Actinobacteria	Bifidobacteriales	Bifidobacteriaceae	-	Bifidobacterium
OIET01000963.1	1535	1569	CCCCACATGGGGTAATCGATGTCAGGGGGCTCGAT	CCCCACATGGGGTAATCGATGTCAGGGGGCTCGAT	NZ_CP021392.1	1685	Bifidobacterium breve	Actinobacteria	Actinobacteria	Bifidobacteriales	Bifidobacteriaceae	-	Bifidobacterium
OIET01000963.1	12530	12497	AACACGACAACTAAAAGGACACAACAATGGCATT	AACACGACAACTAAAAGGACACAACAATGGCATT	NZ_CP021392.1	1685	Bifidobacterium breve	Actinobacteria	Actinobacteria	Bifidobacteriales	Bifidobacteriaceae	-	Bifidobacterium
OIET01000963.1	12025	11992	CAACCAATTGTTAACCAATCCATCTAGTCAAGGA	CAATCAATTGTTAACCAATCCATCTAGTCAAGGA	NZ_CP021392.1	1685	Bifidobacterium breve	Actinobacteria	Actinobacteria	Bifidobacteriales	Bifidobacteriaceae	-	Bifidobacterium
OIET01000963.1	1431	1464	CGGCCAAAAGGCCGATGGCCTTGGTGATGGGGTC	CGGCCAAAAGGCCGATGGCCTTGGTGATGGGGTC	NZ_CP021392.1	1685	Bifidobacterium breve	Actinobacteria	Actinobacteria	Bifidobacteriales	Bifidobacteriaceae	-	Bifidobacterium
OIET01000963.1	5995	5961	GCGCAGACGGGCAAGGACGCGGGCGACCACTTCAA	GCGCAGACGGGCAAGGACGCGGGCGACCACTTCAA	NZ_CP021392.1	1685	Bifidobacterium breve	Actinobacteria	Actinobacteria	Bifidobacteriales	Bifidobacteriaceae	-	Bifidobacterium
OIET01000963.1	16998	16964	ATGAGCGACAGCACCGACAAGTTCGTGCAGACCAT	ATGAGCGACAGCACCGACAAGTTCGTGCAGACCAT	NZ_CP021392.1	1685	Bifidobacterium breve	Actinobacteria	Actinobacteria	Bifidobacteriales	Bifidobacteriaceae	-	Bifidobacterium
OIET01000963.1	13274	13241	ACCAAACCCAAGGCCGTGCTCGTAACCCGCGTCA	ACCAAACCCAAGGCCGTGCTCGTAACCCGCGTCA	NZ_CP021392.1	1685	Bifidobacterium breve	Actinobacteria	Actinobacteria	Bifidobacteriales	Bifidobacteriaceae	-	Bifidobacterium
OIET01000963.1	11594	11559	GGCCGACCACAAGGCCACCGGCAGCATGGACGCGGA	GGCCGACCACAAGGCCACCGGCAGCATGGACGCGGA	NZ_CP034192.1	1685	Bifidobacterium breve	Actinobacteria	Actinobacteria	Bifidobacteriales	Bifidobacteriaceae	-	Bifidobacterium
OLNQ01002138.1	8334	8368	CTGCCGAAGGCGGCGGCTTTGCCGGTGACCTTGCT	CTGCCGAAGGCGGCGGCTTTGCCGGTGACCTTGCT	CP002743.1	866777	Bifidobacterium breve ACS-071-V-Sch8b	Actinobacteria	Actinobacteria	Bifidobacteriales	Bifidobacteriaceae	-	Bifidobacterium
OLNQ01002138.1	14167	14198	GTCGCGCCGCCCGGCCTCAGCTGGCTGCCGTT	GTCGCGCCGCCCGGCCTCAGCTGGCTGCCGTT	JNWB01000026.1	1457183	Bifidobacterium longum subsp. infantis EK3	Actinobacteria	Actinobacteria	Bifidobacteriales	Bifidobacteriaceae	-	Bifidobacterium
OLNQ01002138.1	1939	1971	GCACAAAAAGCTGCCCCCTGCTCAGTGGCGGGA	GCACAAAAAGCTGCCCCCTGCTCAGTGGCGGGA	JNVZ01000015.1	1350473	Bifidobacterium longum subsp. longum 17-1B	Actinobacteria	Actinobacteria	Bifidobacteriales	Bifidobacteriaceae	-	Bifidobacterium
OLNQ01002138.1	13553	13580	CGGTGCCCGGCAGGTCGTCAACGATCTG	CGGTGCCCGGCAGGTCGTCAACGATCTG	AJTJ01000060.1	1161745	Bifidobacterium longum subsp. longum 2-2B	Actinobacteria	Actinobacteria	Bifidobacteriales	Bifidobacteriaceae	-	Bifidobacterium
OLNQ01002138.1	13553	13580	CGGTGCC-GGCAGGTCGTCAACGATCTG	CGGTGCCCGGCAGGTCGTCAACGATCTG	AJTI01000057.1	1161904	Bifidobacterium longum subsp. longum 35B	Actinobacteria	Actinobacteria	Bifidobacteriales	Bifidobacteriaceae	-	Bifidobacterium
OLNQ01002138.1	12727	12760	TCACGGTGCCGTCCAGGCCTCTCAATTTCAGCCA	TCACGGTGCCGTCCAGGCCTCTCAATTTCAGCCA	LKSV01000026.1	1679	Bifidobacterium longum subsp. longum	Actinobacteria	Actinobacteria	Bifidobacteriales	Bifidobacteriaceae	-	Bifidobacterium
OLNQ01002138.1	15334	15365	CACTCGTCCAGCAGCCGAGGGCTTCGTGGCGT	CACTCGTCCAGCAGCCGAGGGCTTCGTGGCGT	LKSV01000026.1	1679	Bifidobacterium longum subsp. longum	Actinobacteria	Actinobacteria	Bifidobacteriales	Bifidobacteriaceae	-	Bifidobacterium
OLNQ01002138.1	5444	5413	ACAGCGAAAGCGTCCGACGGCGCGCTTGAGTT	ACAGCGAAAGCGTCCGACGGCGCGCTTGAGTT	LNCM01000007.1	1679	Bifidobacterium longum subsp. longum	Actinobacteria	Actinobacteria	Bifidobacteriales	Bifidobacteriaceae	-	Bifidobacterium
OLNQ01002138.1	181	150	ATTCCACCGAGCATGGCGGAGGTGCGCTGATG	ATTCCACCGAGCATGGCGGAGGTGCGCTGATG	LNCM01000007.1	1679	Bifidobacterium longum subsp. longum	Actinobacteria	Actinobacteria	Bifidobacteriales	Bifidobacteriaceae	-	Bifidobacterium
OLNQ01002138.1	8334	8368	CTGCCGAAGGCGGCGGCTTTGCCGGTGACCTTGCT	CTGCCGAAGGCGGCGGCTTTGCCGGTGACCTTGCT	NC_017218.1	866777	Bifidobacterium breve ACS-071-V-Sch8b	Actinobacteria	Actinobacteria	Bifidobacteriales	Bifidobacteriaceae	-	Bifidobacterium
OLNQ01002138.1	12727	12760	TCACGGTGCCGTCCAGGCCTCTCAATTTCAGCCA	TCACGGTGCCGTCCAGGCCTCTCAATTTCAGCCA	NZ_CP013673.1	216816	Bifidobacterium longum	Actinobacteria	Actinobacteria	Bifidobacteriales	Bifidobacteriaceae	-	Bifidobacterium
OLNQ01002138.1	15334	15365	CACTCGTCCAGCAGCCGAGGGCTTCGTGGCGT	CACTCGTCCAGCAGCCGAGGGCTTCGTGGCGT	NZ_CP013673.1	216816	Bifidobacterium longum	Actinobacteria	Actinobacteria	Bifidobacteriales	Bifidobacteriaceae	-	Bifidobacterium
OLNQ01002138.1	6231	6263	CTGGTCGATGCCGTCGGTGCCCCACTGGATGCT	CTGGTCGATGCCGTCGGTGCCCCACTGGATGCT	NZ_CP021387.1	1685	Bifidobacterium breve	Actinobacteria	Actinobacteria	Bifidobacteriales	Bifidobacteriaceae	-	Bifidobacterium
OLWH01000622.1	8245	8278	GCCACACCGAGCGCAACGGGTCGCTGCTGACCCT	GCCACACCGAGCGCAACGGGTCGCTGCTGACCCT	AP009256.1	367928	Bifidobacterium adolescentis ATCC 15703	Actinobacteria	Actinobacteria	Bifidobacteriales	Bifidobacteriaceae	-	Bifidobacterium
OLWH01000622.1	15464	15496	CACCTGGAAGTAATTGCTGGTGCATTCCGGATT	CACCTGGAAGTAATTGCTGGTGCATTCCGGATT	AP009256.1	367928	Bifidobacterium adolescentis ATCC 15703	Actinobacteria	Actinobacteria	Bifidobacteriales	Bifidobacteriaceae	-	Bifidobacterium
OLWH01000622.1	12348	12381	CCTCTTCGGTCAGGCTAAACGCCTCGTCCAAGGT	CCTCTTCGGTCAGGCTAAACGCCTCGTCCAAGGT	AP009256.1	367928	Bifidobacterium adolescentis ATCC 15703	Actinobacteria	Actinobacteria	Bifidobacteriales	Bifidobacteriaceae	-	Bifidobacterium
OLWH01000622.1	15215	15184	GAGACGGAGGACGGCATGACGGTGCGCGTCCC	GAGACGGAGGACGGCATGACGGTGCGCGTCCC	AP012322.1	518635	Bifidobacterium angulatum DSM 20098 = JCM 7096	Actinobacteria	Actinobacteria	Bifidobacteriales	Bifidobacteriaceae	-	Bifidobacterium
OLWH01000622.1	1162	1131	CTCCGTGGTCTCAACCGATTCATGGCCTAGAA	CTCCGTGGTCTCAACCGACTCATGGCCTAGAA	AP012322.1	518635	Bifidobacterium angulatum DSM 20098 = JCM 7096	Actinobacteria	Actinobacteria	Bifidobacteriales	Bifidobacteriaceae	-	Bifidobacterium
OLWH01000622.1	13692	13721	CGACACAACCGGGTCGCTTGGCTTCGCGTG	CGACACAACCGGGTCGCTTGGCTTCGCGTG	CP014241.1	1683	Bifidobacterium angulatum	Actinobacteria	Actinobacteria	Bifidobacteriales	Bifidobacteriaceae	-	Bifidobacterium
OLWH01000622.1	7585	7554	TTCGACCACAAGGGCGAGACGCTGCCTGCCCA	TTCGACCACAAGGGCGAGACGCTGCCGGCCCA	AP012325.1	566552	Bifidobacterium catenulatum DSM 16992 = JCM 1194 = LMG 11043	Actinobacteria	Actinobacteria	Bifidobacteriales	Bifidobacteriaceae	-	Bifidobacterium
OLWH01000622.1	6629	6661	CAGTCCGGTGCCCCAATCCAATTCGTCGGCCTC	CAGTCCGGTGCCCCAATCCAATTCGTCGGCCTC	AP012325.1	566552	Bifidobacterium catenulatum DSM 16992 = JCM 1194 = LMG 11043	Actinobacteria	Actinobacteria	Bifidobacteriales	Bifidobacteriaceae	-	Bifidobacterium
OLWH01000622.1	14727	14693	ACGAAGCAACCTTGCATGGCGAACCCTAACCCGGA	ACGAAGCAACCTTGCATGGCGAACCCTAACCCGGA	JDUS01000004.1	1437606	Bifidobacterium bohemicum DSM 22767	Actinobacteria	Actinobacteria	Bifidobacteriales	Bifidobacteriaceae	-	Bifidobacterium
OLWH01000622.1	14994	15027	AAGTTATCGGATGCCGTCAGTCGTCGTCGGTGAG	AAGTTATCGGATGCCGTCAGTCGTCGTCGTTGAG	JDUS01000004.1	1437606	Bifidobacterium bohemicum DSM 22767	Actinobacteria	Actinobacteria	Bifidobacteriales	Bifidobacteriaceae	-	Bifidobacterium
OLWH01000622.1	8245	8278	GCCACACCGAGCGCAACGGGTCGCTGCTGACCCT	GCCACACCGAGCGCAACGGGTCGCTGCTGACCCT	NC_008618.1	367928	Bifidobacterium adolescentis ATCC 15703	Actinobacteria	Actinobacteria	Bifidobacteriales	Bifidobacteriaceae	-	Bifidobacterium
OLWH01000622.1	15464	15496	CACCTGGAAGTAATTGCTGGTGCATTCCGGATT	CACCTGGAAGTAATTGCTGGTGCATTCCGGATT	NC_008618.1	367928	Bifidobacterium adolescentis ATCC 15703	Actinobacteria	Actinobacteria	Bifidobacteriales	Bifidobacteriaceae	-	Bifidobacterium
OLWH01000622.1	12348	12381	CCTCTTCGGTCAGGCTAAACGCCTCGTCCAAGGT	CCTCTTCGGTCAGGCTAAACGCCTCGTCCAAGGT	NC_008618.1	367928	Bifidobacterium adolescentis ATCC 15703	Actinobacteria	Actinobacteria	Bifidobacteriales	Bifidobacteriaceae	-	Bifidobacterium
OLWH01000622.1	15215	15184	GAGACGGAGGACGGCATGACGGTGCGCGTCCC	GAGACGGAGGACGGCATGACGGTGCGCGTCCC	NZ_AP012322.1	518635	Bifidobacterium angulatum DSM 20098 = JCM 7096	Actinobacteria	Actinobacteria	Bifidobacteriales	Bifidobacteriaceae	-	Bifidobacterium
OLWH01000622.1	1162	1131	CTCCGTGGTCTCAACCGATTCATGGCCTAGAA	CTCCGTGGTCTCAACCGACTCATGGCCTAGAA	NZ_AP012322.1	518635	Bifidobacterium angulatum DSM 20098 = JCM 7096	Actinobacteria	Actinobacteria	Bifidobacteriales	Bifidobacteriaceae	-	Bifidobacterium
OLWH01000622.1	7585	7554	TTCGACCACAAGGGCGAGACGCTGCCTGCCCA	TTCGACCACAAGGGCGAGACGCTGCCGGCCCA	NZ_AP012325.1	566552	Bifidobacterium catenulatum DSM 16992 = JCM 1194 = LMG 11043	Actinobacteria	Actinobacteria	Bifidobacteriales	Bifidobacteriaceae	-	Bifidobacterium
OLWH01000622.1	6629	6661	CAGTCCGGTGCCCCAATCCAATTCGTCGGCCTC	CAGTCCGGTGCCCCAATCCAATTCGTCGGCCTC	NZ_AP012325.1	566552	Bifidobacterium catenulatum DSM 16992 = JCM 1194 = LMG 11043	Actinobacteria	Actinobacteria	Bifidobacteriales	Bifidobacteriaceae	-	Bifidobacterium
OLWH01000622.1	13692	13721	CGACACAACCGGGTCGCTTGGCTTCGCGTG	CGACACAACCGGGTCGCTTGGCTTCGCGTG	NZ_CP014241.1	1683	Bifidobacterium angulatum	Actinobacteria	Actinobacteria	Bifidobacteriales	Bifidobacteriaceae	-	Bifidobacterium
OMED01000673.1	8531	8564	GCCACACCGAGCGCAACGGGTCGCTGCTGACCCT	GCCACACCGAGCGCAACGGGTCGCTGCTGACCCT	AP009256.1	367928	Bifidobacterium adolescentis ATCC 15703	Actinobacteria	Actinobacteria	Bifidobacteriales	Bifidobacteriaceae	-	Bifidobacterium
OMED01000673.1	15750	15782	CACCTGGAAGTAATTGCTGGTGCATTCCGGATT	CACCTGGAAGTAATTGCTGGTGCATTCCGGATT	AP009256.1	367928	Bifidobacterium adolescentis ATCC 15703	Actinobacteria	Actinobacteria	Bifidobacteriales	Bifidobacteriaceae	-	Bifidobacterium
OMED01000673.1	12634	12667	CCTCTTCGGTCAGGCTAAACGCCTCGTCCAAGGT	CCTCTTCGGTCAGGCTAAACGCCTCGTCCAAGGT	AP009256.1	367928	Bifidobacterium adolescentis ATCC 15703	Actinobacteria	Actinobacteria	Bifidobacteriales	Bifidobacteriaceae	-	Bifidobacterium
OMED01000673.1	15501	15470	GAGACGGAGGACGGCATGACGGTGCGCGTCCC	GAGACGGAGGACGGCATGACGGTGCGCGTCCC	AP012322.1	518635	Bifidobacterium angulatum DSM 20098 = JCM 7096	Actinobacteria	Actinobacteria	Bifidobacteriales	Bifidobacteriaceae	-	Bifidobacterium
OMED01000673.1	1448	1417	CTCCGTGGTCTCAACCGATTCATGGCCTAGAA	CTCCGTGGTCTCAACCGACTCATGGCCTAGAA	AP012322.1	518635	Bifidobacterium angulatum DSM 20098 = JCM 7096	Actinobacteria	Actinobacteria	Bifidobacteriales	Bifidobacteriaceae	-	Bifidobacterium
OMED01000673.1	13978	14007	CGACACAACCGGGTCGCTTGGCTTCGCGTG	CGACACAACCGGGTCGCTTGGCTTCGCGTG	CP014241.1	1683	Bifidobacterium angulatum	Actinobacteria	Actinobacteria	Bifidobacteriales	Bifidobacteriaceae	-	Bifidobacterium
OMED01000673.1	7871	7840	TTCGACCACAAGGGCGAGACGCTGCCTGCCCA	TTCGACCACAAGGGCGAGACGCTGCCGGCCCA	AP012325.1	566552	Bifidobacterium catenulatum DSM 16992 = JCM 1194 = LMG 11043	Actinobacteria	Actinobacteria	Bifidobacteriales	Bifidobacteriaceae	-	Bifidobacterium
OMED01000673.1	6915	6947	CAGTCCGGTGCCCCAATCCAATTCGTCGGCCTC	CAGTCCGGTGCCCCAATCCAATTCGTCGGCCTC	AP012325.1	566552	Bifidobacterium catenulatum DSM 16992 = JCM 1194 = LMG 11043	Actinobacteria	Actinobacteria	Bifidobacteriales	Bifidobacteriaceae	-	Bifidobacterium
OMED01000673.1	15013	14979	ACGAAGCAACCTTGCATGGCGAACCCTAACCCGGA	ACGAAGCAACCTTGCATGGCGAACCCTAACCCGGA	JDUS01000004.1	1437606	Bifidobacterium bohemicum DSM 22767	Actinobacteria	Actinobacteria	Bifidobacteriales	Bifidobacteriaceae	-	Bifidobacterium
OMED01000673.1	15280	15313	AAGTTATCGGATGCCGTCAGTCGTCGTCGGTGAG	AAGTTATCGGATGCCGTCAGTCGTCGTCGTTGAG	JDUS01000004.1	1437606	Bifidobacterium bohemicum DSM 22767	Actinobacteria	Actinobacteria	Bifidobacteriales	Bifidobacteriaceae	-	Bifidobacterium
OMED01000673.1	8531	8564	GCCACACCGAGCGCAACGGGTCGCTGCTGACCCT	GCCACACCGAGCGCAACGGGTCGCTGCTGACCCT	NC_008618.1	367928	Bifidobacterium adolescentis ATCC 15703	Actinobacteria	Actinobacteria	Bifidobacteriales	Bifidobacteriaceae	-	Bifidobacterium
OMED01000673.1	15750	15782	CACCTGGAAGTAATTGCTGGTGCATTCCGGATT	CACCTGGAAGTAATTGCTGGTGCATTCCGGATT	NC_008618.1	367928	Bifidobacterium adolescentis ATCC 15703	Actinobacteria	Actinobacteria	Bifidobacteriales	Bifidobacteriaceae	-	Bifidobacterium
OMED01000673.1	12634	12667	CCTCTTCGGTCAGGCTAAACGCCTCGTCCAAGGT	CCTCTTCGGTCAGGCTAAACGCCTCGTCCAAGGT	NC_008618.1	367928	Bifidobacterium adolescentis ATCC 15703	Actinobacteria	Actinobacteria	Bifidobacteriales	Bifidobacteriaceae	-	Bifidobacterium
OMED01000673.1	15501	15470	GAGACGGAGGACGGCATGACGGTGCGCGTCCC	GAGACGGAGGACGGCATGACGGTGCGCGTCCC	NZ_AP012322.1	518635	Bifidobacterium angulatum DSM 20098 = JCM 7096	Actinobacteria	Actinobacteria	Bifidobacteriales	Bifidobacteriaceae	-	Bifidobacterium
OMED01000673.1	1448	1417	CTCCGTGGTCTCAACCGATTCATGGCCTAGAA	CTCCGTGGTCTCAACCGACTCATGGCCTAGAA	NZ_AP012322.1	518635	Bifidobacterium angulatum DSM 20098 = JCM 7096	Actinobacteria	Actinobacteria	Bifidobacteriales	Bifidobacteriaceae	-	Bifidobacterium
OMED01000673.1	7871	7840	TTCGACCACAAGGGCGAGACGCTGCCTGCCCA	TTCGACCACAAGGGCGAGACGCTGCCGGCCCA	NZ_AP012325.1	566552	Bifidobacterium catenulatum DSM 16992 = JCM 1194 = LMG 11043	Actinobacteria	Actinobacteria	Bifidobacteriales	Bifidobacteriaceae	-	Bifidobacterium
OMED01000673.1	6915	6947	CAGTCCGGTGCCCCAATCCAATTCGTCGGCCTC	CAGTCCGGTGCCCCAATCCAATTCGTCGGCCTC	NZ_AP012325.1	566552	Bifidobacterium catenulatum DSM 16992 = JCM 1194 = LMG 11043	Actinobacteria	Actinobacteria	Bifidobacteriales	Bifidobacteriaceae	-	Bifidobacterium
OMED01000673.1	13978	14007	CGACACAACCGGGTCGCTTGGCTTCGCGTG	CGACACAACCGGGTCGCTTGGCTTCGCGTG	NZ_CP014241.1	1683	Bifidobacterium angulatum	Actinobacteria	Actinobacteria	Bifidobacteriales	Bifidobacteriaceae	-	Bifidobacterium
OMGH01001222.1	12377	12411	CCGACCGCGAGGTAGTCGGATGATTGCATGGCGAT	CCGACCGCGAGGTAGTCTGATGATTGCATGGCGAT	AP009256.1	367928	Bifidobacterium adolescentis ATCC 15703	Actinobacteria	Actinobacteria	Bifidobacteriales	Bifidobacteriaceae	-	Bifidobacterium
OMGH01001222.1	9387	9420	GTCATCGATCATCATGCCGTGGCGAACTTCACCG	GTCATCGATCATCATGCCGCGGCGAACTTCACCG	AP009256.1	367928	Bifidobacterium adolescentis ATCC 15703	Actinobacteria	Actinobacteria	Bifidobacteriales	Bifidobacteriaceae	-	Bifidobacterium
OMGH01001222.1	8579	8611	CGGGTTCAGCTGCGCCTTGGTCAGGTCGGCGCT	CGGGTTTAGCTGCGCCTTGGTCAGGTCGGCGCT	AP009256.1	367928	Bifidobacterium adolescentis ATCC 15703	Actinobacteria	Actinobacteria	Bifidobacteriales	Bifidobacteriaceae	-	Bifidobacterium
OMGH01001222.1	16571	16603	CACCTGGAAGTAATTGCTGGTGCATTCCGGATT	CACCTGGAAGTAATTGCTGGCGCATTCCGGATT	AP009256.1	367928	Bifidobacterium adolescentis ATCC 15703	Actinobacteria	Actinobacteria	Bifidobacteriales	Bifidobacteriaceae	-	Bifidobacterium
OMGH01001222.1	16032	16001	CAGGCGCGTGGCTATCGCGCCATTTGCGAGAC	CAGGCGCGTGGCTATCGCGCCATTTGCGAGAC	AP009256.1	367928	Bifidobacterium adolescentis ATCC 15703	Actinobacteria	Actinobacteria	Bifidobacteriales	Bifidobacteriaceae	-	Bifidobacterium
OMGH01001222.1	15889	15859	TTGTTATCGACGGCGCGGCTCCGACCGAAAC	TTGTTATCGACGGCGCGGCTCCGACCGAAAC	AP012322.1	518635	Bifidobacterium angulatum DSM 20098 = JCM 7096	Actinobacteria	Actinobacteria	Bifidobacteriales	Bifidobacteriaceae	-	Bifidobacterium
OMGH01001222.1	16062	16093	GTGGCAGGGGTACGCCATACGCCCCATATGCC	GTGGCAGGGGTACGCCATACGCCCCATATGCC	AP012322.1	518635	Bifidobacterium angulatum DSM 20098 = JCM 7096	Actinobacteria	Actinobacteria	Bifidobacteriales	Bifidobacteriaceae	-	Bifidobacterium
OMGH01001222.1	9906	9937	CGCACTGCCTTCTCGGTGGCCTTCGCGTAAGC	CGCACTGCCTTCTCGGTGGCCTTCGCGTAGGC	AP012322.1	518635	Bifidobacterium angulatum DSM 20098 = JCM 7096	Actinobacteria	Actinobacteria	Bifidobacteriales	Bifidobacteriaceae	-	Bifidobacterium
OMGH01001222.1	4813	4784	ATCGCCGTGCATCTGTCAACCGATGGCCGA	ATCGCCGTGCATCTGTCAACCGATGGCCGA	CP014241.1	1683	Bifidobacterium angulatum	Actinobacteria	Actinobacteria	Bifidobacteriales	Bifidobacteriaceae	-	Bifidobacterium
OMGH01001222.1	8452	8421	TTCGACCACAAGGGCGAGACGCTGCCTGCCCA	TTCGACCACAAGGGCGAGACGCTGCCGGCCCA	AP012325.1	566552	Bifidobacterium catenulatum DSM 16992 = JCM 1194 = LMG 11043	Actinobacteria	Actinobacteria	Bifidobacteriales	Bifidobacteriaceae	-	Bifidobacterium
OMGH01001222.1	7492	7524	CAGTCCGGTGCCCCAATCCAATTCGTCGGCCTC	CAGTCCGGTGCCCCAATCCAATTCGTCGGCCTC	AP012325.1	566552	Bifidobacterium catenulatum DSM 16992 = JCM 1194 = LMG 11043	Actinobacteria	Actinobacteria	Bifidobacteriales	Bifidobacteriaceae	-	Bifidobacterium
OMGH01001222.1	13164	13133	GTGGCCGGCCATGGCACGCAGATGGACAAGTT	GTGGCCGGCCATGGCACGCAGATGGACAAATT	LNCM01000007.1	1679	Bifidobacterium longum subsp. longum	Actinobacteria	Actinobacteria	Bifidobacteriales	Bifidobacteriaceae	-	Bifidobacterium
OMGH01001222.1	13984	14015	ACTTGGCGCGGGGTCTTTTGGGCGTCGGCTGT	ACTTGGCGCGGGGTCTTTTGGGCGTCGACTGT	LNCM01000007.1	1679	Bifidobacterium longum subsp. longum	Actinobacteria	Actinobacteria	Bifidobacteriales	Bifidobacteriaceae	-	Bifidobacterium
OMGH01001222.1	12377	12411	CCGACCGCGAGGTAGTCGGATGATTGCATGGCGAT	CCGACCGCGAGGTAGTCTGATGATTGCATGGCGAT	NC_008618.1	367928	Bifidobacterium adolescentis ATCC 15703	Actinobacteria	Actinobacteria	Bifidobacteriales	Bifidobacteriaceae	-	Bifidobacterium
OMGH01001222.1	9387	9420	GTCATCGATCATCATGCCGTGGCGAACTTCACCG	GTCATCGATCATCATGCCGCGGCGAACTTCACCG	NC_008618.1	367928	Bifidobacterium adolescentis ATCC 15703	Actinobacteria	Actinobacteria	Bifidobacteriales	Bifidobacteriaceae	-	Bifidobacterium
OMGH01001222.1	8579	8611	CGGGTTCAGCTGCGCCTTGGTCAGGTCGGCGCT	CGGGTTTAGCTGCGCCTTGGTCAGGTCGGCGCT	NC_008618.1	367928	Bifidobacterium adolescentis ATCC 15703	Actinobacteria	Actinobacteria	Bifidobacteriales	Bifidobacteriaceae	-	Bifidobacterium
OMGH01001222.1	16571	16603	CACCTGGAAGTAATTGCTGGTGCATTCCGGATT	CACCTGGAAGTAATTGCTGGCGCATTCCGGATT	NC_008618.1	367928	Bifidobacterium adolescentis ATCC 15703	Actinobacteria	Actinobacteria	Bifidobacteriales	Bifidobacteriaceae	-	Bifidobacterium
OMGH01001222.1	16032	16001	CAGGCGCGTGGCTATCGCGCCATTTGCGAGAC	CAGGCGCGTGGCTATCGCGCCATTTGCGAGAC	NC_008618.1	367928	Bifidobacterium adolescentis ATCC 15703	Actinobacteria	Actinobacteria	Bifidobacteriales	Bifidobacteriaceae	-	Bifidobacterium
OMGH01001222.1	15889	15859	TTGTTATCGACGGCGCGGCTCCGACCGAAAC	TTGTTATCGACGGCGCGGCTCCGACCGAAAC	NZ_AP012322.1	518635	Bifidobacterium angulatum DSM 20098 = JCM 7096	Actinobacteria	Actinobacteria	Bifidobacteriales	Bifidobacteriaceae	-	Bifidobacterium
OMGH01001222.1	16062	16093	GTGGCAGGGGTACGCCATACGCCCCATATGCC	GTGGCAGGGGTACGCCATACGCCCCATATGCC	NZ_AP012322.1	518635	Bifidobacterium angulatum DSM 20098 = JCM 7096	Actinobacteria	Actinobacteria	Bifidobacteriales	Bifidobacteriaceae	-	Bifidobacterium
OMGH01001222.1	9906	9937	CGCACTGCCTTCTCGGTGGCCTTCGCGTAAGC	CGCACTGCCTTCTCGGTGGCCTTCGCGTAGGC	NZ_AP012322.1	518635	Bifidobacterium angulatum DSM 20098 = JCM 7096	Actinobacteria	Actinobacteria	Bifidobacteriales	Bifidobacteriaceae	-	Bifidobacterium
OMGH01001222.1	8452	8421	TTCGACCACAAGGGCGAGACGCTGCCTGCCCA	TTCGACCACAAGGGCGAGACGCTGCCGGCCCA	NZ_AP012325.1	566552	Bifidobacterium catenulatum DSM 16992 = JCM 1194 = LMG 11043	Actinobacteria	Actinobacteria	Bifidobacteriales	Bifidobacteriaceae	-	Bifidobacterium
OMGH01001222.1	7492	7524	CAGTCCGGTGCCCCAATCCAATTCGTCGGCCTC	CAGTCCGGTGCCCCAATCCAATTCGTCGGCCTC	NZ_AP012325.1	566552	Bifidobacterium catenulatum DSM 16992 = JCM 1194 = LMG 11043	Actinobacteria	Actinobacteria	Bifidobacteriales	Bifidobacteriaceae	-	Bifidobacterium
OMGH01001222.1	4813	4784	ATCGCCGTGCATCTGTCAACCGATGGCCGA	ATCGCCGTGCATCTGTCAACCGATGGCCGA	NZ_CP014241.1	1683	Bifidobacterium angulatum	Actinobacteria	Actinobacteria	Bifidobacteriales	Bifidobacteriaceae	-	Bifidobacterium
OMGH01001222.1	12791	12757	CCGGTTGGGCGCGCGCCTTCGGCAACCGGCGCGAC	CCGGTTGGGCGCGCGCCTTCGGCAACCGGCGAGAC	NZ_CP025199.1	28026	Bifidobacterium pseudocatenulatum	Actinobacteria	Actinobacteria	Bifidobacteriales	Bifidobacteriaceae	-	Bifidobacterium
ONZS01001047.1	16440	16474	AAACCGGGACGCAACCTCACCGCATGGCAGGCCGT	AAACCGGGACGCAACCTCACCGCATGGCAGGCCGT	CP002743.1	866777	Bifidobacterium breve ACS-071-V-Sch8b	Actinobacteria	Actinobacteria	Bifidobacteriales	Bifidobacteriaceae	-	Bifidobacterium
ONZS01001047.1	7368	7335	AGGTTGGTGATGCGGCGGCGCTGTTCGAGGATGC	AGGTTGGTGATGCGGCGGCGCTGTTCGAGGATGC	CP002743.1	866777	Bifidobacterium breve ACS-071-V-Sch8b	Actinobacteria	Actinobacteria	Bifidobacteriales	Bifidobacteriaceae	-	Bifidobacterium
ONZS01001047.1	17236	17271	GTAGCTTTCCTCGACGTGCCCGCCGAACCGGCCGGG	GTAGCTTTCCTCGACGTGCCCGCCGAACCGGCCGGG	CP002743.1	866777	Bifidobacterium breve ACS-071-V-Sch8b	Actinobacteria	Actinobacteria	Bifidobacteriales	Bifidobacteriaceae	-	Bifidobacterium
ONZS01001047.1	8947	8913	GCGCTTGTTCGTGTTCGCTGTTCCCGCCACCGCGA	GCGCTTGTTCGTGTTCGCTGTTCCCGCCACCGCGA	CP002743.1	866777	Bifidobacterium breve ACS-071-V-Sch8b	Actinobacteria	Actinobacteria	Bifidobacteriales	Bifidobacteriaceae	-	Bifidobacterium
ONZS01001047.1	5232	5200	TTACCGGCCAAACCCGCCTCACGATCCATGTCT	TTACCGGCCAAACCCGCCTCACGATCCATGTCT	CP002743.1	866777	Bifidobacterium breve ACS-071-V-Sch8b	Actinobacteria	Actinobacteria	Bifidobacteriales	Bifidobacteriaceae	-	Bifidobacterium
ONZS01001047.1	16552	16518	TTGCCGTCGATGGTCGGGGAGCCGTGCCCGGTGAG	TTGCCGTCGATGGTCGGGGAGCCGTGCCCGGTGAG	CP002743.1	866777	Bifidobacterium breve ACS-071-V-Sch8b	Actinobacteria	Actinobacteria	Bifidobacteriales	Bifidobacteriaceae	-	Bifidobacterium
ONZS01001047.1	13784	13750	CCGGTCGATGCCGGTCGTGCTTGTCGGTTTGTCGA	CCGGTCGATGCCGGTCGTGCTTGTCGGTTTGTCGA	CP002743.1	866777	Bifidobacterium breve ACS-071-V-Sch8b	Actinobacteria	Actinobacteria	Bifidobacteriales	Bifidobacteriaceae	-	Bifidobacterium
ONZS01001047.1	4757	4724	CGAAGGCACGCGCCCAACCCGCCGCGTCCTGGCT	CGAAGGCACGCGCCCAACCCGCCGCGTCCTGGCT	CP002743.1	866777	Bifidobacterium breve ACS-071-V-Sch8b	Actinobacteria	Actinobacteria	Bifidobacteriales	Bifidobacteriaceae	-	Bifidobacterium
ONZS01001047.1	2713	2746	GCAACGACTGTTGGCTGGACATGCCGGGATGCAC	GCAACGACTGTTGGCTGGACATGCCGGGATGCAC	CP002743.1	866777	Bifidobacterium breve ACS-071-V-Sch8b	Actinobacteria	Actinobacteria	Bifidobacteriales	Bifidobacteriaceae	-	Bifidobacterium
ONZS01001047.1	11851	11818	CCAATGCGGAGAGGATACGGCCTGGGATGCTGGA	CCAATGCGGAGAGGATACGGCCTGGGATGCTGGA	CP002743.1	866777	Bifidobacterium breve ACS-071-V-Sch8b	Actinobacteria	Actinobacteria	Bifidobacteriales	Bifidobacteriaceae	-	Bifidobacterium
ONZS01001047.1	6984	7017	TGAGCTGGCCCGCATACCAGAACGCCAAGGTGGA	TGAGCTGGCCCGCATACCAGAACGCCAAGGTGGA	CP002743.1	866777	Bifidobacterium breve ACS-071-V-Sch8b	Actinobacteria	Actinobacteria	Bifidobacteriales	Bifidobacteriaceae	-	Bifidobacterium
ONZS01001047.1	7932	7964	TGCCAGTGGTGCTCATGCCCGGCGCGGCCGCAG	TGCCAGTGGTGCTCATGCCCGGCGCGGCCGCAG	CP002743.1	866777	Bifidobacterium breve ACS-071-V-Sch8b	Actinobacteria	Actinobacteria	Bifidobacteriales	Bifidobacteriaceae	-	Bifidobacterium
ONZS01001047.1	2354	2320	CGGGTCGGTGTCACGGCTGATGCAATCCAAGTGGA	CGGGTCGGTGTCACGGCTGATGCAATCCAAGTGGA	CP002743.1	866777	Bifidobacterium breve ACS-071-V-Sch8b	Actinobacteria	Actinobacteria	Bifidobacteriales	Bifidobacteriaceae	-	Bifidobacterium
ONZS01001047.1	16863	16829	CCGGCCACGCCGCTGCCGGTGGGAGCACCCTGGGT	CCGGCCACGCCGCTGCCGGTGGGAGCACCCTGGGT	CP002743.1	866777	Bifidobacterium breve ACS-071-V-Sch8b	Actinobacteria	Actinobacteria	Bifidobacteriales	Bifidobacteriaceae	-	Bifidobacterium
ONZS01001047.1	8582	8616	GTGGCAGGCCAAGGACGCGAGAAACGGCATCGTGG	GTGGCAGGCCAAGGACGCGAGAAACGGCATCGTGG	CP002743.1	866777	Bifidobacterium breve ACS-071-V-Sch8b	Actinobacteria	Actinobacteria	Bifidobacteriales	Bifidobacteriaceae	-	Bifidobacterium
ONZS01001047.1	15463	15497	CCAATCAATTGTTAACCAATCCATCTAGTCAAGGA	CCAATCAATTGTTAACCAATCCATCTAGTCAAGGA	CP006712.1	1385939	Bifidobacterium breve JCM 7017	Actinobacteria	Actinobacteria	Bifidobacteriales	Bifidobacteriaceae	-	Bifidobacterium
ONZS01001047.1	16242	16277	GTGGTGTTGCCCGACACGTTCACCGTGGTGCTGGAC	GTGGTGTTGCCCGACACGTTCACCGTGGTGCTGGAC	CP006712.1	1385939	Bifidobacterium breve JCM 7017	Actinobacteria	Actinobacteria	Bifidobacteriales	Bifidobacteriaceae	-	Bifidobacterium
ONZS01001047.1	17589	17557	CAGACCGGCCGGCGCAATGATGACCCAAGCATG	CAGACCGGCCGGCGCAATGATGACCCAAGCATG	CP006712.1	1385939	Bifidobacterium breve JCM 7017	Actinobacteria	Actinobacteria	Bifidobacteriales	Bifidobacteriaceae	-	Bifidobacterium
ONZS01001047.1	10796	10762	CCAGCCGTCTGGGTGAGCATCATCGCCACGCTTTT	CCAGCCGTCTGGGTGAGCATCATCGCCACGCTTTT	CP006712.1	1385939	Bifidobacterium breve JCM 7017	Actinobacteria	Actinobacteria	Bifidobacteriales	Bifidobacteriaceae	-	Bifidobacterium
ONZS01001047.1	3507	3474	TTTTCGGGCTTTTTTATTTGGTTTGTGGGGATAA	TTTTCGGGCTTTTTTATTTGGTTTGTGGGGATAA	CP006716.1	936351	Bifidobacterium breve S27	Actinobacteria	Actinobacteria	Bifidobacteriales	Bifidobacteriaceae	-	Bifidobacterium
ONZS01001047.1	11940	11905	GGTCACGCCGTCCCATGCGCTTTTCAATCCCCGGAG	GGTCACGCCGTCCCATGCGCTTTTCAATCCCCGGAG	CP000303.1	326426	Bifidobacterium breve UCC2003	Actinobacteria	Actinobacteria	Bifidobacteriales	Bifidobacteriaceae	-	Bifidobacterium
ONZS01001047.1	16406	16374	GTATTCCAGCGTGCCGGCCGTGTCGGGCACGGT	GTATTCCAGCGTGCCGGCCGTGTCGGGCACGGT	CP000303.1	326426	Bifidobacterium breve UCC2003	Actinobacteria	Actinobacteria	Bifidobacteriales	Bifidobacteriaceae	-	Bifidobacterium
ONZS01001047.1	2355	2320	CCGGGTCGGTGTCACGGCTGATGCAATCCAAGTGGA	CCGGGTCGGTGTCACGGCTGATGCAATCCAAGTGGA	CP000303.1	326426	Bifidobacterium breve UCC2003	Actinobacteria	Actinobacteria	Bifidobacteriales	Bifidobacteriaceae	-	Bifidobacterium
ONZS01001047.1	9611	9577	TTCATGTCCGCGCCCGCCTTGCGCATGGTGGACAC	TTCATGTCCGCGCCCGCCTTGCGCATGGTGGACAC	CP000303.1	326426	Bifidobacterium breve UCC2003	Actinobacteria	Actinobacteria	Bifidobacteriales	Bifidobacteriaceae	-	Bifidobacterium
ONZS01001047.1	16441	16473	AACCGGGACGCAACCTCACCGCATGGCAGGCCG	AACCGGGACGCAACCTCACCGCATGGCAGGCCG	KQ955965.1	1685	Bifidobacterium breve	Actinobacteria	Actinobacteria	Bifidobacteriales	Bifidobacteriaceae	-	Bifidobacterium
ONZS01001047.1	16473	16440	CGGCCTGCCATGCGGTGAGGTTGCGTCCCGGTTT	CGGCCTGCCATGCGGTGAGGTTGCGTCCCGGTTT	KE993268.1	1261072	Bifidobacterium breve JCP7499	Actinobacteria	Actinobacteria	Bifidobacteriales	Bifidobacteriaceae	-	Bifidobacterium
ONZS01001047.1	14068	14100	GGCATGGGTGAAATACGCGCAGAACACGCAAAT	GGCATGGGTGAAATACGCGCAGAACACGCAAAT	AWFT01000001.1	1365966	Bifidobacterium breve MCC 1340	Actinobacteria	Actinobacteria	Bifidobacteriales	Bifidobacteriaceae	-	Bifidobacterium
ONZS01001047.1	10583	10550	GACGTGTCGATGCCCGCGAAGTTCATGGTCTGCA	GACGTGTCGATGCCCGCGAAGTTCATGGTCTGCA	AVQE01000001.1	1365968	Bifidobacterium breve MCC 1604	Actinobacteria	Actinobacteria	Bifidobacteriales	Bifidobacteriaceae	-	Bifidobacterium
ONZS01001047.1	8007	7974	TCCCACACGGTCACGGCTCCCTTGTCGAGGAACG	TCCCACACGGTCACGGCTCCCTTGTCGAGGAACG	AVQE01000001.1	1365968	Bifidobacterium breve MCC 1604	Actinobacteria	Actinobacteria	Bifidobacteriales	Bifidobacteriaceae	-	Bifidobacterium
ONZS01001047.1	9900	9866	GTTGAGTGTCTTATCGATGAATTGCCTGTAGACGC	GTTGAGTGTCTTATCGATGAATTGCCTGTAGACGC	AVQE01000001.1	1365968	Bifidobacterium breve MCC 1604	Actinobacteria	Actinobacteria	Bifidobacteriales	Bifidobacteriaceae	-	Bifidobacterium
ONZS01001047.1	16440	16474	AAACCGGGACGCAACCTCACCGCATGGCAGGCCGT	AAACCGGGACGCAACCTCACCGCATGGCAGGCCGT	NC_017218.1	866777	Bifidobacterium breve ACS-071-V-Sch8b	Actinobacteria	Actinobacteria	Bifidobacteriales	Bifidobacteriaceae	-	Bifidobacterium
ONZS01001047.1	3507	3474	TTTTCGGGCTTTTTTATTTGGTTTGTGGGGATAA	TTTTCGGGCTTTTTTATTTGGTTTGTGGGGATAA	NC_017218.1	866777	Bifidobacterium breve ACS-071-V-Sch8b	Actinobacteria	Actinobacteria	Bifidobacteriales	Bifidobacteriaceae	-	Bifidobacterium
ONZS01001047.1	7368	7335	AGGTTGGTGATGCGGCGGCGCTGTTCGAGGATGC	AGGTTGGTGATGCGGCGGCGCTGTTCGAGGATGC	NC_017218.1	866777	Bifidobacterium breve ACS-071-V-Sch8b	Actinobacteria	Actinobacteria	Bifidobacteriales	Bifidobacteriaceae	-	Bifidobacterium
ONZS01001047.1	17236	17271	GTAGCTTTCCTCGACGTGCCCGCCGAACCGGCCGGG	GTAGCTTTCCTCGACGTGCCCGCCGAACCGGCCGGG	NC_017218.1	866777	Bifidobacterium breve ACS-071-V-Sch8b	Actinobacteria	Actinobacteria	Bifidobacteriales	Bifidobacteriaceae	-	Bifidobacterium
ONZS01001047.1	8947	8913	GCGCTTGTTCGTGTTCGCTGTTCCCGCCACCGCGA	GCGCTTGTTCGTGTTCGCTGTTCCCGCCACCGCGA	NC_017218.1	866777	Bifidobacterium breve ACS-071-V-Sch8b	Actinobacteria	Actinobacteria	Bifidobacteriales	Bifidobacteriaceae	-	Bifidobacterium
ONZS01001047.1	5232	5200	TTACCGGCCAAACCCGCCTCACGATCCATGTCT	TTACCGGCCAAACCCGCCTCACGATCCATGTCT	NC_017218.1	866777	Bifidobacterium breve ACS-071-V-Sch8b	Actinobacteria	Actinobacteria	Bifidobacteriales	Bifidobacteriaceae	-	Bifidobacterium
ONZS01001047.1	16552	16518	TTGCCGTCGATGGTCGGGGAGCCGTGCCCGGTGAG	TTGCCGTCGATGGTCGGGGAGCCGTGCCCGGTGAG	NC_017218.1	866777	Bifidobacterium breve ACS-071-V-Sch8b	Actinobacteria	Actinobacteria	Bifidobacteriales	Bifidobacteriaceae	-	Bifidobacterium
ONZS01001047.1	13784	13750	CCGGTCGATGCCGGTCGTGCTTGTCGGTTTGTCGA	CCGGTCGATGCCGGTCGTGCTTGTCGGTTTGTCGA	NC_017218.1	866777	Bifidobacterium breve ACS-071-V-Sch8b	Actinobacteria	Actinobacteria	Bifidobacteriales	Bifidobacteriaceae	-	Bifidobacterium
ONZS01001047.1	4757	4724	CGAAGGCACGCGCCCAACCCGCCGCGTCCTGGCT	CGAAGGCACGCGCCCAACCCGCCGCGTCCTGGCT	NC_017218.1	866777	Bifidobacterium breve ACS-071-V-Sch8b	Actinobacteria	Actinobacteria	Bifidobacteriales	Bifidobacteriaceae	-	Bifidobacterium
ONZS01001047.1	2713	2746	GCAACGACTGTTGGCTGGACATGCCGGGATGCAC	GCAACGACTGTTGGCTGGACATGCCGGGATGCAC	NC_017218.1	866777	Bifidobacterium breve ACS-071-V-Sch8b	Actinobacteria	Actinobacteria	Bifidobacteriales	Bifidobacteriaceae	-	Bifidobacterium
ONZS01001047.1	11851	11818	CCAATGCGGAGAGGATACGGCCTGGGATGCTGGA	CCAATGCGGAGAGGATACGGCCTGGGATGCTGGA	NC_017218.1	866777	Bifidobacterium breve ACS-071-V-Sch8b	Actinobacteria	Actinobacteria	Bifidobacteriales	Bifidobacteriaceae	-	Bifidobacterium
ONZS01001047.1	6984	7017	TGAGCTGGCCCGCATACCAGAACGCCAAGGTGGA	TGAGCTGGCCCGCATACCAGAACGCCAAGGTGGA	NC_017218.1	866777	Bifidobacterium breve ACS-071-V-Sch8b	Actinobacteria	Actinobacteria	Bifidobacteriales	Bifidobacteriaceae	-	Bifidobacterium
ONZS01001047.1	7932	7964	TGCCAGTGGTGCTCATGCCCGGCGCGGCCGCAG	TGCCAGTGGTGCTCATGCCCGGCGCGGCCGCAG	NC_017218.1	866777	Bifidobacterium breve ACS-071-V-Sch8b	Actinobacteria	Actinobacteria	Bifidobacteriales	Bifidobacteriaceae	-	Bifidobacterium
ONZS01001047.1	2354	2320	CGGGTCGGTGTCACGGCTGATGCAATCCAAGTGGA	CGGGTCGGTGTCACGGCTGATGCAATCCAAGTGGA	NC_017218.1	866777	Bifidobacterium breve ACS-071-V-Sch8b	Actinobacteria	Actinobacteria	Bifidobacteriales	Bifidobacteriaceae	-	Bifidobacterium
ONZS01001047.1	16863	16829	CCGGCCACGCCGCTGCCGGTGGGAGCACCCTGGGT	CCGGCCACGCCGCTGCCGGTGGGAGCACCCTGGGT	NC_017218.1	866777	Bifidobacterium breve ACS-071-V-Sch8b	Actinobacteria	Actinobacteria	Bifidobacteriales	Bifidobacteriaceae	-	Bifidobacterium
ONZS01001047.1	8582	8616	GTGGCAGGCCAAGGACGCGAGAAACGGCATCGTGG	GTGGCAGGCCAAGGACGCGAGAAACGGCATCGTGG	NC_017218.1	866777	Bifidobacterium breve ACS-071-V-Sch8b	Actinobacteria	Actinobacteria	Bifidobacteriales	Bifidobacteriaceae	-	Bifidobacterium
ONZS01001047.1	11940	11905	GGTCACGCCGTCCCATGCGCTTTTCAATCCCCGGAG	GGTCACGCCGTCCCATGCGCTTTTCAATCCCCGGAG	NC_020517.1	326426	Bifidobacterium breve UCC2003	Actinobacteria	Actinobacteria	Bifidobacteriales	Bifidobacteriaceae	-	Bifidobacterium
ONZS01001047.1	16406	16374	GTATTCCAGCGTGCCGGCCGTGTCGGGCACGGT	GTATTCCAGCGTGCCGGCCGTGTCGGGCACGGT	NC_020517.1	326426	Bifidobacterium breve UCC2003	Actinobacteria	Actinobacteria	Bifidobacteriales	Bifidobacteriaceae	-	Bifidobacterium
ONZS01001047.1	2355	2320	CCGGGTCGGTGTCACGGCTGATGCAATCCAAGTGGA	CCGGGTCGGTGTCACGGCTGATGCAATCCAAGTGGA	NC_020517.1	326426	Bifidobacterium breve UCC2003	Actinobacteria	Actinobacteria	Bifidobacteriales	Bifidobacteriaceae	-	Bifidobacterium
ONZS01001047.1	9611	9577	TTCATGTCCGCGCCCGCCTTGCGCATGGTGGACAC	TTCATGTCCGCGCCCGCCTTGCGCATGGTGGACAC	NC_020517.1	326426	Bifidobacterium breve UCC2003	Actinobacteria	Actinobacteria	Bifidobacteriales	Bifidobacteriaceae	-	Bifidobacterium
ONZS01001047.1	15463	15497	CCAATCAATTGTTAACCAATCCATCTAGTCAAGGA	CCAATCAATTGTTAACCAATCCATCTAGTCAAGGA	NZ_CP006712.1	1385939	Bifidobacterium breve JCM 7017	Actinobacteria	Actinobacteria	Bifidobacteriales	Bifidobacteriaceae	-	Bifidobacterium
ONZS01001047.1	16242	16277	GTGGTGTTGCCCGACACGTTCACCGTGGTGCTGGAC	GTGGTGTTGCCCGACACGTTCACCGTGGTGCTGGAC	NZ_CP006712.1	1385939	Bifidobacterium breve JCM 7017	Actinobacteria	Actinobacteria	Bifidobacteriales	Bifidobacteriaceae	-	Bifidobacterium
ONZS01001047.1	17589	17557	CAGACCGGCCGGCGCAATGATGACCCAAGCATG	CAGACCGGCCGGCGCAATGATGACCCAAGCATG	NZ_CP006712.1	1385939	Bifidobacterium breve JCM 7017	Actinobacteria	Actinobacteria	Bifidobacteriales	Bifidobacteriaceae	-	Bifidobacterium
ONZS01001047.1	10796	10762	CCAGCCGTCTGGGTGAGCATCATCGCCACGCTTTT	CCAGCCGTCTGGGTGAGCATCATCGCCACGCTTTT	NZ_CP006712.1	1385939	Bifidobacterium breve JCM 7017	Actinobacteria	Actinobacteria	Bifidobacteriales	Bifidobacteriaceae	-	Bifidobacterium
ONZS01001047.1	10957	10992	GCCATCATGGACTTGGGCATGAGCGACGTCGCCAAG	GCCATCATGGACTTGGGCATGAGCGACGTCGCCAAG	NZ_CP021387.1	1685	Bifidobacterium breve	Actinobacteria	Actinobacteria	Bifidobacteriales	Bifidobacteriaceae	-	Bifidobacterium
ONZS01001047.1	16964	16997	ACACCAAGCTCCGCGCGTTGATTCTCGCGGTGTT	ACGCCAAGCTCCGCGCGTTGATTCTCGCGGTGTT	NZ_CP021387.1	1685	Bifidobacterium breve	Actinobacteria	Actinobacteria	Bifidobacteriales	Bifidobacteriaceae	-	Bifidobacterium
ONZS01001047.1	10982	10951	TCGCTCATGCCCAAGTCCATGATGGCCTTGTT	TCGCTCATGCCCAAGTCCATGATGGCCTTGTT	NZ_CP021388.1	1685	Bifidobacterium breve	Actinobacteria	Actinobacteria	Bifidobacteriales	Bifidobacteriaceae	-	Bifidobacterium
ONZS01001047.1	10109	10075	CCGAGCGTGGTGTGACCGGCGTTGCGCATGGCGAT	CCGAGCGTGGTGTGACCGGCGTTGCGCATGGCGAT	NZ_CP021388.1	1685	Bifidobacterium breve	Actinobacteria	Actinobacteria	Bifidobacteriales	Bifidobacteriaceae	-	Bifidobacterium
ONZS01001047.1	8166	8132	TTCCATGGTCGGGTTCCTTTCTGTCAGGCGTTGGC	TTCCATGGTCGGGTTCCTTTCTGTCAGGCGTTGGC	NZ_CP021392.1	1685	Bifidobacterium breve	Actinobacteria	Actinobacteria	Bifidobacteriales	Bifidobacteriaceae	-	Bifidobacterium
ONZS01001047.1	10835	10869	CCGACGCCATCCCCGGCGCTTCGGGCAAACTCCAG	CCGACGCCATCCCCGGCGCTTCGGGCAAACTCCAG	NZ_CP021392.1	1685	Bifidobacterium breve	Actinobacteria	Actinobacteria	Bifidobacteriales	Bifidobacteriaceae	-	Bifidobacterium
ONZS01001047.1	14959	14992	AACACGACAACTAAAAGGACACAACAATGGCATT	AACACGACAACTAAAAGGACACAACAATGGCATT	NZ_CP021392.1	1685	Bifidobacterium breve	Actinobacteria	Actinobacteria	Bifidobacteriales	Bifidobacteriaceae	-	Bifidobacterium
ONZS01001047.1	15464	15497	CAACCAATTGTTAACCAATCCATCTAGTCAAGGA	CAATCAATTGTTAACCAATCCATCTAGTCAAGGA	NZ_CP021392.1	1685	Bifidobacterium breve	Actinobacteria	Actinobacteria	Bifidobacteriales	Bifidobacteriaceae	-	Bifidobacterium
ONZS01001047.1	10525	10559	ATGAGCGACAGCACCGACAAGTTCGTGCAGACCAT	ATGAGCGACAGCACCGACAAGTTCGTGCAGACCAT	NZ_CP021392.1	1685	Bifidobacterium breve	Actinobacteria	Actinobacteria	Bifidobacteriales	Bifidobacteriaceae	-	Bifidobacterium
ONZS01001047.1	14596	14563	ACCAAACCCAAGGCCGTGCTCGTAACCCGCGTCA	ACCAAACCCAAGGCCGTGCTCGTAACCCGCGTCA	NZ_CP021392.1	1685	Bifidobacterium breve	Actinobacteria	Actinobacteria	Bifidobacteriales	Bifidobacteriaceae	-	Bifidobacterium
ONZS01001047.1	4281	4314	GCATGAGCAACGGCAGCATGTGCCTCACGTTGAA	GCATGAGCAACGGCAGCATGTGCCTCACGTTGAA	NZ_CP021393.1	1685	Bifidobacterium breve	Actinobacteria	Actinobacteria	Bifidobacteriales	Bifidobacteriaceae	-	Bifidobacterium
OGOM01000651.1	28802	28770	GGTCGCGGCCTGCGAGTCCGCCGTCCGCCAAGT	GGTCGCGGCCTGCGAGTCCGCCGTCCGCCACGT	CP007456.1	1447716	Bifidobacterium kashiwanohense PV20-2	Actinobacteria	Actinobacteria	Bifidobacteriales	Bifidobacteriaceae	-	Bifidobacterium
OGOM01000651.1	19100	19127	AGTAGGCTCGGGTTTGTTCACTTCACCG	AGTAGGCTCGGGTTTGTTCACTTCACCG	AJTM01000062.1	1161743	Bifidobacterium longum subsp. longum 44B	Actinobacteria	Actinobacteria	Bifidobacteriales	Bifidobacteriaceae	-	Bifidobacterium
OGOM01000651.1	26447	26474	TTTGCATCACAAGACACAATGTGATATA	TTTGCATCACAAGACACAATGTGATATA	CALH01000106.1	1205679	Bifidobacterium longum subsp. longum CECT 7347	Actinobacteria	Actinobacteria	Bifidobacteriales	Bifidobacteriaceae	-	Bifidobacterium
OGOM01000651.1	18143	18174	GGTGATTATGCGTTCCGCAGTTTCGACAAGAC	GGTGATTATGCGTTCCGCTGTTTCGACAAGAC	LNCM01000007.1	1679	Bifidobacterium longum subsp. longum	Actinobacteria	Actinobacteria	Bifidobacteriales	Bifidobacteriaceae	-	Bifidobacterium
OGOM01000651.1	14908	14876	GAATGGAGACACCATGAACCCGGAACTCCTGAA	GAATGGAGACACCATGAACCCGGAACTCCTGAA	CDPW01000001.1	28026	Bifidobacterium pseudocatenulatum	Actinobacteria	Actinobacteria	Bifidobacteriales	Bifidobacteriaceae	-	Bifidobacterium
OGOM01000651.1	28802	28770	GGTCGCGGCCTGCGAGTCCGCCGTCCGCCAAGT	GGTCGCGGCCTGCGAGTCCGCCGTCCGCCACGT	NZ_CP007456.1	1447716	Bifidobacterium kashiwanohense PV20-2	Actinobacteria	Actinobacteria	Bifidobacteriales	Bifidobacteriaceae	-	Bifidobacterium
OGZF01000593.1	21772	21799	AGGAATGATTATGGCTATCATCATGCAC	AGGAATGATTATGGCTATCATCATGCAC	CP000605.1	205913	Bifidobacterium longum DJO10A	Actinobacteria	Actinobacteria	Bifidobacteriales	Bifidobacteriaceae	-	Bifidobacterium
OGZF01000593.1	27967	27940	AGAAACAATGTGATATGATCTATATATC	AGAAACAATGTGATATAATCTATATATC	AJTM01000062.1	1161743	Bifidobacterium longum subsp. longum 44B	Actinobacteria	Actinobacteria	Bifidobacteriales	Bifidobacteriaceae	-	Bifidobacterium
OGZF01000593.1	3436	3409	CTTCGTCTGTTAATCCCTCATGACACTT	CTTCGTCTGTTAATCCCTCATGGCACTT	CALH01000106.1	1205679	Bifidobacterium longum subsp. longum CECT 7347	Actinobacteria	Actinobacteria	Bifidobacteriales	Bifidobacteriaceae	-	Bifidobacterium
OGZF01000593.1	3409	3436	AAGTGCCATGGGGGATTAACAGACGAAG	AAGTGCCATGAGGGATTAACAGACGAAG	JRWN01000004.1	1679	Bifidobacterium longum subsp. longum	Actinobacteria	Actinobacteria	Bifidobacteriales	Bifidobacteriaceae	-	Bifidobacterium
OGZF01000593.1	8875	8844	ACGTAGGGAAACACGTTGTCGTAGGTGTCGTG	ACGTAGGGAAACACGTTGTCGTAGGTGTCGTG	LKSV01000026.1	1679	Bifidobacterium longum subsp. longum	Actinobacteria	Actinobacteria	Bifidobacteriales	Bifidobacteriaceae	-	Bifidobacterium
OGZF01000593.1	8455	8421	CTGGAGTTAATGCTGAGCGTGGGTAGCATCGTGGC	CTGGAGTTGATGCTGAGCGTGGGTAGCATCGTGGC	LKSV01000026.1	1679	Bifidobacterium longum subsp. longum	Actinobacteria	Actinobacteria	Bifidobacteriales	Bifidobacteriaceae	-	Bifidobacterium
OGZF01000593.1	25306	25340	GGTGCTTGGGACTTCACGATTCCCGTGGGTGTCTT	GGTGCTTGGGACTTCACGATTCCCGTGGGAGTCTT	LKSV01000029.1	1679	Bifidobacterium longum subsp. longum	Actinobacteria	Actinobacteria	Bifidobacteriales	Bifidobacteriaceae	-	Bifidobacterium
OGZF01000593.1	26570	26536	TCCTCGATGGCCTTCACACGGTCGGCCAACGGAGC	TCCTCGATGGCCTTCACACGGTCGGCCAACGGAGC	JGZJ01000003.1	78448	Bifidobacterium pullorum	Actinobacteria	Actinobacteria	Bifidobacteriales	Bifidobacteriaceae	-	Bifidobacterium
OGZF01000593.1	11487	11519	GAATGGAGACACCATGAACCCGGAACTCCTGAA	GAATGGAGACACCATGAACCCGGAACTCCTGAA	CDPW01000001.1	28026	Bifidobacterium pseudocatenulatum	Actinobacteria	Actinobacteria	Bifidobacteriales	Bifidobacteriaceae	-	Bifidobacterium
OGZF01000593.1	21772	21799	AGGAATGATTATGGCTATCATCATGCAC	AGGAATGATTATGGCTATCATCATGCAC	NC_010816.1	205913	Bifidobacterium longum DJO10A	Actinobacteria	Actinobacteria	Bifidobacteriales	Bifidobacteriaceae	-	Bifidobacterium
OGZF01000593.1	25306	25340	GGTGCTTGGGACTTCACGATTCCCGTGGGTGTCTT	GGTGCTTGGGACTTCACGATTCCCGTGGGAGTCTT	NZ_CP013673.1	216816	Bifidobacterium longum	Actinobacteria	Actinobacteria	Bifidobacteriales	Bifidobacteriaceae	-	Bifidobacterium
OGZF01000593.1	8875	8844	ACGTAGGGAAACACGTTGTCGTAGGTGTCGTG	ACGTAGGGAAACACGTTGTCGTAGGTGTCGTG	NZ_CP013673.1	216816	Bifidobacterium longum	Actinobacteria	Actinobacteria	Bifidobacteriales	Bifidobacteriaceae	-	Bifidobacterium
OGZF01000593.1	8455	8421	CTGGAGTTAATGCTGAGCGTGGGTAGCATCGTGGC	CTGGAGTTGATGCTGAGCGTGGGTAGCATCGTGGC	NZ_CP013673.1	216816	Bifidobacterium longum	Actinobacteria	Actinobacteria	Bifidobacteriales	Bifidobacteriaceae	-	Bifidobacterium
OIWK01000854.1	21601	21628	AGGAATGATTATGGCTATCATCATGCAC	AGGAATGATTATGGCTATCATCATGCAC	CP000605.1	205913	Bifidobacterium longum DJO10A	Actinobacteria	Actinobacteria	Bifidobacteriales	Bifidobacteriaceae	-	Bifidobacterium
OIWK01000854.1	17165	17196	CAGTTGGCCGACGCCATCCCCGGCGCGTCCGG	CAGTTGGCCGACGCCATCCCCGGCGCGTCCGG	ALIY01000071.1	1105030	Actinomyces sp. ICM58	Actinobacteria	Actinobacteria	Actinomycetales	Actinomycetaceae	-	Actinomyces
OIWK01000854.1	5751	5784	CGCAGACGGCCAGGAGGAAATACCCTTCCACATC	CGCAGACGGCCAGGAGGAAATACCCTTCCACATC	DS264459.1	411481	Bifidobacterium adolescentis L2-32	Actinobacteria	Actinobacteria	Bifidobacteriales	Bifidobacteriaceae	-	Bifidobacterium
OIWK01000854.1	2627	2654	GTTCCGCCCATTGGAATCTACCACCGGT	GTTCCGCCCATTGGAATCTACCCCCGGT	JNVY01000008.1	1350472	Bifidobacterium longum subsp. longum 7-1B	Actinobacteria	Actinobacteria	Bifidobacteriales	Bifidobacteriaceae	-	Bifidobacterium
OIWK01000854.1	1095	1068	TTTGCATCACAAGACACAATGTGATATA	TTTGCATCACAAGACACAATGTGATATA	CALH01000106.1	1205679	Bifidobacterium longum subsp. longum CECT 7347	Actinobacteria	Actinobacteria	Bifidobacteriales	Bifidobacteriaceae	-	Bifidobacterium
OIWK01000854.1	8930	8899	ACGTAGGGAAACACGTTGTCGTAGGTGTCGTG	ACGTAGGGGAACACGTTGTCGTAGGTGTCGTG	LKSV01000026.1	1679	Bifidobacterium longum subsp. longum	Actinobacteria	Actinobacteria	Bifidobacteriales	Bifidobacteriaceae	-	Bifidobacterium
OIWK01000854.1	3583	3552	GAACCGACGAAGAATTCACCGAACGCTATCGT	GAACCGACGAAGAATTCACCGAACGGTATCGT	LNCM01000007.1	1679	Bifidobacterium longum subsp. longum	Actinobacteria	Actinobacteria	Bifidobacteriales	Bifidobacteriaceae	-	Bifidobacterium
OIWK01000854.1	11538	11570	GAATGGAGACACCATGAACCCGGAACTCCTGAA	GAATGGAGACACCATGAACCCGGAACTCCTGAA	CDPW01000001.1	28026	Bifidobacterium pseudocatenulatum	Actinobacteria	Actinobacteria	Bifidobacteriales	Bifidobacteriaceae	-	Bifidobacterium
OIWK01000854.1	21601	21628	AGGAATGATTATGGCTATCATCATGCAC	AGGAATGATTATGGCTATCATCATGCAC	NC_010816.1	205913	Bifidobacterium longum DJO10A	Actinobacteria	Actinobacteria	Bifidobacteriales	Bifidobacteriaceae	-	Bifidobacterium
OIWK01000854.1	8930	8899	ACGTAGGGAAACACGTTGTCGTAGGTGTCGTG	ACGTAGGGGAACACGTTGTCGTAGGTGTCGTG	NZ_CP013673.1	216816	Bifidobacterium longum	Actinobacteria	Actinobacteria	Bifidobacteriales	Bifidobacteriaceae	-	Bifidobacterium
OLQU01000551.1	9583	9556	AGGAATGATTATGGCTATCATCATGCAC	AGGATTGATTATGGCTATCATCATGCAC	CP000605.1	205913	Bifidobacterium longum DJO10A	Actinobacteria	Actinobacteria	Bifidobacteriales	Bifidobacteriaceae	-	Bifidobacterium
OLQU01000551.1	26241	26267	CTCGGACGGCATGGAGCCGCTGTAGCC	CTCGGACGGCATGGAGCCGCTGTAGCC	AJTM01000062.1	1161743	Bifidobacterium longum subsp. longum 44B	Actinobacteria	Actinobacteria	Bifidobacteriales	Bifidobacteriaceae	-	Bifidobacterium
OLQU01000551.1	1	28	TTTGCATCACAAGACACAATGTGATATA	TTTGCATCACAAGACACAATGTGATATA	CALH01000106.1	1205679	Bifidobacterium longum subsp. longum CECT 7347	Actinobacteria	Actinobacteria	Bifidobacteriales	Bifidobacteriaceae	-	Bifidobacterium
OLQU01000551.1	30814	30841	TTTGCATCACAAGACACAATGTGATATA	TTTGCATCACAAGACACAATGTGATATA	CALH01000106.1	1205679	Bifidobacterium longum subsp. longum CECT 7347	Actinobacteria	Actinobacteria	Bifidobacteriales	Bifidobacteriaceae	-	Bifidobacterium
OLQU01000551.1	27132	27161	TAGC-TATATAATATATATATGCGCACTGG	TAGCATATATAATATATATATGCGCACTGG	LFDU01000047.1	1679	Bifidobacterium longum subsp. longum	Actinobacteria	Actinobacteria	Bifidobacteriales	Bifidobacteriaceae	-	Bifidobacterium
OLQU01000551.1	28324	28355	GAACCGACGAAGAATTCACCGAACGCTATCGT	GAACCGACGAAGAATTCACCGAACGGTATCGT	LNCM01000007.1	1679	Bifidobacterium longum subsp. longum	Actinobacteria	Actinobacteria	Bifidobacteriales	Bifidobacteriaceae	-	Bifidobacterium
OLQU01000551.1	19811	19779	GAATGGAGACACCATGAACCCGGAACTCCTGAA	GAATGGAGACACCATGAACCCGGAACTCCTGAA	CDPW01000001.1	28026	Bifidobacterium pseudocatenulatum	Actinobacteria	Actinobacteria	Bifidobacteriales	Bifidobacteriaceae	-	Bifidobacterium
OLQU01000551.1	9583	9556	AGGAATGATTATGGCTATCATCATGCAC	AGGATTGATTATGGCTATCATCATGCAC	NC_010816.1	205913	Bifidobacterium longum DJO10A	Actinobacteria	Actinobacteria	Bifidobacteriales	Bifidobacteriaceae	-	Bifidobacterium
OLYC01000560.1	5510	5546	GACTGGACCACCATACCCGACACCATCAAAACAGCAT	GACTGGACCACCCTACCCGACACCATCAAAACAGCAT	GL405225.1	871562	Bifidobacterium dentium ATCC 27679	Actinobacteria	Actinobacteria	Bifidobacteriales	Bifidobacteriaceae	-	Bifidobacterium
OLQD01002637.1	4243	4272	TAACCTTAGCGCTGATAGAGAAAATCTTGA	TAACCTTGGCGCTGATAGAGAAAATCTTGA	FP929047.1	657308	Gordonibacter pamelaeae 7-10-1-b	Actinobacteria	Coriobacteriia	Eggerthellales	Eggerthellaceae	-	Gordonibacter
OGOZ01000343.1	30893	30861	GTCGGCGCTGAGCGGGTCGCCGTCCTGCATGAG	GTCGGTGCTGAGCGGGTCGCCGTCCTGCATGAG	AP012330.1	547043	Bifidobacterium pseudocatenulatum DSM 20438 = JCM 1200 = LMG 10505	Actinobacteria	Actinobacteria	Bifidobacteriales	Bifidobacteriaceae	-	Bifidobacterium
OGOZ01000343.1	25983	25951	CTTGTCGGCCCAGAGGATGGCGCTCGCGAGCAG	CTTGTCGGCCCAGAGGATGGCGCTCGCAAGCAG	AP012330.1	547043	Bifidobacterium pseudocatenulatum DSM 20438 = JCM 1200 = LMG 10505	Actinobacteria	Actinobacteria	Bifidobacteriales	Bifidobacteriaceae	-	Bifidobacterium
OGOZ01000343.1	16712	16745	GCGGTCTTCACGACGCTTGCCGGACAGATGACGA	GCGGTCTTCACGACGCTTGCCGGACAGATGACGA	AZYA01000037.1	1161409	Bifidobacterium sp. MSTE12	Actinobacteria	Actinobacteria	Bifidobacteriales	Bifidobacteriaceae	-	Bifidobacterium
OGOZ01000343.1	30893	30861	GTCGGCGCTGAGCGGGTCGCCGTCCTGCATGAG	GTCGGTGCTGAGCGGGTCGCCGTCCTGCATGAG	NZ_AP012330.1	547043	Bifidobacterium pseudocatenulatum DSM 20438 = JCM 1200 = LMG 10505	Actinobacteria	Actinobacteria	Bifidobacteriales	Bifidobacteriaceae	-	Bifidobacterium
OGOZ01000343.1	25983	25951	CTTGTCGGCCCAGAGGATGGCGCTCGCGAGCAG	CTTGTCGGCCCAGAGGATGGCGCTCGCAAGCAG	NZ_AP012330.1	547043	Bifidobacterium pseudocatenulatum DSM 20438 = JCM 1200 = LMG 10505	Actinobacteria	Actinobacteria	Bifidobacteriales	Bifidobacteriaceae	-	Bifidobacterium
OLOI01000789.1	23164	23196	GTCGGCGCTGAGCGGGTCGCCGTCCTGCATGAG	GTCGGCGCTGAGCGGGTCGCCGTCCTGCATGAG	AP012330.1	547043	Bifidobacterium pseudocatenulatum DSM 20438 = JCM 1200 = LMG 10505	Actinobacteria	Actinobacteria	Bifidobacteriales	Bifidobacteriaceae	-	Bifidobacterium
OLOI01000789.1	5379	5346	GCGGTCTTCACGACGCTTGCCGGACAGATGACGA	GCGGACTTCACGACGCTTGCCGGACAGATGACGA	AZYA01000037.1	1161409	Bifidobacterium sp. MSTE12	Actinobacteria	Actinobacteria	Bifidobacteriales	Bifidobacteriaceae	-	Bifidobacterium
OLOI01000789.1	23164	23196	GTCGGCGCTGAGCGGGTCGCCGTCCTGCATGAG	GTCGGCGCTGAGCGGGTCGCCGTCCTGCATGAG	NZ_AP012330.1	547043	Bifidobacterium pseudocatenulatum DSM 20438 = JCM 1200 = LMG 10505	Actinobacteria	Actinobacteria	Bifidobacteriales	Bifidobacteriaceae	-	Bifidobacterium
OGTG01000186.1	7882	7851	TGACTGGTTTGGGTCATACGTCTTCTGACACG	TGACTGGTTTGGGTCATACGTCGTCTGACACG	AXZT01000004.1	1226748	Cutibacterium acnes HL042PA3	Actinobacteria	Actinobacteria	Propionibacteriales	Propionibacteriaceae	-	Cutibacterium
OGTG01000186.1	7371	7339	CGGCCTGCGGCAGATTTTTGTTGCGTTGAATCC	CGGCCTGCGGCAGATTTTTGTTGCGTTGAATCC	GL384111.1	765079	Cutibacterium acnes HL110PA3	Actinobacteria	Actinobacteria	Propionibacteriales	Propionibacteriaceae	-	Cutibacterium
OGTG01000186.1	11262	11294	GTTACGCTGGAACCCCCAATGAACACGCGAGAA	GTTACGCTGGAACCCCCAATGAACACGAGAGAA	GL384111.1	765079	Cutibacterium acnes HL110PA3	Actinobacteria	Actinobacteria	Propionibacteriales	Propionibacteriaceae	-	Cutibacterium
OLPF01000728.1	3358	3329	AAGCGCCCGCGCCAAAAATCATCAGCCATT	AAGCGCCCGCGCCAAAAATCATCAGCCATT	FR896690.1	1262851	Collinsella sp. CAG:289	Actinobacteria	Coriobacteriia	Coriobacteriales	Coriobacteriaceae	-	Collinsella
OLVY01000412.1	5233	5262	AAGCGCCCGCGCCAAAAATCATCAGCCATT	AAGCGCCCGCGCCAAAAATCATCAGCCATT	FR896690.1	1262851	Collinsella sp. CAG:289	Actinobacteria	Coriobacteriia	Coriobacteriales	Coriobacteriaceae	-	Collinsella
OJWS01000103.1	3149	3118	TTCGAGTGGTCCTGCGACAGCGAGGCTGACGG	TTCGAGTGGTCCTGCGACAGCGAGGCTGACGG	AZLV01000242.1	1403939	Actinomyces urogenitalis DORA_12	Actinobacteria	Actinobacteria	Actinomycetales	Actinomycetaceae	-	Actinomyces
OJWS01000103.1	21573	21541	GGACCCAGCAACCGGATCTGGTGGTGCATGCTG	GGACCCAGCAACCGGATCTGGTGGTGCATGCTG	DS999574.1	525246	Actinomyces urogenitalis DSM 15434	Actinobacteria	Actinobacteria	Actinomycetales	Actinomycetaceae	-	Actinomyces
OBZO01000101.1	28088	28122	CGGAAGGGAAACAGGCTCCGCTCAAGACACTCGAA	CGGAAGGGAAACAGGCTCCGCTCAAGACGCTCGAA	CP006712.1	1385939	Bifidobacterium breve JCM 7017	Actinobacteria	Actinobacteria	Bifidobacteriales	Bifidobacteriaceae	-	Bifidobacterium
OBZO01000101.1	16024	16056	CTCGTACAATGGCCGTTTCTCGCAAGAGGGACG	CTCGTACAATGGTCGTTTCTCGCAAGAGGGACG	AWFT01000001.1	1365966	Bifidobacterium breve MCC 1340	Actinobacteria	Actinobacteria	Bifidobacteriales	Bifidobacteriaceae	-	Bifidobacterium
OBZO01000101.1	28088	28122	CGGAAGGGAAACAGGCTCCGCTCAAGACACTCGAA	CGGAAGGGAAACAGGCTCCGCTCAAGACGCTCGAA	NZ_CP006712.1	1385939	Bifidobacterium breve JCM 7017	Actinobacteria	Actinobacteria	Bifidobacteriales	Bifidobacteriaceae	-	Bifidobacterium
OGPB01000093.1	46461	46427	TCGGTGACCGGAACCAACCTGAACGGATCACGGAA	TCGGTGACCGGAACCAACCTGAACGGATCGCGGAA	LKSV01000026.1	1679	Bifidobacterium longum subsp. longum	Actinobacteria	Actinobacteria	Bifidobacteriales	Bifidobacteriaceae	-	Bifidobacterium
OGPB01000093.1	46461	46427	TCGGTGACCGGAACCAACCTGAACGGATCACGGAA	TCGGTGACCGGAACCAACCTGAACGGATCGCGGAA	NZ_CP013673.1	216816	Bifidobacterium longum	Actinobacteria	Actinobacteria	Bifidobacteriales	Bifidobacteriaceae	-	Bifidobacterium
OGUL01000327.1	42128	42099	CTGTTCAACCTGTCGAGCGCAGTCAGGAGA	CTGCTCAACCTGTCGAGCGCAGTCAGGAGA	JSDW01000005.1	1681	Bifidobacterium bifidum	Actinobacteria	Actinobacteria	Bifidobacteriales	Bifidobacteriaceae	-	Bifidobacterium
OHAF01000918.1	10156	10187	AGAAGCATTGTCGGCATAGGCGTGGCGTGCCA	AGAAGCATTGTCGGCATAGGCGTGGCGTGTCA	CP007443.1	1680	Bifidobacterium adolescentis	Actinobacteria	Actinobacteria	Bifidobacteriales	Bifidobacteriaceae	-	Bifidobacterium
OHAF01000918.1	2466	2435	GATTAGGTTCTACC-TGAATGCGGCGGCAATG	GATTAGGTTCTACCCTGAATGCGGCGGCAATG	CP007443.1	1680	Bifidobacterium adolescentis	Actinobacteria	Actinobacteria	Bifidobacteriales	Bifidobacteriaceae	-	Bifidobacterium
OHAF01000918.1	26889	26855	CTGGCATGTTTTTCATTTTGTTTCCTCCCTTGGTT	CTGGCATGTTTTTCATTTTGTTTCCTCCCTTGGTT	JRNZ01000029.1	1680	Bifidobacterium adolescentis	Actinobacteria	Actinobacteria	Bifidobacteriales	Bifidobacteriaceae	-	Bifidobacterium
OHAF01000918.1	2889	2921	CATAAGCTTAGACGCGTAAGATGGCATCATCTG	CATAAGCTTAGACGCGTATGATGGCATCATCTG	JRNZ01000029.1	1680	Bifidobacterium adolescentis	Actinobacteria	Actinobacteria	Bifidobacteriales	Bifidobacteriaceae	-	Bifidobacterium
OHAF01000918.1	14745	14779	GTGAGTCCACCAGAAAAGGCTAGCGTAATCGTCTG	GTGAGTCCACCAGAAAAGGCTAGCGTAATCGTCTG	DS264459.1	411481	Bifidobacterium adolescentis L2-32	Actinobacteria	Actinobacteria	Bifidobacteriales	Bifidobacteriaceae	-	Bifidobacterium
OHAF01000918.1	5836	5867	TGCTCCGGCGTGAAATCGTCAATGACCTTATG	TGCTCCGGCGTGAAATCGTCAATGACCTTATG	JGZL01000011.1	78346	Bifidobacterium ruminantium	Actinobacteria	Actinobacteria	Bifidobacteriales	Bifidobacteriaceae	-	Bifidobacterium
OHAF01000918.1	10156	10187	AGAAGCATTGTCGGCATAGGCGTGGCGTGCCA	AGAAGCATTGTCGGCATAGGCGTGGCGTGTCA	NZ_CP007443.1	1680	Bifidobacterium adolescentis	Actinobacteria	Actinobacteria	Bifidobacteriales	Bifidobacteriaceae	-	Bifidobacterium
OHAF01000918.1	2466	2435	GATTAGGTTCTACC-TGAATGCGGCGGCAATG	GATTAGGTTCTACCCTGAATGCGGCGGCAATG	NZ_CP007443.1	1680	Bifidobacterium adolescentis	Actinobacteria	Actinobacteria	Bifidobacteriales	Bifidobacteriaceae	-	Bifidobacterium
OHAF01000918.1	14763	14799	GCTAGCGTAATCGTCTGGAATCTTCATACCACGTATT	GCTAGCGTAATCGTCTGGAATCTTCATACCACGTATT	NZ_CP023005.1	1680	Bifidobacterium adolescentis	Actinobacteria	Actinobacteria	Bifidobacteriales	Bifidobacteriaceae	-	Bifidobacterium
OIFQ01000101.1	24622	24591	GCGGATACGCTGCCACCTAGTAAAAAGGAAAA	GCGGATACGCTGCCACCTAGTAAAAAGGAAAA	KE150266.1	883069	Gleimia europaea ACS-120-V-Col10b	Actinobacteria	Actinobacteria	Actinomycetales	Actinomycetaceae	-	Gleimia
OIFQ01000101.1	13111	13142	TGTCGGAGGCTAAACGGCGCGGGGGAAGTGTA	TGTCGGAGGCTAAACGGCGCGGGGGAAGTGTA	KE150266.1	883069	Gleimia europaea ACS-120-V-Col10b	Actinobacteria	Actinobacteria	Actinomycetales	Actinomycetaceae	-	Gleimia
OJOV01000337.1	9042	9076	TCGGTGACCGGAACCAACCTGAACGGATCACGGAA	TCGGTGACCGGAACCAACCTGAACGGATCGCGGAA	LKSV01000026.1	1679	Bifidobacterium longum subsp. longum	Actinobacteria	Actinobacteria	Bifidobacteriales	Bifidobacteriaceae	-	Bifidobacterium
OJOV01000337.1	9042	9076	TCGGTGACCGGAACCAACCTGAACGGATCACGGAA	TCGGTGACCGGAACCAACCTGAACGGATCGCGGAA	NZ_CP013673.1	216816	Bifidobacterium longum	Actinobacteria	Actinobacteria	Bifidobacteriales	Bifidobacteriaceae	-	Bifidobacterium
OJPP01000070.1	14064	14092	TGCAGTATGCGGATGAAGGTGTCCCTCAC	TGCAATATGCGGATGAAGGTGTCCCTCAC	CP010453.1	216816	Bifidobacterium longum	Actinobacteria	Actinobacteria	Bifidobacteriales	Bifidobacteriaceae	-	Bifidobacterium
OJPP01000070.1	11946	11979	AGGTTCGAGCTTGACCATTCGCCCAGGTTCACGT	AGGTTCGAGCTTGACCATTCGCCCAGGTTCACGT	CP010411.1	1682	Bifidobacterium longum subsp. infantis	Actinobacteria	Actinobacteria	Bifidobacteriales	Bifidobacteriaceae	-	Bifidobacterium
OJPP01000070.1	35884	35915	TCCATTGGAGGACGCCAGCTTTCGGGCAGGGT	TCCATTGGAGGACGCCAGCTTTCAGGCAGGGT	CP002286.1	890402	Bifidobacterium longum subsp. longum BBMN68	Actinobacteria	Actinobacteria	Bifidobacteriales	Bifidobacteriaceae	-	Bifidobacterium
OJPP01000070.1	31250	31223	CGTGCCTATGCGTTGTTTGCCGCCTTCC	CGTGCCTATGCGTTGTTTGCCGCCTTCC	CP002794.1	1035817	Bifidobacterium longum subsp. longum KACC 91563	Actinobacteria	Actinobacteria	Bifidobacteriales	Bifidobacteriaceae	-	Bifidobacterium
OJPP01000070.1	6898	6867	CGACCATAGTCAACCAATCATTTACCAAAAGT	CGACCATAGTCAACCAATCATTTACCAAAAGT	JNWB01000026.1	1457183	Bifidobacterium longum subsp. infantis EK3	Actinobacteria	Actinobacteria	Bifidobacteriales	Bifidobacteriaceae	-	Bifidobacterium
OJPP01000070.1	7479	7448	GACGTGAGCCCCCGCGACGGCGGGGCCTCCGA	GACGTGAGCCCCCGCGACGGCGGGGCCTCCGA	JNWB01000026.1	1457183	Bifidobacterium longum subsp. infantis EK3	Actinobacteria	Actinobacteria	Bifidobacteriales	Bifidobacteriaceae	-	Bifidobacterium
OJPP01000070.1	5492	5526	TTGGTGGGGGCTAGCTCGTCGTGGCATATGCTGAC	TTGGTGGGGGCCAGCTCGTCGTGGCATATGCTGAC	JNVZ01000015.1	1350473	Bifidobacterium longum subsp. longum 17-1B	Actinobacteria	Actinobacteria	Bifidobacteriales	Bifidobacteriaceae	-	Bifidobacterium
OJPP01000070.1	33818	33791	TCGTGTCCGGCGTCAACACGGACGCCAA	TCGTGTCCGGCGTCAACACGGACGCCAA	AJTM01000062.1	1161743	Bifidobacterium longum subsp. longum 44B	Actinobacteria	Actinobacteria	Bifidobacteriales	Bifidobacteriaceae	-	Bifidobacterium
OJPP01000070.1	35244	35217	CTCACGATGGCGATATCCGCTCCCGCCG	CTCACGATGGCGATATCGGCTCCCGCCG	JRWN01000004.1	1679	Bifidobacterium longum subsp. longum	Actinobacteria	Actinobacteria	Bifidobacteriales	Bifidobacteriaceae	-	Bifidobacterium
OJPP01000070.1	7789	7755	GGGCGGAAGCTCAGGTTGTTGAACATGCAGTCCGA	GGGCGGAAGCTCAGGTTGTTGAACATGCAGTCCGA	LKSV01000026.1	1679	Bifidobacterium longum subsp. longum	Actinobacteria	Actinobacteria	Bifidobacteriales	Bifidobacteriaceae	-	Bifidobacterium
OJPP01000070.1	2062	2094	GCGCTGATGATTGGGCCGATCTGCTCGCGGAAG	GCGCTGATGATTGGGCCGATCTGCTCGCGGAAG	LKSV01000026.1	1679	Bifidobacterium longum subsp. longum	Actinobacteria	Actinobacteria	Bifidobacteriales	Bifidobacteriaceae	-	Bifidobacterium
OJPP01000070.1	34325	34360	CATCAGGCCCAAAACCGTGGCCACGCCGCCACAGAT	CATCAGGCCCAAAACCGTGGCCACGCCGCCACAGAT	LKSV01000026.1	1679	Bifidobacterium longum subsp. longum	Actinobacteria	Actinobacteria	Bifidobacteriales	Bifidobacteriaceae	-	Bifidobacterium
OJPP01000070.1	26670	26703	GACGCCTGTACCTCTCGACCGATTGGGGAGTAGA	GACGCCTGTACCTCTCGACCGATTGGGGAGTAGA	LKSV01000026.1	1679	Bifidobacterium longum subsp. longum	Actinobacteria	Actinobacteria	Bifidobacteriales	Bifidobacteriaceae	-	Bifidobacterium
OJPP01000070.1	33839	33806	GACAGGTCAACAACAACTGCCTCGTGTCCGGCGT	GACAAGTCAACAACAACTGCCTCGTGTCCGGCGT	LKSV01000026.1	1679	Bifidobacterium longum subsp. longum	Actinobacteria	Actinobacteria	Bifidobacteriales	Bifidobacteriaceae	-	Bifidobacterium
OJPP01000070.1	25446	25413	ACGCCGGCACCAACATCACCAATCACATTGAAAG	ACGCCGGCACCAACATCACCAATCACATTGAAAG	LKSV01000026.1	1679	Bifidobacterium longum subsp. longum	Actinobacteria	Actinobacteria	Bifidobacteriales	Bifidobacteriaceae	-	Bifidobacterium
OJPP01000070.1	35839	35873	ATCTTCTGGTTCGCGCCGTCGCGTCCGCCAAATGA	ATCTTCTGGTTCGCGCCGTCGCGTCCGCCAAATGA	LKSV01000029.1	1679	Bifidobacterium longum subsp. longum	Actinobacteria	Actinobacteria	Bifidobacteriales	Bifidobacteriaceae	-	Bifidobacterium
OJPP01000070.1	6804	6771	GCAACATCACCACCATCTGGGTGCCGGCGATCAA	GCAACATCACCACCATCTGGGTGCCGGCGATCAA	LKSV01000029.1	1679	Bifidobacterium longum subsp. longum	Actinobacteria	Actinobacteria	Bifidobacteriales	Bifidobacteriaceae	-	Bifidobacterium
OJPP01000070.1	35884	35915	TCCATTGGAGGACGCCAGCTTTCGGGCAGGGT	TCCATTGGAGGACGCCAGCTTTCAGGCAGGGT	NC_014656.1	890402	Bifidobacterium longum subsp. longum BBMN68	Actinobacteria	Actinobacteria	Bifidobacteriales	Bifidobacteriaceae	-	Bifidobacterium
OJPP01000070.1	31250	31223	CGTGCCTATGCGTTGTTTGCCGCCTTCC	CGTGCCTATGCGTTGTTTGCCGCCTTCC	NC_017221.1	1035817	Bifidobacterium longum subsp. longum KACC 91563	Actinobacteria	Actinobacteria	Bifidobacteriales	Bifidobacteriaceae	-	Bifidobacterium
OJPP01000070.1	11946	11979	AGGTTCGAGCTTGACCATTCGCCCAGGTTCACGT	AGGTTCGAGCTTGACCATTCGCCCAGGTTCACGT	NZ_CP010411.1	1682	Bifidobacterium longum subsp. infantis	Actinobacteria	Actinobacteria	Bifidobacteriales	Bifidobacteriaceae	-	Bifidobacterium
OJPP01000070.1	14064	14092	TGCAGTATGCGGATGAAGGTGTCCCTCAC	TGCAATATGCGGATGAAGGTGTCCCTCAC	NZ_CP010453.1	216816	Bifidobacterium longum	Actinobacteria	Actinobacteria	Bifidobacteriales	Bifidobacteriaceae	-	Bifidobacterium
OJPP01000070.1	35839	35873	ATCTTCTGGTTCGCGCCGTCGCGTCCGCCAAATGA	ATCTTCTGGTTCGCGCCGTCGCGTCCGCCAAATGA	NZ_CP013673.1	216816	Bifidobacterium longum	Actinobacteria	Actinobacteria	Bifidobacteriales	Bifidobacteriaceae	-	Bifidobacterium
OJPP01000070.1	6804	6771	GCAACATCACCACCATCTGGGTGCCGGCGATCAA	GCAACATCACCACCATCTGGGTGCCGGCGATCAA	NZ_CP013673.1	216816	Bifidobacterium longum	Actinobacteria	Actinobacteria	Bifidobacteriales	Bifidobacteriaceae	-	Bifidobacterium
OJPP01000070.1	7789	7755	GGGCGGAAGCTCAGGTTGTTGAACATGCAGTCCGA	GGGCGGAAGCTCAGGTTGTTGAACATGCAGTCCGA	NZ_CP013673.1	216816	Bifidobacterium longum	Actinobacteria	Actinobacteria	Bifidobacteriales	Bifidobacteriaceae	-	Bifidobacterium
OJPP01000070.1	2062	2094	GCGCTGATGATTGGGCCGATCTGCTCGCGGAAG	GCGCTGATGATTGGGCCGATCTGCTCGCGGAAG	NZ_CP013673.1	216816	Bifidobacterium longum	Actinobacteria	Actinobacteria	Bifidobacteriales	Bifidobacteriaceae	-	Bifidobacterium
OJPP01000070.1	34325	34360	CATCAGGCCCAAAACCGTGGCCACGCCGCCACAGAT	CATCAGGCCCAAAACCGTGGCCACGCCGCCACAGAT	NZ_CP013673.1	216816	Bifidobacterium longum	Actinobacteria	Actinobacteria	Bifidobacteriales	Bifidobacteriaceae	-	Bifidobacterium
OJPP01000070.1	26670	26703	GACGCCTGTACCTCTCGACCGATTGGGGAGTAGA	GACGCCTGTACCTCTCGACCGATTGGGGAGTAGA	NZ_CP013673.1	216816	Bifidobacterium longum	Actinobacteria	Actinobacteria	Bifidobacteriales	Bifidobacteriaceae	-	Bifidobacterium
OJPP01000070.1	33839	33806	GACAGGTCAACAACAACTGCCTCGTGTCCGGCGT	GACAAGTCAACAACAACTGCCTCGTGTCCGGCGT	NZ_CP013673.1	216816	Bifidobacterium longum	Actinobacteria	Actinobacteria	Bifidobacteriales	Bifidobacteriaceae	-	Bifidobacterium
OJPP01000070.1	25446	25413	ACGCCGGCACCAACATCACCAATCACATTGAAAG	ACGCCGGCACCAACATCACCAATCACATTGAAAG	NZ_CP013673.1	216816	Bifidobacterium longum	Actinobacteria	Actinobacteria	Bifidobacteriales	Bifidobacteriaceae	-	Bifidobacterium
OJPP01000070.1	10774	10742	CGACGGGGCCGACATCTACCAGGTCGTCAACTC	CGACGGCGCCGACATCTACCAGGTCGTCAACTC	NZ_CP021387.1	1685	Bifidobacterium breve	Actinobacteria	Actinobacteria	Bifidobacteriales	Bifidobacteriaceae	-	Bifidobacterium
OJPP01000070.1	11899	11935	CGGCGATATGTTCCACCGCTTTTTCGATGACCGGGAT	CGGCGATATGCTCCACCGCTTTTTCGATGACCGGGAT	NZ_CP021388.1	1685	Bifidobacterium breve	Actinobacteria	Actinobacteria	Bifidobacteriales	Bifidobacteriaceae	-	Bifidobacterium
OJPP01000070.1	11549	11517	CGACGAGATGGCCGACCCCGAACTCGAATCGTT	CGACGAGATGGCCGACCCCGAACTCGAATCGTT	NZ_CP021388.1	1685	Bifidobacterium breve	Actinobacteria	Actinobacteria	Bifidobacteriales	Bifidobacteriaceae	-	Bifidobacterium
OLFW01000540.1	28552	28518	CTGGCATGTTTTTCATTTTGTTTCCTCCCTTGGTT	CTGGCATTTTTTTCATTTTGTTTCCTCCCTTGGTT	JRNZ01000029.1	1680	Bifidobacterium adolescentis	Actinobacteria	Actinobacteria	Bifidobacteriales	Bifidobacteriaceae	-	Bifidobacterium
OLFW01000540.1	3168	3200	CATAAGCTTAGACGCGTAAGATGGCATCATCTG	CATAAGCTTAGACGCGTAAGATGGCATCATCTG	JRNZ01000029.1	1680	Bifidobacterium adolescentis	Actinobacteria	Actinobacteria	Bifidobacteriales	Bifidobacteriaceae	-	Bifidobacterium
OLFW01000540.1	10651	10618	AATAATGGAACTCAAGAATAATCTCACCAAGGAT	AATAATGGAACTCAAGAACAATCTCACCAAGGAT	DS264459.1	411481	Bifidobacterium adolescentis L2-32	Actinobacteria	Actinobacteria	Bifidobacteriales	Bifidobacteriaceae	-	Bifidobacterium
OLFW01000540.1	6115	6146	TGCTCCGGCGTGAAATCGTCAATGACCTTATG	TGCTCCGGCGTAAAATCGTCAATGACCTTATG	JGZL01000011.1	78346	Bifidobacterium ruminantium	Actinobacteria	Actinobacteria	Bifidobacteriales	Bifidobacteriaceae	-	Bifidobacterium
OLFW01000540.1	27588	27625	GCGTAATCTCGCTACATGTGGGTGGTGTCTCGCACCAT	GCGTAATCTCGCTACATGTGGTTGGTGTCTCGCACCAT	NZ_CP023005.1	1680	Bifidobacterium adolescentis	Actinobacteria	Actinobacteria	Bifidobacteriales	Bifidobacteriaceae	-	Bifidobacterium
OOBU01000216.1	28596	28565	TACGTCCATCGGCCACAATTGGACTGGGATGT	TACGTCCATCGGCCACAATTGGACTGGGATGT	CP007443.1	1680	Bifidobacterium adolescentis	Actinobacteria	Actinobacteria	Bifidobacteriales	Bifidobacteriaceae	-	Bifidobacterium
OOBU01000216.1	3718	3752	CCCACGGCTCAACACATGGCTCCGCGACCAATGGG	CCCACGGCTCAACACATGGCTCCGCGACCAATGGG	AP009256.1	367928	Bifidobacterium adolescentis ATCC 15703	Actinobacteria	Actinobacteria	Bifidobacteriales	Bifidobacteriaceae	-	Bifidobacterium
OOBU01000216.1	34797	34832	GACGTTCTTGCCCAGGCTGATCCTGCGATTGACCCT	GACGTTCTTGCCCAGGCTGATCCTGCGATTGACCCT	CP006716.1	936351	Bifidobacterium breve S27	Actinobacteria	Actinobacteria	Bifidobacteriales	Bifidobacteriaceae	-	Bifidobacterium
OOBU01000216.1	34501	34469	TGACCGCGTTCACCATCCTCATGTGCTTCTTCG	TGACCGCGTTCACCATCCTCATGTGCTTCTTCG	CP000303.1	326426	Bifidobacterium breve UCC2003	Actinobacteria	Actinobacteria	Bifidobacteriales	Bifidobacteriaceae	-	Bifidobacterium
OOBU01000216.1	31463	31428	CGCGGTGTCGATGCCGCACTGCCAGTTCGAGATGTC	CGCGGTGTCGATGCCGCACTGCCAGTTCGAGATGTC	LBHQ01000004.1	1680	Bifidobacterium adolescentis	Actinobacteria	Actinobacteria	Bifidobacteriales	Bifidobacteriaceae	-	Bifidobacterium
OOBU01000216.1	29752	29717	GCGTGATTTCGTTCTGGAAACGAATGGCAATTTCCG	GCGTGATTTCATTCTGGAAACGAATGGCAATTTCCG	LBHQ01000004.1	1680	Bifidobacterium adolescentis	Actinobacteria	Actinobacteria	Bifidobacteriales	Bifidobacteriaceae	-	Bifidobacterium
OOBU01000216.1	2786	2818	GCAGCGCATCCTCGACGCCGGACTGGCCATGGA	GCAGCGCATCCTCGACGCCGGCCTGGCCATGGA	DS264459.1	411481	Bifidobacterium adolescentis L2-32	Actinobacteria	Actinobacteria	Bifidobacteriales	Bifidobacteriaceae	-	Bifidobacterium
OOBU01000216.1	7499	7533	CGCCTCTGGAACCACCACGCCAGCCACCATCAAAG	CGCCTCTGGAACCACCACGCCAGCCACCATCAAAG	DS264459.1	411481	Bifidobacterium adolescentis L2-32	Actinobacteria	Actinobacteria	Bifidobacteriales	Bifidobacteriaceae	-	Bifidobacterium
OOBU01000216.1	24626	24593	TGGTCTTGTGGTCGGCGCTTTCGTCGGTGACGGT	TGGTCTTGTGGCCGGCGCTTTCGTCGGTGACGGT	DS264459.1	411481	Bifidobacterium adolescentis L2-32	Actinobacteria	Actinobacteria	Bifidobacteriales	Bifidobacteriaceae	-	Bifidobacterium
OOBU01000216.1	20300	20332	CGACCGCCATCGGAATCCCAACCTACGAATAAG	CGACCGCCATCGGAATCCCAACCTACGAATAAG	LKSV01000026.1	1679	Bifidobacterium longum subsp. longum	Actinobacteria	Actinobacteria	Bifidobacteriales	Bifidobacteriaceae	-	Bifidobacterium
OOBU01000216.1	69	101	GTTCGCCGCATTGGCGGCGGCGTTGAAGCCGAT	GTTCGCCGCATTGGCGGCGGCGTTGAAGCCGAT	LKSV01000026.1	1679	Bifidobacterium longum subsp. longum	Actinobacteria	Actinobacteria	Bifidobacteriales	Bifidobacteriaceae	-	Bifidobacterium
OOBU01000216.1	19038	19005	CCGGCGGGGTCCAGGCCACTCCGGTCGGAGCCAC	CCGGCGGGGTCCAGGCCACTCCGGTCGGAGCCAC	LKSV01000026.1	1679	Bifidobacterium longum subsp. longum	Actinobacteria	Actinobacteria	Bifidobacteriales	Bifidobacteriaceae	-	Bifidobacterium
OOBU01000216.1	4450	4484	GCCATCGCGCGATATGACGGCCAGCCGGACAGGCA	GCCATCGCGCGATATGACGGCCAGCCGGACAGGCA	LKSV01000026.1	1679	Bifidobacterium longum subsp. longum	Actinobacteria	Actinobacteria	Bifidobacteriales	Bifidobacteriaceae	-	Bifidobacterium
OOBU01000216.1	35982	36015	TATCCGCTCGCCCAAGAACGGCGGCGACGAACTC	TATCCGCTCGCCCAAGAACGGCGGCGACGAACTC	LKSV01000026.1	1679	Bifidobacterium longum subsp. longum	Actinobacteria	Actinobacteria	Bifidobacteriales	Bifidobacteriaceae	-	Bifidobacterium
OOBU01000216.1	3718	3752	CCCACGGCTCAACACATGGCTCCGCGACCAATGGG	CCCACGGCTCAACACATGGCTCCGCGACCAATGGG	NC_008618.1	367928	Bifidobacterium adolescentis ATCC 15703	Actinobacteria	Actinobacteria	Bifidobacteriales	Bifidobacteriaceae	-	Bifidobacterium
OOBU01000216.1	34501	34469	TGACCGCGTTCACCATCCTCATGTGCTTCTTCG	TGACCGCGTTCACCATCCTCATGTGCTTCTTCG	NC_020517.1	326426	Bifidobacterium breve UCC2003	Actinobacteria	Actinobacteria	Bifidobacteriales	Bifidobacteriaceae	-	Bifidobacterium
OOBU01000216.1	34797	34832	GACGTTCTTGCCCAGGCTGATCCTGCGATTGACCCT	GACGTTCTTGCCCAGGCTGATCCTGCGATTGACCCT	NZ_CP006716.1	936351	Bifidobacterium breve S27	Actinobacteria	Actinobacteria	Bifidobacteriales	Bifidobacteriaceae	-	Bifidobacterium
OOBU01000216.1	28596	28565	TACGTCCATCGGCCACAATTGGACTGGGATGT	TACGTCCATCGGCCACAATTGGACTGGGATGT	NZ_CP007443.1	1680	Bifidobacterium adolescentis	Actinobacteria	Actinobacteria	Bifidobacteriales	Bifidobacteriaceae	-	Bifidobacterium
OOBU01000216.1	20300	20332	CGACCGCCATCGGAATCCCAACCTACGAATAAG	CGACCGCCATCGGAATCCCAACCTACGAATAAG	NZ_CP013673.1	216816	Bifidobacterium longum	Actinobacteria	Actinobacteria	Bifidobacteriales	Bifidobacteriaceae	-	Bifidobacterium
OOBU01000216.1	69	101	GTTCGCCGCATTGGCGGCGGCGTTGAAGCCGAT	GTTCGCCGCATTGGCGGCGGCGTTGAAGCCGAT	NZ_CP013673.1	216816	Bifidobacterium longum	Actinobacteria	Actinobacteria	Bifidobacteriales	Bifidobacteriaceae	-	Bifidobacterium
OOBU01000216.1	19038	19005	CCGGCGGGGTCCAGGCCACTCCGGTCGGAGCCAC	CCGGCGGGGTCCAGGCCACTCCGGTCGGAGCCAC	NZ_CP013673.1	216816	Bifidobacterium longum	Actinobacteria	Actinobacteria	Bifidobacteriales	Bifidobacteriaceae	-	Bifidobacterium
OOBU01000216.1	4450	4484	GCCATCGCGCGATATGACGGCCAGCCGGACAGGCA	GCCATCGCGCGATATGACGGCCAGCCGGACAGGCA	NZ_CP013673.1	216816	Bifidobacterium longum	Actinobacteria	Actinobacteria	Bifidobacteriales	Bifidobacteriaceae	-	Bifidobacterium
OOBU01000216.1	35982	36015	TATCCGCTCGCCCAAGAACGGCGGCGACGAACTC	TATCCGCTCGCCCAAGAACGGCGGCGACGAACTC	NZ_CP013673.1	216816	Bifidobacterium longum	Actinobacteria	Actinobacteria	Bifidobacteriales	Bifidobacteriaceae	-	Bifidobacterium
OOBU01000216.1	2784	2818	GCGCAGCGCATCCTCGACGCCGGCTTGGCCATGGA	GCGCAGCGCATCCTCGACGCCGGCCTGGCCATGGA	NZ_CP021394.1	1685	Bifidobacterium breve	Actinobacteria	Actinobacteria	Bifidobacteriales	Bifidobacteriaceae	-	Bifidobacterium
OOBU01000216.1	6429	6395	CAGGATTTCACCCGGTGCGGGCCGCTGTCGCCCTG	CAGGATTTCACCCGGTGCGGGCCGCTGTCGCCCTG	NZ_CP023005.1	1680	Bifidobacterium adolescentis	Actinobacteria	Actinobacteria	Bifidobacteriales	Bifidobacteriaceae	-	Bifidobacterium
OOBU01000216.1	19893	19926	CTGGACCCAAAAGCGTTTACCTCGCCCACCTCTG	CTGGACCCAAAAGCGTTTACCTCGCCCACCTCTG	NZ_CP025199.1	28026	Bifidobacterium pseudocatenulatum	Actinobacteria	Actinobacteria	Bifidobacteriales	Bifidobacteriaceae	-	Bifidobacterium
OGPH01000069.1	113255	113287	CGGATTTTAAGTCCGCTACGTCTGCC-ATTCCG	CGGATTTTAAGTCCGCTACGTCTGCCTATTCCG	CP014232.1	544580	Actinomyces oris	Actinobacteria	Actinobacteria	Actinomycetales	Actinomycetaceae	-	Actinomyces
OGPH01000069.1	113255	113287	CGGATTTTAAGTCCGCTACGTCTGCC-ATTCCG	CGGATTTTAAGTCCGCTACGTCTGCCTATTCCG	NZ_CP014232.1	544580	Actinomyces oris	Actinobacteria	Actinobacteria	Actinomycetales	Actinomycetaceae	-	Actinomyces
OLOL01000710.1	21731	21702	CGGGCGAGGAGATCAAGAAGACCGTCAAGA	CGGGCGAGGAGATCAAGAAGACCGTCAAGA	AP012211.1	502558	Eggerthella sp. YY7918	Actinobacteria	Coriobacteriia	Eggerthellales	Eggerthellaceae	-	Eggerthella
OLOL01000710.1	21731	21702	CGGGCGAGGAGATCAAGAAGACCGTCAAGA	CGGGCGAGGAGATCAAGAAGACCGTCAAGA	NC_015738.1	502558	Eggerthella sp. YY7918	Actinobacteria	Coriobacteriia	Eggerthellales	Eggerthellaceae	-	Eggerthella
PPYF01219028.1	42241	42207	TCGGTGACCGGAACCAACCTGAACGGATCACGGAA	TCGGTGACCGGAACCAACCTGAACGGATCGCGGAA	LKSV01000026.1	1679	Bifidobacterium longum subsp. longum	Actinobacteria	Actinobacteria	Bifidobacteriales	Bifidobacteriaceae	-	Bifidobacterium
PPYF01219028.1	42241	42207	TCGGTGACCGGAACCAACCTGAACGGATCACGGAA	TCGGTGACCGGAACCAACCTGAACGGATCGCGGAA	NZ_CP013673.1	216816	Bifidobacterium longum	Actinobacteria	Actinobacteria	Bifidobacteriales	Bifidobacteriaceae	-	Bifidobacterium
OLGJ01000028.1	11457	11485	GTTATGAAGATAGAGGTTATTCTAATGAA	GTTATGAAGATAGAGGTTATTCTAATGAA	KL544021.1	658663	Porphyromonas sp. 31_2	Bacteroidetes	Bacteroidia	Bacteroidales	Porphyromonadaceae	-	Porphyromonas
OMAC01000147.1	54391	54425	TCTACAAACTGCCACATAAGCGGTTTGGAGTACGG	TCTACAAACTGCCATATAAGCGGTTTGGAGTACGG	GL635657.1	469593	Bacteroides sp. 3_1_40A	Bacteroidetes	Bacteroidia	Bacteroidales	Bacteroidaceae	-	Bacteroides
OIRM01000017.1	38992	39020	AGCAGATAGAGGAACAAATTGCCGACAAA	AGCAGATAGAGGAACAAATTGCCGACAAA	GG705213.1	817	Bacteroides fragilis	Bacteroidetes	Bacteroidia	Bacteroidales	Bacteroidaceae	-	Bacteroides
OICG01000006.1	99089	99056	AAAATGTGACTCTCTTGCATTTGAGAAGATAGGA	AAAATGTGATTCTCTTGCATTTGAGAAGATAGGA	DS264546.1	411477	Parabacteroides merdae ATCC 43184	Bacteroidetes	Bacteroidia	Bacteroidales	Tannerellaceae	-	Parabacteroides
PPYF01000036.1	67437	67403	CCCGACCAAGCATGGACAGTCACCGGCAAAACCAA	CCCGACCAAGCATGGACTGTCACCGGCAAAACCAA	DS264546.1	411477	Parabacteroides merdae ATCC 43184	Bacteroidetes	Bacteroidia	Bacteroidales	Tannerellaceae	-	Parabacteroides
OGTL01000046.1	72277	72305	CGGTTATAGCCCAATATAGAGCCTTTTCC	CGGTTATAGCCCAATATAGAGCCTTTTCC	JNHH01000031.1	1339286	Bacteroides fragilis str. 3725 D9 ii	Bacteroidetes	Bacteroidia	Bacteroidales	Bacteroidaceae	-	Bacteroides
OODP01000063.1	85474	85446	TGAAAAGTCTATGGAGAACCCTATTCTCG	TGAAAAGTCTATGGAGAACCCTATTCTCG	GG705227.1	457391	Bacteroides sp. 3_1_33FAA	Bacteroidetes	Bacteroidia	Bacteroidales	Bacteroidaceae	-	Bacteroides
OODP01000063.1	27374	27403	GCATACGCTGCTTCGACGTTGGTGAAGGCA	GCATACGCTGCTTCGACGTTGGTGAAGGCA	DS995537.1	483217	Bacteroides dorei DSM 17855	Bacteroidetes	Bacteroidia	Bacteroidales	-	-	Phocaeicola
OODP01000063.1	22892	22863	TATACAAAGGTTCATGTCGTAGCCGACAGC	TATACAAAGGTTCATGTCGTAGCCGATAGC	JGCR01000329.1	1339308	Bacteroides fragilis str. 3774 T13	Bacteroidetes	Bacteroidia	Bacteroidales	Bacteroidaceae	-	Bacteroides
OODP01000063.1	59132	59161	GCCTCTACGATAGCCACGTCCTTGATTGCC	GCCTCTACGATAGCCACATCCTTGATTGCC	BAIU01000001.1	1235813	Bacteroides pyogenes JCM 10003	Bacteroidetes	Bacteroidia	Bacteroidales	Bacteroidaceae	-	Bacteroides
OODP01000063.1	47640	47675	ACACTTTCAGCATCGCTTTACACCCTCCCAATTCTC	ACACTTTCAGCATCGCTTTACAACCTCCCAATTCTC	JH724308.1	997887	Bacteroides salyersiae CL02T12C01	Bacteroidetes	Bacteroidia	Bacteroidales	Bacteroidaceae	-	Bacteroides
OODP01000063.1	43944	43910	CATTGAGAATGAAAACTCAAGTGAATTGGAAGTTA	CATTGAGAATGAAAACTCAAGTGAATTGGAAGTTA	JH724308.1	997887	Bacteroides salyersiae CL02T12C01	Bacteroidetes	Bacteroidia	Bacteroidales	Bacteroidaceae	-	Bacteroides
OODP01000063.1	41222	41188	ATGAGAGCGGGATATGGACCCAGAATACGTCGTTA	ATGAGAGCAGGATATGGACCCAGAATACGTCGTTA	JH724308.1	997887	Bacteroides salyersiae CL02T12C01	Bacteroidetes	Bacteroidia	Bacteroidales	Bacteroidaceae	-	Bacteroides
OODP01000063.1	90785	90818	GAGATGGCGAAGCCTGTAAACTCCGAACGCAGTG	GAGATGGCGAAGCCTGTAAACTCCGAACGCAGTG	JH724308.1	997887	Bacteroides salyersiae CL02T12C01	Bacteroidetes	Bacteroidia	Bacteroidales	Bacteroidaceae	-	Bacteroides
OODP01000063.1	55564	55598	ATCACGTTCTTCTGTCCCAGATACCCCTGTGAGAA	ATCACGTTCTTCTGCCCCAGATACCCCTGTGAGAA	JH724308.1	997887	Bacteroides salyersiae CL02T12C01	Bacteroidetes	Bacteroidia	Bacteroidales	Bacteroidaceae	-	Bacteroides
OGQG01000082.1	31659	31630	AGGAGGTGAATAATGAATAGCGTACAGACA	AGGAGGTGAATAATGAATAGCGTACAGACA	JNHM01000012.1	1339352	Bacteroides vulgatus str. 3975 RP4	Bacteroidetes	Bacteroidia	Bacteroidales	-	-	Phocaeicola
OHFY01000167.1	14999	14970	TTATCTGAATAACTTGCTAAAGAAAACAGT	TTATCTGAATAACTTGCTAAAGAAAACCGT	FQ312004.1	862962	Bacteroides fragilis 638R	Bacteroidetes	Bacteroidia	Bacteroidales	Bacteroidaceae	-	Bacteroides
OHFY01000167.1	27478	27449	GTTTGATTTGTCCTATGCGCCATTGGAGGA	GTTTGATTTGTCCTATGCGCCATTGGAGGA	FQ312004.1	862962	Bacteroides fragilis 638R	Bacteroidetes	Bacteroidia	Bacteroidales	Bacteroidaceae	-	Bacteroides
OHFY01000167.1	39230	39258	CTACCTCCGATTTTAGCAAGGTTAACAGA	CTACCTCCGATTTTAGCAAGGTTAACCGA	LN877293.1	817	Bacteroides fragilis	Bacteroidetes	Bacteroidia	Bacteroidales	Bacteroidaceae	-	Bacteroides
OHFY01000167.1	16135	16107	AGTGTCTTAAAGAGGTGATTAATGAAATG	AGTGTCTTAAAGAGGTGATTAATGAAATG	CR626927.1	272559	Bacteroides fragilis NCTC 9343	Bacteroidetes	Bacteroidia	Bacteroidales	Bacteroidaceae	-	Bacteroides
OHFY01000167.1	32432	32460	TTGGTAACGGACGATAGGCATTTCGTCAA	TTGGTAACGGACGATAGGCATTTCGTCAA	GG705213.1	817	Bacteroides fragilis	Bacteroidetes	Bacteroidia	Bacteroidales	Bacteroidaceae	-	Bacteroides
OHFY01000167.1	13822	13851	AAATTCGATAGAATCAGTCACCATAACATA	AAATTCGATAGAGTCAGTCACCATAACATA	GL945047.1	817	Bacteroides fragilis	Bacteroidetes	Bacteroidia	Bacteroidales	Bacteroidaceae	-	Bacteroides
OHFY01000167.1	29701	29672	GTTTCCGGTTGAAATTAGAGCGTGAAAAGT	GTTTCCGGTTGAAATTAGAGCGTGAAAAGT	JGEH01000054.1	1339306	Bacteroides fragilis str. 3719 T6	Bacteroidetes	Bacteroidia	Bacteroidales	Bacteroidaceae	-	Bacteroides
OHFY01000167.1	45124	45153	TTTCAACATTGATAACATTCTCTTTATCTT	TTTCAACATTGATAACATTCTCTTTATCTT	JGCS01000260.1	1339309	Bacteroides fragilis str. 3783N1-2	Bacteroidetes	Bacteroidia	Bacteroidales	Bacteroidaceae	-	Bacteroides
OHFY01000167.1	44425	44454	GGTAATTTGTTATATGTTCGTGGAATTTCG	GGTAATTTGTTATATGTTCGTAGAATTTCG	JGCS01000260.1	1339309	Bacteroides fragilis str. 3783N1-2	Bacteroidetes	Bacteroidia	Bacteroidales	Bacteroidaceae	-	Bacteroides
OHFY01000167.1	37890	37918	TCTCGCAGCACATAAGAAGCCATTTGCAG	TCTCGCAGCACATAAGAAGCCATTTGCAG	JGCS01000260.1	1339309	Bacteroides fragilis str. 3783N1-2	Bacteroidetes	Bacteroidia	Bacteroidales	Bacteroidaceae	-	Bacteroides
OHFY01000167.1	31948	31920	CTAACCTTCTTCCCGCCTCGAATATTCTA	CTAACCTTCTTCCCGCCTCGAATATTCTA	JGCS01000260.1	1339309	Bacteroides fragilis str. 3783N1-2	Bacteroidetes	Bacteroidia	Bacteroidales	Bacteroidaceae	-	Bacteroides
OHFY01000167.1	39601	39572	AGACCGTGCAGCCTACAACAACACTAAGTC	AGACCGTGCAGCCTACAACAACACTAAGTC	JGCS01000260.1	1339309	Bacteroides fragilis str. 3783N1-2	Bacteroidetes	Bacteroidia	Bacteroidales	Bacteroidaceae	-	Bacteroides
OHFY01000167.1	9334	9306	AACGCCTTTAATAAAATGGAGGAAGCTAT	AACGCCTTTAATAAAATGGAGGAAACTAT	JGDA01000278.1	1339283	Bacteroides fragilis str. 3996 N(B) 6	Bacteroidetes	Bacteroidia	Bacteroidales	Bacteroidaceae	-	Bacteroides
OHFY01000167.1	19321	19349	TAAATCAGCGTTTATCAGTAATAGCGACA	TAAATCAGCGTTTATCAGTAATAGCGACA	JGDF01000148.1	1339277	Bacteroides fragilis str. DS-71	Bacteroidetes	Bacteroidia	Bacteroidales	Bacteroidaceae	-	Bacteroides
OHFY01000167.1	8311	8282	CAAAAACCTTAGATGTGACTAAGAAAGTGA	CAAAAACCTTAGATGTGACTAAGAAAGTGA	JGEV01000038.1	1339331	Bacteroides fragilis str. S38L3	Bacteroidetes	Bacteroidia	Bacteroidales	Bacteroidaceae	-	Bacteroides
OHFY01000167.1	16135	16107	AGTGTCTTAAAGAGGTGATTAATGAAATG	AGTGTCTTAAAGAGGTGATTAATGAAATG	NC_003228.3	272559	Bacteroides fragilis NCTC 9343	Bacteroidetes	Bacteroidia	Bacteroidales	Bacteroidaceae	-	Bacteroides
OHFY01000167.1	14999	14970	TTATCTGAATAACTTGCTAAAGAAAACAGT	TTATCTGAATAACTTGCTAAAGAAAACCGT	NC_016776.1	862962	Bacteroides fragilis 638R	Bacteroidetes	Bacteroidia	Bacteroidales	Bacteroidaceae	-	Bacteroides
OHFY01000167.1	27478	27449	GTTTGATTTGTCCTATGCGCCATTGGAGGA	GTTTGATTTGTCCTATGCGCCATTGGAGGA	NC_016776.1	862962	Bacteroides fragilis 638R	Bacteroidetes	Bacteroidia	Bacteroidales	Bacteroidaceae	-	Bacteroides
OHFY01000167.1	42547	42518	TTTAAAGAACGAAAAAAACGAGTGGATCAC	TTTAAAGAACGAAAAAAACGAGTGGATCAC	NZ_CP012706.1	817	Bacteroides fragilis	Bacteroidetes	Bacteroidia	Bacteroidales	Bacteroidaceae	-	Bacteroides
OHFY01000167.1	37361	37333	GAAAAAGCTAATTGGCTTATCAAAAAATA	GAAAAAACTAATTGGCTTATCAAAAAATA	NZ_CP012706.1	817	Bacteroides fragilis	Bacteroidetes	Bacteroidia	Bacteroidales	Bacteroidaceae	-	Bacteroides
OHFY01000167.1	39230	39258	CTACCTCCGATTTTAGCAAGGTTAACAGA	CTACCTCCGATTTTAGCAAGGTTAACCGA	NZ_LN877293.1	817	Bacteroides fragilis	Bacteroidetes	Bacteroidia	Bacteroidales	Bacteroidaceae	-	Bacteroides
OLPB01000166.1	13917	13882	TTTCCACGAATGGGACGTTGTACGTTTGCCGTACAT	TTTCCACGAATGGGACGTTGTACGTTTGCCGTACAT	CP002544.1	709991	Odoribacter splanchnicus DSM 20712	Bacteroidetes	Bacteroidia	Bacteroidales	Odoribacteraceae	-	Odoribacter
OLPB01000166.1	13917	13882	TTTCCACGAATGGGACGTTGTACGTTTGCCGTACAT	TTTCCACGAATGGGACGTTGTACGTTTGCCGTACAT	NC_015160.1	709991	Odoribacter splanchnicus DSM 20712	Bacteroidetes	Bacteroidia	Bacteroidales	Odoribacteraceae	-	Odoribacter
OGZF01000022.1	74668	74633	ACGTGCGGCTACGCCGACGTTTTACGATATTCGGGG	ACGTGCGGCTACGCCGACGTTTTACGATATTCGGGG	KL544021.1	658663	Porphyromonas sp. 31_2	Bacteroidetes	Bacteroidia	Bacteroidales	Porphyromonadaceae	-	Porphyromonas
OGZF01000022.1	116123	116089	ATATGTTATGGTGACACCGTTCCTGATGGATGTAA	ATATGTTATGGTGACACCGTTCCTGATGGGTGTAA	KL544021.1	658663	Porphyromonas sp. 31_2	Bacteroidetes	Bacteroidia	Bacteroidales	Porphyromonadaceae	-	Porphyromonas
OGZF01000022.1	65018	64990	CCCCCATCCTCACGGACGAGAGAGCTGAT	CCCCCATCCTCACGGACGAGAGAGCTGAT	GG698740.1	563193	Parabacteroides sp. D13	Bacteroidetes	Bacteroidia	Bacteroidales	Tannerellaceae	-	Parabacteroides
OGZF01000022.1	225	192	TACATTGTATTAGGCAAGTATATAAGGCAATCAA	TACATTGTATTAGGCAAGTATATAAGGCAATCAA	JNHP01000003.1	1339344	Parabacteroides distasonis str. 3999B T(B) 4	Bacteroidetes	Bacteroidia	Bacteroidales	Tannerellaceae	-	Parabacteroides
OLFZ01000297.1	53925	53897	ACACAAAAGCCGGATGCGTTGGCGCAATC	ACACAAAAGCCGGATGCGTTGGCGCAATC	NZ_CP022754.1	2025876	Parabacteroides sp. CT06	Bacteroidetes	Bacteroidia	Bacteroidales	Tannerellaceae	-	Parabacteroides
OBIN01000014.1	3517	3545	CTTCAGCAAACTTGGAGAACAGGCTTGTA	CTTCAGCAAACTTGGAGAACAGGCTTGTA	AGDG01000039.1	1077285	Bacteroides faecis MAJ27	Bacteroidetes	Bacteroidia	Bacteroidales	Bacteroidaceae	-	Bacteroides
OBIN01000014.1	17397	17370	TGCAGTTTATCAATGCACGGCTGGAAATT	TGCA-TTTATCAATGCACGGCTGGAAATT	AGDG01000039.1	1077285	Bacteroides faecis MAJ27	Bacteroidetes	Bacteroidia	Bacteroidales	Bacteroidaceae	-	Bacteroides
OBIN01000097.1	3339	3368	GTTGACCGTAGTAGTGTATTCTGTCCACGC	GTTGACCGTAGTAGTGTATTCAGTCCACGC	CAPH01000018.1	1211813	Alistipes ihumii AP11	Bacteroidetes	Bacteroidia	Bacteroidales	Rikenellaceae	-	Alistipes
OBIN01000097.1	3285	3314	ATTGAAGGCCATATACTCTAACGGTTCCCC	ATTGAAGGCCATATACTCTAACGGCTCCCC	CAPH01000018.1	1211813	Alistipes ihumii AP11	Bacteroidetes	Bacteroidia	Bacteroidales	Rikenellaceae	-	Alistipes
OHAQ01000192.1	332	367	ACAAACAACCCGATTTGCGGAACCCGGTGCAAATGT	ACAAACAACCCGATTTACGGAACCCGGTGCAAATGT	CP002544.1	709991	Odoribacter splanchnicus DSM 20712	Bacteroidetes	Bacteroidia	Bacteroidales	Odoribacteraceae	-	Odoribacter
OHAQ01000192.1	43667	43633	CTTGATTGCGCCGATTGCGCCGTTTTCGTCGAAAA	CTTGATTGCGCCGATTGCGCCGTTTTCGTCGAAAA	CP002544.1	709991	Odoribacter splanchnicus DSM 20712	Bacteroidetes	Bacteroidia	Bacteroidales	Odoribacteraceae	-	Odoribacter
OHAQ01000192.1	44405	44440	GTTTTTCAAGACGGAAATAAACAGCGTCTTAATAGT	GTTTTTCAAGACGGAAATAAACAGCGTCTTAATAGT	CP002544.1	709991	Odoribacter splanchnicus DSM 20712	Bacteroidetes	Bacteroidia	Bacteroidales	Odoribacteraceae	-	Odoribacter
OHAQ01000192.1	3657	3692	TTTCCACGAATGGGACGTTGTACGTTTGCCGTACAT	TTTCCACGAATGGGACGTTGTACGTTTGCCGTACAT	CP002544.1	709991	Odoribacter splanchnicus DSM 20712	Bacteroidetes	Bacteroidia	Bacteroidales	Odoribacteraceae	-	Odoribacter
OHAQ01000192.1	27606	27643	CCGGTTGTTGGATATACTCAAAAAATACTATTCGCAAA	CCGGTTGTTGGATATACTCAAAAAATACTATTCGAAAA	CP002544.1	709991	Odoribacter splanchnicus DSM 20712	Bacteroidetes	Bacteroidia	Bacteroidales	Odoribacteraceae	-	Odoribacter
OHAQ01000192.1	6563	6534	CAATTGAACATCTTAACAAAAAAGTCGTTG	CAATTGAACATCTTAACAAAAAAGTCGTTG	JTDA01000035.1	1501392	Coprobacter secundus	Bacteroidetes	Bacteroidia	Bacteroidales	Barnesiellaceae	-	Coprobacter
OHAQ01000192.1	30851	30823	CTATCCGACACTTTCCCGGCGACAAACGG	CTATCCGACACTTTCCCGGCGACAAACGG	BCAD01000003.1	1697796	Bacteroidia bacterium UC5.1-2G11	Bacteroidetes	Bacteroidia	-	-	-	-
OHAQ01000192.1	332	367	ACAAACAACCCGATTTGCGGAACCCGGTGCAAATGT	ACAAACAACCCGATTTACGGAACCCGGTGCAAATGT	NC_015160.1	709991	Odoribacter splanchnicus DSM 20712	Bacteroidetes	Bacteroidia	Bacteroidales	Odoribacteraceae	-	Odoribacter
OHAQ01000192.1	43667	43633	CTTGATTGCGCCGATTGCGCCGTTTTCGTCGAAAA	CTTGATTGCGCCGATTGCGCCGTTTTCGTCGAAAA	NC_015160.1	709991	Odoribacter splanchnicus DSM 20712	Bacteroidetes	Bacteroidia	Bacteroidales	Odoribacteraceae	-	Odoribacter
OHAQ01000192.1	44405	44440	GTTTTTCAAGACGGAAATAAACAGCGTCTTAATAGT	GTTTTTCAAGACGGAAATAAACAGCGTCTTAATAGT	NC_015160.1	709991	Odoribacter splanchnicus DSM 20712	Bacteroidetes	Bacteroidia	Bacteroidales	Odoribacteraceae	-	Odoribacter
OHAQ01000192.1	3657	3692	TTTCCACGAATGGGACGTTGTACGTTTGCCGTACAT	TTTCCACGAATGGGACGTTGTACGTTTGCCGTACAT	NC_015160.1	709991	Odoribacter splanchnicus DSM 20712	Bacteroidetes	Bacteroidia	Bacteroidales	Odoribacteraceae	-	Odoribacter
OHAQ01000192.1	27606	27643	CCGGTTGTTGGATATACTCAAAAAATACTATTCGCAAA	CCGGTTGTTGGATATACTCAAAAAATACTATTCGAAAA	NC_015160.1	709991	Odoribacter splanchnicus DSM 20712	Bacteroidetes	Bacteroidia	Bacteroidales	Odoribacteraceae	-	Odoribacter
OLQG01000043.1	46546	46575	AAAAAGGTAAAGAACCTTGCATCTGAAGTA	AAAAAGGTAAAGAACCTTGCATCTGAAGTA	JGDF01000148.1	1339277	Bacteroides fragilis str. DS-71	Bacteroidetes	Bacteroidia	Bacteroidales	Bacteroidaceae	-	Bacteroides
OHJT01000275.1	28704	28733	AGAAGTACACGCATATCCCAGTTCGATAGT	AGAAGTACACGCATATCCCAGTTCGATGGT	FQ312004.1	862962	Bacteroides fragilis 638R	Bacteroidetes	Bacteroidia	Bacteroidales	Bacteroidaceae	-	Bacteroides
OHJT01000275.1	31800	31771	TTATCTGAATAACTTGCTAAAGAAAACAGT	TTATCTGAATAACTTGCTAAAGAAAACCGT	FQ312004.1	862962	Bacteroides fragilis 638R	Bacteroidetes	Bacteroidia	Bacteroidales	Bacteroidaceae	-	Bacteroides
OHJT01000275.1	10434	10462	CTACCTCCGATTTTAGCAAGGTTAACAGA	CTACCTCCGATTTTAGCAAGGTTAACCGA	LN877293.1	817	Bacteroides fragilis	Bacteroidetes	Bacteroidia	Bacteroidales	Bacteroidaceae	-	Bacteroides
OHJT01000275.1	3229	3201	TGCTTAGTTATAACGCAGAATATGCACAT	TGCTTAGTTATCACGCAGAATATGCACAT	CR626927.1	272559	Bacteroides fragilis NCTC 9343	Bacteroidetes	Bacteroidia	Bacteroidales	Bacteroidaceae	-	Bacteroides
OHJT01000275.1	30622	30651	AAATTCGATAGAATCAGTCACCATAACATA	AAATTCGATAGAGTCAGTCACCATAACATA	GL945047.1	817	Bacteroides fragilis	Bacteroidetes	Bacteroidia	Bacteroidales	Bacteroidaceae	-	Bacteroides
OHJT01000275.1	16328	16357	TTTCAACATTGATAACATTCTCTTTATCTT	TTTCAACATTGATAACATTCTCTTTATCTT	JGCS01000260.1	1339309	Bacteroides fragilis str. 3783N1-2	Bacteroidetes	Bacteroidia	Bacteroidales	Bacteroidaceae	-	Bacteroides
OHJT01000275.1	9094	9122	TCTCGCAGCACATAAGAAGCCATTTGCAG	TCTCGCAGCACATAAGAAGCCATTTGCAG	JGCS01000260.1	1339309	Bacteroides fragilis str. 3783N1-2	Bacteroidetes	Bacteroidia	Bacteroidales	Bacteroidaceae	-	Bacteroides
OHJT01000275.1	3307	3279	CTAACCTTCTTCCCGCCTCGAATATTCTA	CTAACCTTCTTCCCGCCTCGAATATTCTA	JGCS01000260.1	1339309	Bacteroides fragilis str. 3783N1-2	Bacteroidetes	Bacteroidia	Bacteroidales	Bacteroidaceae	-	Bacteroides
OHJT01000275.1	10805	10776	AGACCGTGCAGCCTACAACAACACTAAGTC	AGACCGTGCAGCCTACAACAACACCAAGTC	JGCS01000260.1	1339309	Bacteroides fragilis str. 3783N1-2	Bacteroidetes	Bacteroidia	Bacteroidales	Bacteroidaceae	-	Bacteroides
OHJT01000275.1	3764	3736	GTCGGGAGTCGGTAGCACTATTGAGGAAC	GTCGGGAGTCGGTAGCACTATTGAGGAAC	JGDA01000278.1	1339283	Bacteroides fragilis str. 3996 N(B) 6	Bacteroidetes	Bacteroidia	Bacteroidales	Bacteroidaceae	-	Bacteroides
OHJT01000275.1	27106	27078	AACGCCTTTAATAAAATGGAGGAAGCTAT	AACGCCTTTAATAAAATGGAGGAAACTAT	JGDA01000278.1	1339283	Bacteroides fragilis str. 3996 N(B) 6	Bacteroidetes	Bacteroidia	Bacteroidales	Bacteroidaceae	-	Bacteroides
OHJT01000275.1	36365	36393	TAAATCAGCGTTTATCAGTAATAGCGACA	TAAATCAGCGTTTATCAGTAATAGCGACA	JGDF01000148.1	1339277	Bacteroides fragilis str. DS-71	Bacteroidetes	Bacteroidia	Bacteroidales	Bacteroidaceae	-	Bacteroides
OHJT01000275.1	1290	1261	ACAGGACGAATTGCGTATCAAGCAGTCAAC	ACAGGACGAATTGCGTATCAAACAGTCAAC	JGEV01000038.1	1339331	Bacteroides fragilis str. S38L3	Bacteroidetes	Bacteroidia	Bacteroidales	Bacteroidaceae	-	Bacteroides
OHJT01000275.1	25787	25758	CAAAAACCTTAGATGTGACTAAGAAAGTGA	CAAAAGCCTTAGATGTGACTAAGAAAGTGA	JGEV01000038.1	1339331	Bacteroides fragilis str. S38L3	Bacteroidetes	Bacteroidia	Bacteroidales	Bacteroidaceae	-	Bacteroides
OHJT01000275.1	3229	3201	TGCTTAGTTATAACGCAGAATATGCACAT	TGCTTAGTTATCACGCAGAATATGCACAT	NC_003228.3	272559	Bacteroides fragilis NCTC 9343	Bacteroidetes	Bacteroidia	Bacteroidales	Bacteroidaceae	-	Bacteroides
OHJT01000275.1	28704	28733	AGAAGTACACGCATATCCCAGTTCGATAGT	AGAAGTACACGCATATCCCAGTTCGATGGT	NC_016776.1	862962	Bacteroides fragilis 638R	Bacteroidetes	Bacteroidia	Bacteroidales	Bacteroidaceae	-	Bacteroides
OHJT01000275.1	31800	31771	TTATCTGAATAACTTGCTAAAGAAAACAGT	TTATCTGAATAACTTGCTAAAGAAAACCGT	NC_016776.1	862962	Bacteroides fragilis 638R	Bacteroidetes	Bacteroidia	Bacteroidales	Bacteroidaceae	-	Bacteroides
OHJT01000275.1	13751	13722	TTTAAAGAACGAAAAAAACGAGTGGATCAC	TTTAAAGAACGAAAAAAACGAGTGGATAAC	NZ_CP012706.1	817	Bacteroides fragilis	Bacteroidetes	Bacteroidia	Bacteroidales	Bacteroidaceae	-	Bacteroides
OHJT01000275.1	8565	8537	GAAAAAGCTAATTGGCTTATCAAAAAATA	GAAAAAACTAATTGGCTTATCAAAAAATA	NZ_CP012706.1	817	Bacteroides fragilis	Bacteroidetes	Bacteroidia	Bacteroidales	Bacteroidaceae	-	Bacteroides
OHJT01000275.1	10434	10462	CTACCTCCGATTTTAGCAAGGTTAACAGA	CTACCTCCGATTTTAGCAAGGTTAACCGA	NZ_LN877293.1	817	Bacteroides fragilis	Bacteroidetes	Bacteroidia	Bacteroidales	Bacteroidaceae	-	Bacteroides
OHUR01000127.1	1598	1627	AGTATTCGATGTAAATAATGGCATGACTGA	AGTATTTGATGTAAATAATGGCATGACTGA	FQ312004.1	862962	Bacteroides fragilis 638R	Bacteroidetes	Bacteroidia	Bacteroidales	Bacteroidaceae	-	Bacteroides
OHUR01000127.1	38495	38524	GTTTGATTTGTCCTATGCGCCATTGGAGGA	GTTTGATTTGTCCTATGCGCCATTGGAGGA	FQ312004.1	862962	Bacteroides fragilis 638R	Bacteroidetes	Bacteroidia	Bacteroidales	Bacteroidaceae	-	Bacteroides
OHUR01000127.1	28180	28152	CTACCTCCGATTTTAGCAAGGTTAACAGA	CTACCTCCGATTTTAGCAAGGTTAACCGA	LN877293.1	817	Bacteroides fragilis	Bacteroidetes	Bacteroidia	Bacteroidales	Bacteroidaceae	-	Bacteroides
OHUR01000127.1	34100	34128	TGCTTAGTTATAACGCAGAATATGCACAT	TGCTTAGTTATCACGCAGAATATGCACAT	CR626927.1	272559	Bacteroides fragilis NCTC 9343	Bacteroidetes	Bacteroidia	Bacteroidales	Bacteroidaceae	-	Bacteroides
OHUR01000127.1	33538	33510	TTGGTAACGGACGATAGGCATTTCGTCAA	TTGGTAACGGACGATAGGCATTTCGTCAA	GG705213.1	817	Bacteroides fragilis	Bacteroidetes	Bacteroidia	Bacteroidales	Bacteroidaceae	-	Bacteroides
OHUR01000127.1	22286	22257	TTTCAACATTGATAACATTCTCTTTATCTT	TTTCAACATTGATAACATTCTCTTTATCTT	JGCS01000260.1	1339309	Bacteroides fragilis str. 3783N1-2	Bacteroidetes	Bacteroidia	Bacteroidales	Bacteroidaceae	-	Bacteroides
OHUR01000127.1	22985	22956	GGTAATTTGTTATATGTTCGTGGAATTTCG	GGTAATTTGTTATATGTTCGTGGAATTTCG	JGCS01000260.1	1339309	Bacteroides fragilis str. 3783N1-2	Bacteroidetes	Bacteroidia	Bacteroidales	Bacteroidaceae	-	Bacteroides
OHUR01000127.1	25262	25291	TGATAGCTTTGTTTCTTGCAAGATTAACTA	TGATAGCTTTGTTTCTTGCAATATTAACTA	JGCS01000260.1	1339309	Bacteroides fragilis str. 3783N1-2	Bacteroidetes	Bacteroidia	Bacteroidales	Bacteroidaceae	-	Bacteroides
OHUR01000127.1	29520	29492	TCTCGCAGCACATAAGAAGCCATTTGCAG	TCTCGCAGCACATAAGAAGCCATTTGCAG	JGCS01000260.1	1339309	Bacteroides fragilis str. 3783N1-2	Bacteroidetes	Bacteroidia	Bacteroidales	Bacteroidaceae	-	Bacteroides
OHUR01000127.1	34022	34050	CTAACCTTCTTCCCGCCTCGAATATTCTA	CTAACCTTCTTCCCGCCTCGAATATTCTA	JGCS01000260.1	1339309	Bacteroides fragilis str. 3783N1-2	Bacteroidetes	Bacteroidia	Bacteroidales	Bacteroidaceae	-	Bacteroides
OHUR01000127.1	27809	27838	AGACCGTGCAGCCTACAACAACACTAAGTC	AGACCGTGCAGCCTACAACAACACGAAGTC	JGCS01000260.1	1339309	Bacteroides fragilis str. 3783N1-2	Bacteroidetes	Bacteroidia	Bacteroidales	Bacteroidaceae	-	Bacteroides
OHUR01000127.1	3130	3102	TAAATCAGCGTTTATCAGTAATAGCGACA	TAAATCAGCGTTTATCAGTAATAGCAACA	JGDF01000148.1	1339277	Bacteroides fragilis str. DS-71	Bacteroidetes	Bacteroidia	Bacteroidales	Bacteroidaceae	-	Bacteroides
OHUR01000127.1	34088	34059	ACTCTTTGTCCGTCTTTATCTCGACCGAAT	ACTCCTTGTCCGTCTTTATCTCGACCGAAT	JGDF01000148.1	1339277	Bacteroides fragilis str. DS-71	Bacteroidetes	Bacteroidia	Bacteroidales	Bacteroidaceae	-	Bacteroides
OHUR01000127.1	12770	12799	CAAAAACCTTAGATGTGACTAAGAAAGTGA	CAAAAGCCTTAGATGTGACTAAGAAAGTGA	JGEV01000038.1	1339331	Bacteroides fragilis str. S38L3	Bacteroidetes	Bacteroidia	Bacteroidales	Bacteroidaceae	-	Bacteroides
OHUR01000127.1	34100	34128	TGCTTAGTTATAACGCAGAATATGCACAT	TGCTTAGTTATCACGCAGAATATGCACAT	NC_003228.3	272559	Bacteroides fragilis NCTC 9343	Bacteroidetes	Bacteroidia	Bacteroidales	Bacteroidaceae	-	Bacteroides
OHUR01000127.1	1598	1627	AGTATTCGATGTAAATAATGGCATGACTGA	AGTATTTGATGTAAATAATGGCATGACTGA	NC_016776.1	862962	Bacteroides fragilis 638R	Bacteroidetes	Bacteroidia	Bacteroidales	Bacteroidaceae	-	Bacteroides
OHUR01000127.1	38495	38524	GTTTGATTTGTCCTATGCGCCATTGGAGGA	GTTTGATTTGTCCTATGCGCCATTGGAGGA	NC_016776.1	862962	Bacteroides fragilis 638R	Bacteroidetes	Bacteroidia	Bacteroidales	Bacteroidaceae	-	Bacteroides
OHUR01000127.1	24863	24892	TTTAAAGAACGAAAAAAACGAGTGGATCAC	TTTAAAGAACGAAAAAAACGAGTGGATCAC	NZ_CP012706.1	817	Bacteroides fragilis	Bacteroidetes	Bacteroidia	Bacteroidales	Bacteroidaceae	-	Bacteroides
OHUR01000127.1	30049	30077	GAAAAAGCTAATTGGCTTATCAAAAAATA	GAAAAAACTAATTGGCTTATCAAAAAATA	NZ_CP012706.1	817	Bacteroides fragilis	Bacteroidetes	Bacteroidia	Bacteroidales	Bacteroidaceae	-	Bacteroides
OHUR01000127.1	28180	28152	CTACCTCCGATTTTAGCAAGGTTAACAGA	CTACCTCCGATTTTAGCAAGGTTAACCGA	NZ_LN877293.1	817	Bacteroides fragilis	Bacteroidetes	Bacteroidia	Bacteroidales	Bacteroidaceae	-	Bacteroides
OHXX01000059.1	31859	31894	TAGTACAAACCTATCATTTTGCTTTGTGCAATATAT	TAGTACAAACCTATCATTTTGCTTTGTGCAATATAT	CP002544.1	709991	Odoribacter splanchnicus DSM 20712	Bacteroidetes	Bacteroidia	Bacteroidales	Odoribacteraceae	-	Odoribacter
OHXX01000059.1	31074	31039	ACTTATCGCCCCGTTCGCTAAAAACGCATTTACAAA	ACTTATCGCCCCGTTTGCTAAAAACGCATTTACAAA	CP002544.1	709991	Odoribacter splanchnicus DSM 20712	Bacteroidetes	Bacteroidia	Bacteroidales	Odoribacteraceae	-	Odoribacter
OHXX01000059.1	4904	4937	CGCATTGCGAGGGGCGAAAGTTTAGGCGAAAAGC	CGCATTGCGAGGGGCGAAAGTTTAGGCGAAAAGC	JH724091.1	997874	Bacteroides cellulosilyticus CL02T12C19	Bacteroidetes	Bacteroidia	Bacteroidales	Bacteroidaceae	-	Bacteroides
OHXX01000059.1	33781	33753	ATACCCGTAATTTTGGAACCGGACAATTT	ATACCCGTAATTTTGGAACCGGACAATTT	JGDA01000278.1	1339283	Bacteroides fragilis str. 3996 N(B) 6	Bacteroidetes	Bacteroidia	Bacteroidales	Bacteroidaceae	-	Bacteroides
OHXX01000059.1	20173	20202	CGACGGTGGGTTTTTAAAAGACAAACAAGG	CGACGGTGGGTTTTTGAAAGACAAACAAGG	CBVI010000055.1	1470345	Bacteroides timonensis	Bacteroidetes	Bacteroidia	Bacteroidales	Bacteroidaceae	-	Bacteroides
OHXX01000059.1	19435	19406	CGTAATCGGTTGGCAAATGTCAAACGACGT	CGTAATCGGTTGGCAAATGTCAAACGACGT	KL544021.1	658663	Porphyromonas sp. 31_2	Bacteroidetes	Bacteroidia	Bacteroidales	Porphyromonadaceae	-	Porphyromonas
OHXX01000059.1	31859	31894	TAGTACAAACCTATCATTTTGCTTTGTGCAATATAT	TAGTACAAACCTATCATTTTGCTTTGTGCAATATAT	NC_015160.1	709991	Odoribacter splanchnicus DSM 20712	Bacteroidetes	Bacteroidia	Bacteroidales	Odoribacteraceae	-	Odoribacter
OHXX01000059.1	31074	31039	ACTTATCGCCCCGTTCGCTAAAAACGCATTTACAAA	ACTTATCGCCCCGTTTGCTAAAAACGCATTTACAAA	NC_015160.1	709991	Odoribacter splanchnicus DSM 20712	Bacteroidetes	Bacteroidia	Bacteroidales	Odoribacteraceae	-	Odoribacter
OLGF01000549.1	22320	22285	TTTCCACGAATGGGACGTTGTACGTTTGCCGTACAT	TTTCCACGAATGGGACGTTGTACGTTTGCCGTACAT	CP002544.1	709991	Odoribacter splanchnicus DSM 20712	Bacteroidetes	Bacteroidia	Bacteroidales	Odoribacteraceae	-	Odoribacter
OLGF01000549.1	22320	22285	TTTCCACGAATGGGACGTTGTACGTTTGCCGTACAT	TTTCCACGAATGGGACGTTGTACGTTTGCCGTACAT	NC_015160.1	709991	Odoribacter splanchnicus DSM 20712	Bacteroidetes	Bacteroidia	Bacteroidales	Odoribacteraceae	-	Odoribacter
OMAA01000117.1	42690	42655	TTTCCACGAATGGGACGTTGTACGTTTGCCGTACAT	TTTCCACGAATGGGACGTTGTACGTTTACCGTACAT	CP002544.1	709991	Odoribacter splanchnicus DSM 20712	Bacteroidetes	Bacteroidia	Bacteroidales	Odoribacteraceae	-	Odoribacter
OMAA01000117.1	18944	18973	TAAGCGCATCGGCGTTCCACAATGTCGCCT	TAAGGGCATCGGCGTTCCACAATGTCGCCT	JTDA01000009.1	1501392	Coprobacter secundus	Bacteroidetes	Bacteroidia	Bacteroidales	Barnesiellaceae	-	Coprobacter
OMAA01000117.1	42690	42655	TTTCCACGAATGGGACGTTGTACGTTTGCCGTACAT	TTTCCACGAATGGGACGTTGTACGTTTACCGTACAT	NC_015160.1	709991	Odoribacter splanchnicus DSM 20712	Bacteroidetes	Bacteroidia	Bacteroidales	Odoribacteraceae	-	Odoribacter
OIGB01000840.1	3136	3103	TGTTTATCATTAAAACAGGCATAGAGTATGAGAA	TGTTTATCATTAAAACAGGCATAGAATATGAGAA	JNHM01000019.1	1339352	Bacteroides vulgatus str. 3975 RP4	Bacteroidetes	Bacteroidia	Bacteroidales	-	-	Phocaeicola
OIGB01000840.1	5491	5459	GATATACACCCGCCGCCCGCGTAGGGCCTGATC	GATATACACCCGCCGCCCGCGTAGGGCCTGATC	JNHM01000019.1	1339352	Bacteroides vulgatus str. 3975 RP4	Bacteroidetes	Bacteroidia	Bacteroidales	-	-	Phocaeicola
OIGB01000840.1	3895	3927	TCACCCACAGCGTAGAAATGTAACGTTTCATAA	TCACCCACAGCGTAGAAATGTAACGTTTCATAA	CP013020.1	821	Phocaeicola vulgatus	Bacteroidetes	Bacteroidia	Bacteroidales	-	-	Phocaeicola
OIGB01000840.1	3962	3994	GTTTAATATAGTTCTGAACATCAACATAATTCA	GTTTAATATAATTCTGAACATCAACATAATTCA	CP013020.1	821	Phocaeicola vulgatus	Bacteroidetes	Bacteroidia	Bacteroidales	-	-	Phocaeicola
OIGB01000840.1	1704	1737	ATTAATTACACTAGACCAGCCTCCAATATAATGT	ATTAATAACACTAGACCAGCCTCCAATATAATGT	CP013020.1	821	Phocaeicola vulgatus	Bacteroidetes	Bacteroidia	Bacteroidales	-	-	Phocaeicola
OIGB01000840.1	3895	3927	TCACCCACAGCGTAGAAATGTAACGTCTCATAA	TCACCCACAGCGTAGAAATGTAACGTTTCATAA	CP013020.1	821	Phocaeicola vulgatus	Bacteroidetes	Bacteroidia	Bacteroidales	-	-	Phocaeicola
OHIX01000028.1	38711	38682	TAATGTCGCTGTCGTATCTATCAAGAACGC	TAGTGTCGCTGTCGTATCTATCAAGAACGC	GG705227.1	457391	Bacteroides sp. 3_1_33FAA	Bacteroidetes	Bacteroidia	Bacteroidales	Bacteroidaceae	-	Bacteroides
OHIX01000028.1	75617	75650	ATAAGTACATTAGCCCGTCTTACAAATACCTGCT	ATAAGTACATTAGCCCGTCTTACAAATACCTGCT	GL635657.1	469593	Bacteroides sp. 3_1_40A	Bacteroidetes	Bacteroidia	Bacteroidales	Bacteroidaceae	-	Bacteroides
OGYH01000404.1	23178	23149	CGACGGTGGGTTTTTAAAAGACAAACAAGG	CGACGGTGGGTTTTTGAAAGACAAACAAGG	CBVI010000055.1	1470345	Bacteroides timonensis	Bacteroidetes	Bacteroidia	Bacteroidales	Bacteroidaceae	-	Bacteroides
OGYH01000404.1	23916	23945	CGTAATCGGTTGGCAAATGTCAAACGACGT	CGTAATCGGTTGGCAAATGTCAAACGACGT	KL544021.1	658663	Porphyromonas sp. 31_2	Bacteroidetes	Bacteroidia	Bacteroidales	Porphyromonadaceae	-	Porphyromonas
OLAT01000029.1	29583	29548	CTGTTCCGGTTGCCGCTGTTCCGGTCGCCGCTGTTC	CTGTTCCGGTTGCCGCTGTTCCGGTTGCCGCTGTTC	NZ_CP025096.1	2057025	Spirosoma pollinicola	Bacteroidetes	Cytophagia	Cytophagales	Cytophagaceae	-	Spirosoma
OLAT01000029.1	29598	29563	CTGTTCCGGTTGCCGCTGTTCCGGTCGCCGCTGTTC	CTGTTCCGGTTGCCGCTGTTCCGGTTGCCGCTGTTC	NZ_CP025096.1	2057025	Spirosoma pollinicola	Bacteroidetes	Cytophagia	Cytophagales	Cytophagaceae	-	Spirosoma
OLAT01000029.1	29628	29593	CTGTTCCGGTTGCCGCTGTTCCGGTCGCCGCTGTTC	CTGTTCCGGTTGCCGCTGTTCCAGTCGCCGCTGTTC	NZ_CP025096.1	2057025	Spirosoma pollinicola	Bacteroidetes	Cytophagia	Cytophagales	Cytophagaceae	-	Spirosoma
OLAT01000029.1	29643	29608	CTGTTCCGGTTGCCGCTGTTCCGGTCGCCGCTGTTC	CTGTTCCGGTTGCCGCTGTTCCGGTTGCCGCTGTTC	NZ_CP025096.1	2057025	Spirosoma pollinicola	Bacteroidetes	Cytophagia	Cytophagales	Cytophagaceae	-	Spirosoma
OLYV01000018.1	106740	106711	GAACAGCAAAGAGAGGTATGTTCAAAGAGG	GAACAGCAAAGAGAGGTATGTTCAAAGAGG	JXQK01000043.1	1602169	Prevotella pectinovora	Bacteroidetes	Bacteroidia	Bacteroidales	Prevotellaceae	-	Prevotella
OLYV01000018.1	104427	104398	AGAATTAAATACATTGCGCCACCAGCTAGC	AGGATTAAATACATTGCGCCACCAGCTAGC	JXQJ01000080.1	1602169	Prevotella pectinovora	Bacteroidetes	Bacteroidia	Bacteroidales	Prevotellaceae	-	Prevotella
OLYV01000018.1	106210	106243	AAATACTCCATAAGGACAAGGTCCAATATTCTCA	AAATACTCCATAAGGACAAGGTCCAATATTCTCA	JXQJ01000080.1	1602169	Prevotella pectinovora	Bacteroidetes	Bacteroidia	Bacteroidales	Prevotellaceae	-	Prevotella
OLOF01000050.1	49608	49636	GTTATGAAGATAGAGGTTATTCTAATGAA	GTTATGAAGATAGAGGTTATTCTAATGAA	KL544021.1	658663	Porphyromonas sp. 31_2	Bacteroidetes	Bacteroidia	Bacteroidales	Porphyromonadaceae	-	Porphyromonas
OHKV01000027.1	74870	74899	TAGTATATGTCTAAGAAGAATAAACCGGAG	TAGTATATGTCTAAGAAGAATAAACCGGAG	GG698740.1	563193	Parabacteroides sp. D13	Bacteroidetes	Bacteroidia	Bacteroidales	Tannerellaceae	-	Parabacteroides
OHKV01000027.1	67285	67257	CCCCCATCCTCACGGACGAGAGAGCTGAT	CCCCCATCCTCACGGACGAGAGAGCTGAT	GG698740.1	563193	Parabacteroides sp. D13	Bacteroidetes	Bacteroidia	Bacteroidales	Tannerellaceae	-	Parabacteroides
OHKV01000027.1	45912	45940	GAATAGGCGGATATGGAGTTAAAGGGGAT	GAATAGGCGGATATGGAGTTAAAGGGGAT	GG698740.1	563193	Parabacteroides sp. D13	Bacteroidetes	Bacteroidia	Bacteroidales	Tannerellaceae	-	Parabacteroides
OHKV01000027.1	1266	1299	CCCTAACATACGTCGTATTGATATATTAGCACGG	CCCTAACATACGTCGTATTGATACATTAGCACGG	JNHP01000003.1	1339344	Parabacteroides distasonis str. 3999B T(B) 4	Bacteroidetes	Bacteroidia	Bacteroidales	Tannerellaceae	-	Parabacteroides
OHKV01000027.1	223	190	TACATTGTATTAGGCAAGTATATAAGGCAATCAA	TACATTGTATTAGGCAAGTATATAAGGCAATCAA	JNHP01000003.1	1339344	Parabacteroides distasonis str. 3999B T(B) 4	Bacteroidetes	Bacteroidia	Bacteroidales	Tannerellaceae	-	Parabacteroides
OHKV01000027.1	118	151	AAAGCCTAAGACCTTCCGCTACTTTGTTCCACGTG	AAAGCCTAA-ACCTTCCGCTACTTTGTTCCACGTG	JH976495.1	999416	Parabacteroides distasonis CL03T12C09	Bacteroidetes	Bacteroidia	Bacteroidales	Tannerellaceae	-	Parabacteroides
OHKV01000027.1	151	118	CACGTGGAACAAAGTAGCGGAAGGTCTTAGGCTTT	CACGTGGAACAAAGTAGCGGAAGGT-TTAGGCTTT	NZ_CP022754.1	2025876	Parabacteroides sp. CT06	Bacteroidetes	Bacteroidia	Bacteroidales	Tannerellaceae	-	Parabacteroides
OIGA01000791.1	4011	3978	TGTTTATCATTAAAACAGGCATAGAGTATGAGAA	TGTTTATCATTAAAACAGGCATAGAATATGAGAA	JNHM01000019.1	1339352	Bacteroides vulgatus str. 3975 RP4	Bacteroidetes	Bacteroidia	Bacteroidales	-	-	Phocaeicola
OIGA01000791.1	362	330	GATATACACCCGCCGCCCGCGTAGGGCCTGATC	GATATACACCCGCCGCCCGCGTAGGGCCTGATC	JNHM01000019.1	1339352	Bacteroides vulgatus str. 3975 RP4	Bacteroidetes	Bacteroidia	Bacteroidales	-	-	Phocaeicola
OIGA01000791.1	4770	4802	TCACCCACAGCGTAGAAATGTAACGTTTCATAA	TCACCCACAGCGTAGAAATGTAACGTTTCATAA	CP013020.1	821	Phocaeicola vulgatus	Bacteroidetes	Bacteroidia	Bacteroidales	-	-	Phocaeicola
OIGA01000791.1	4837	4869	GTTTAATATAGTTCTGAACATCAACATAATTCA	GTTTAATATAATTCTGAACATCAACATAATTCA	CP013020.1	821	Phocaeicola vulgatus	Bacteroidetes	Bacteroidia	Bacteroidales	-	-	Phocaeicola
OIGA01000791.1	2579	2612	ATTAATTACACTAGACCAGCCTCCAATATAATGT	ATTAATAACACTAGACCAGCCTCCAATATAATGT	CP013020.1	821	Phocaeicola vulgatus	Bacteroidetes	Bacteroidia	Bacteroidales	-	-	Phocaeicola
OIGA01000791.1	4770	4802	TCACCCACAGCGTAGAAATGTAACGTCTCATAA	TCACCCACAGCGTAGAAATGTAACGTTTCATAA	CP013020.1	821	Phocaeicola vulgatus	Bacteroidetes	Bacteroidia	Bacteroidales	-	-	Phocaeicola
OLFZ01000136.1	9210	9175	ACAAGAAAGGCAGAAATTCAATCAGAGATTGATAGC	ACAAGAAAGACAGAAATTCAATCAGAGATTGATAGC	AUAE01000019.1	1203610	Parabacteroides gordonii MS-1 = DSM 23371	Bacteroidetes	Bacteroidia	Bacteroidales	Tannerellaceae	-	Parabacteroides
OGCO01000164.1	51433	51467	ATGAGAGCGGGATATGGACCCAGAATACGTCGTTA	ATGAGAGCGGGGTATGGACCCAGAATACGTCGTTA	JH724308.1	997887	Bacteroides salyersiae CL02T12C01	Bacteroidetes	Bacteroidia	Bacteroidales	Bacteroidaceae	-	Bacteroides
OJPB01000023.1	42039	42073	CCTTGTCTTTCTGATTTATACCTTAACATTGATAT	CCTTGTCTTTCAGATTTATACCTTAACATTGATAT	LBCF01000007.1	1638780	Bacteroides sp. UNK.MGS-14	Bacteroidetes	Bacteroidia	Bacteroidales	Bacteroidaceae	-	Bacteroides
OJPY01000041.1	29234	29199	TTCTTTCCGCAAAAACAAATTCTTTGCCTGCTCATA	TTCTTTCCGCAAAAACAAATTCTTTGCCTGCTCATA	LBCF01000007.1	1638780	Bacteroides sp. UNK.MGS-14	Bacteroidetes	Bacteroidia	Bacteroidales	Bacteroidaceae	-	Bacteroides
OJPY01000041.1	1963	1930	CTATGGTAACTCCGGCAGGACAACTGCATATCTT	CTATGGCAACTCCGGCAGGACAACTGCATATCTT	LBCF01000007.1	1638780	Bacteroides sp. UNK.MGS-14	Bacteroidetes	Bacteroidia	Bacteroidales	Bacteroidaceae	-	Bacteroides
OJPY01000041.1	27819	27853	ATATGGGGTATTTTGACAGGATCACAATTCAAAAG	ATATGGGGTATTTTGACAGGATCACAATTCAAAAG	LBCF01000007.1	1638780	Bacteroides sp. UNK.MGS-14	Bacteroidetes	Bacteroidia	Bacteroidales	Bacteroidaceae	-	Bacteroides
OJPY01000041.1	36273	36305	CGAAATGAGTGAGGATAGTATTTGGTTCAAAAG	CGAAATGAGTGAGGATAGTATTTGGTTCAAAAG	LBCF01000007.1	1638780	Bacteroides sp. UNK.MGS-14	Bacteroidetes	Bacteroidia	Bacteroidales	Bacteroidaceae	-	Bacteroides
OJPY01000041.1	53232	53199	CCGTTGATGATTGTTGTCGTAAAATACATCATAA	CCGTTGATGATTGTTGTCGTAAAATACATCATAA	LBCF01000007.1	1638780	Bacteroides sp. UNK.MGS-14	Bacteroidetes	Bacteroidia	Bacteroidales	Bacteroidaceae	-	Bacteroides
OJPY01000041.1	26974	26942	AACTCTTACAGGACAGTTGGTTTGTATGATAGG	AACTCTTACAGGACAGTTGGTTTGTATGATAGG	LBCF01000007.1	1638780	Bacteroides sp. UNK.MGS-14	Bacteroidetes	Bacteroidia	Bacteroidales	Bacteroidaceae	-	Bacteroides
OJPY01000041.1	32028	31995	TAACAATGGGATTTAGGTACCTGATATTAACGTT	TAACAATGGGATTTAGGTACCTGATATTAACGTT	LBCF01000007.1	1638780	Bacteroides sp. UNK.MGS-14	Bacteroidetes	Bacteroidia	Bacteroidales	Bacteroidaceae	-	Bacteroides
OJPY01000041.1	30558	30526	TGGAGTCTGATTTAGCCCAATCAATCAAAGTCT	TGGAGTCTAATTTAGCCCAATCAATCAAAGTCT	LBCF01000007.1	1638780	Bacteroides sp. UNK.MGS-14	Bacteroidetes	Bacteroidia	Bacteroidales	Bacteroidaceae	-	Bacteroides
OJPY01000041.1	40651	40617	AAACATTAGTAATGCTATTAGGCGGTACGTTTGTG	AAACATTAGTAATGCTATTAGGCGGTACGTTTGTG	LBCF01000007.1	1638780	Bacteroides sp. UNK.MGS-14	Bacteroidetes	Bacteroidia	Bacteroidales	Bacteroidaceae	-	Bacteroides
OJPY01000041.1	26691	26658	TGTCCCGGCATAACCTTTTATTTTTTAGGTAAAG	TGTCCCGGCATAACCTTTTATTTTTTAGGTAAAG	LBCF01000007.1	1638780	Bacteroides sp. UNK.MGS-14	Bacteroidetes	Bacteroidia	Bacteroidales	Bacteroidaceae	-	Bacteroides
OJPY01000041.1	52682	52715	CTGTAAGCAAGACGGATTATTATACCATAAGTAA	CTGTAAGCAAGACGGATTATTATACCATAAGTAA	LBCF01000007.1	1638780	Bacteroides sp. UNK.MGS-14	Bacteroidetes	Bacteroidia	Bacteroidales	Bacteroidaceae	-	Bacteroides
OJPY01000041.1	41863	41895	GTATGGACGATTACTGTCATTGTAAAGGATAAG	GTATGGACGATTACTGTCATTGTAAAGGATAAG	LBCF01000007.1	1638780	Bacteroides sp. UNK.MGS-14	Bacteroidetes	Bacteroidia	Bacteroidales	Bacteroidaceae	-	Bacteroides
OJPY01000041.1	9605	9575	ACAAAGTTAGAAATTTCACCGGAGATTCAAG	ACAAAGTTAGAAATTTCACCGGAGATTCAAG	LBCF01000007.1	1638780	Bacteroides sp. UNK.MGS-14	Bacteroidetes	Bacteroidia	Bacteroidales	Bacteroidaceae	-	Bacteroides
OJPY01000041.1	51333	51365	TGAACAGATGAAATATCTGTTCAATAATTATGT	TGAACAGATGAAATATCTGTTCAATAATTATGT	LBCF01000007.1	1638780	Bacteroides sp. UNK.MGS-14	Bacteroidetes	Bacteroidia	Bacteroidales	Bacteroidaceae	-	Bacteroides
OJPY01000041.1	43258	43224	TCTGCGTAAACGTAGCCTCTCCAGTTACTTCAAAT	TCTGCGTAAACGTAGCCTCTCCAATTACTTCAAAT	LBCF01000007.1	1638780	Bacteroides sp. UNK.MGS-14	Bacteroidetes	Bacteroidia	Bacteroidales	Bacteroidaceae	-	Bacteroides
OJPY01000041.1	52862	52894	CAGAGGATACTGTCGCTTATTCGGAAAGCAAAA	CAGAGGATACTGTCGCTTATTCGGAAAGCAAAA	LBCF01000007.1	1638780	Bacteroides sp. UNK.MGS-14	Bacteroidetes	Bacteroidia	Bacteroidales	Bacteroidaceae	-	Bacteroides
OJPY01000041.1	65866	65835	CGTTGACATAAAAATAGAAGATTTGAAGTGAC	CGTTGACATAAAAATAGAAGGTTTGAAGTGAC	DS264546.1	411477	Parabacteroides merdae ATCC 43184	Bacteroidetes	Bacteroidia	Bacteroidales	Tannerellaceae	-	Parabacteroides
OJPY01000041.1	28247	28279	GGTGTTATTTTGAACGATAACATACAAATGAAA	GGCGTTATTTTGAACGATAACATACAAATGAAA	DS264546.1	411477	Parabacteroides merdae ATCC 43184	Bacteroidetes	Bacteroidia	Bacteroidales	Tannerellaceae	-	Parabacteroides
OJPY01000041.1	30368	30400	TATTGTGGCAGGAGAAGATGATCCTGAAAAATG	TATTGTGGCAGGAGAAGATGATCCTGAAAAATG	DS264546.1	411477	Parabacteroides merdae ATCC 43184	Bacteroidetes	Bacteroidia	Bacteroidales	Tannerellaceae	-	Parabacteroides
OJPY01000041.1	37245	37279	TGTAAAGGATAGACAGGATAATGCAGGGAAAGAAA	TGTAAAGGATAGACAGGATAATGCAGGGAAAGAAA	DS264546.1	411477	Parabacteroides merdae ATCC 43184	Bacteroidetes	Bacteroidia	Bacteroidales	Tannerellaceae	-	Parabacteroides
OJPY01000041.1	13100	13132	TTTGAATTTACCCCCTTTAGAGGATATGGAAGC	TTTGAATTTACCTCCTTTAGAGGATATGGAAGC	DS264546.1	411477	Parabacteroides merdae ATCC 43184	Bacteroidetes	Bacteroidia	Bacteroidales	Tannerellaceae	-	Parabacteroides
OJPY01000041.1	23216	23248	AATCTCGATCATTTGCCGACAAGATCGCCTATC	AATCTCGATCATTTGCCGACAAGATCGCCTATC	DS264546.1	411477	Parabacteroides merdae ATCC 43184	Bacteroidetes	Bacteroidia	Bacteroidales	Tannerellaceae	-	Parabacteroides
OJPY01000041.1	41448	41417	CACAGTGCCACCTTCCGAATCTGTCACATTGA	CACAGTGCCACCTTCCGAATCTGTCACATTGA	DS264546.1	411477	Parabacteroides merdae ATCC 43184	Bacteroidetes	Bacteroidia	Bacteroidales	Tannerellaceae	-	Parabacteroides
OJPY01000041.1	67862	67830	ATCTTTTACAGGGACTTCCAACCCAAACACAGG	ATCTTTTACAGGGACTTCCAACCCAAACACAGG	DS264546.1	411477	Parabacteroides merdae ATCC 43184	Bacteroidetes	Bacteroidia	Bacteroidales	Tannerellaceae	-	Parabacteroides
OJPY01000041.1	8757	8725	ATCTTTTCATCCTCATAGACACTCAAAGAAAGT	ATCTTTTCATCCTCATAGACACTCAAAGAAAGT	DS264546.1	411477	Parabacteroides merdae ATCC 43184	Bacteroidetes	Bacteroidia	Bacteroidales	Tannerellaceae	-	Parabacteroides
OJPY01000041.1	24515	24483	CATGATTATCAATATTTTATATTATATTCAATC	CATGATTATCAATATTTTATATTATATTCAATC	DS264546.1	411477	Parabacteroides merdae ATCC 43184	Bacteroidetes	Bacteroidia	Bacteroidales	Tannerellaceae	-	Parabacteroides
OJPY01000041.1	47881	47916	GGTGGAGATGGTAAATATGGATTTAAAAGTTCTTAT	GGTGGAGATGGTAAATATGGATTTAAAAGTTCTTAT	LBCF01000007.1	1638780	Bacteroides sp. UNK.MGS-14	Bacteroidetes	Bacteroidia	Bacteroidales	Bacteroidaceae	-	Bacteroides
OJPY01000041.1	21511	21478	TTTCTTCAAACAACTCTCTTTTGGCTGCTTGCAA	TTTCTTCAAACAGCTCTCTTTTGGCTGCTTGCAA	LBCF01000007.1	1638780	Bacteroides sp. UNK.MGS-14	Bacteroidetes	Bacteroidia	Bacteroidales	Bacteroidaceae	-	Bacteroides
OJPY01000041.1	25831	25798	GACTTCGTTCCTGCAATGATACGGTTACGGTCAC	GACTTCGTTCCTGCAATGATACGGTTACGGTCAC	LBCF01000007.1	1638780	Bacteroides sp. UNK.MGS-14	Bacteroidetes	Bacteroidia	Bacteroidales	Bacteroidaceae	-	Bacteroides
OJPY01000041.1	9484	9452	AAGCGCGGGAAAGGTATATTCCTTATCCTTGTT	AAGCGCGGGAAAGGTATATTCCTTATCCTTGTT	LBCF01000007.1	1638780	Bacteroides sp. UNK.MGS-14	Bacteroidetes	Bacteroidia	Bacteroidales	Bacteroidaceae	-	Bacteroides
OJPY01000041.1	1627	1595	ACCCAAATGTTAATTACCTTTTTAAAAATGTAA	ACCCAAATGTTAATTACCTTTTTAAAAATGTAA	LBCF01000007.1	1638780	Bacteroides sp. UNK.MGS-14	Bacteroidetes	Bacteroidia	Bacteroidales	Bacteroidaceae	-	Bacteroides
OJPY01000041.1	47286	47253	AGGTTCAAACCCGGTATCTCCTGTAACATTAATA	AGGTTCAAACCCGGCATCTCCTGTAACATTAATA	LBCF01000007.1	1638780	Bacteroides sp. UNK.MGS-14	Bacteroidetes	Bacteroidia	Bacteroidales	Bacteroidaceae	-	Bacteroides
OJPY01000041.1	36117	36089	CATATCCCAAATGTTGTTTTTAGCTATTT	CATATCCCAAATGTTGTTTTTAGCTATTT	JH976529.1	999421	Parabacteroides merdae CL09T00C40	Bacteroidetes	Bacteroidia	Bacteroidales	Tannerellaceae	-	Parabacteroides
OLPX01000364.1	236	201	TAGTACAAACCTATCATTTTGCTTTGTGCAATATAT	TAGTACAAACCTATCATTTTGCTTTGTGCAATATAT	CP002544.1	709991	Odoribacter splanchnicus DSM 20712	Bacteroidetes	Bacteroidia	Bacteroidales	Odoribacteraceae	-	Odoribacter
OLPX01000364.1	1021	1056	ACTTATCGCCCCGTTCGCTAAAAACGCATTTACAAA	ACTTATCGCCCCGTTCGCTAAAAACGCATTTACAAA	CP002544.1	709991	Odoribacter splanchnicus DSM 20712	Bacteroidetes	Bacteroidia	Bacteroidales	Odoribacteraceae	-	Odoribacter
OLPX01000364.1	26019	25986	CGCATTGCGAGGGGCGAAAGTTTAGGCGAAAAGC	CGCATTGCGAGGGGCGAAAGTTTAGGCGAAAAGC	JH724091.1	997874	Bacteroides cellulosilyticus CL02T12C19	Bacteroidetes	Bacteroidia	Bacteroidales	Bacteroidaceae	-	Bacteroides
OLPX01000364.1	12646	12675	CGTAATCGGTTGGCAAATGTCAAACGACGT	CGTAATCGGTTGGCAAATGTCAAACGACGT	KL544021.1	658663	Porphyromonas sp. 31_2	Bacteroidetes	Bacteroidia	Bacteroidales	Porphyromonadaceae	-	Porphyromonas
OLPX01000364.1	236	201	TAGTACAAACCTATCATTTTGCTTTGTGCAATATAT	TAGTACAAACCTATCATTTTGCTTTGTGCAATATAT	NC_015160.1	709991	Odoribacter splanchnicus DSM 20712	Bacteroidetes	Bacteroidia	Bacteroidales	Odoribacteraceae	-	Odoribacter
OLPX01000364.1	1021	1056	ACTTATCGCCCCGTTCGCTAAAAACGCATTTACAAA	ACTTATCGCCCCGTTCGCTAAAAACGCATTTACAAA	NC_015160.1	709991	Odoribacter splanchnicus DSM 20712	Bacteroidetes	Bacteroidia	Bacteroidales	Odoribacteraceae	-	Odoribacter
OBHU01000050.1	1550	1514	GATGTTAATTTCTCCGATATAAATTTCACGTGTGACC	GATGTTAATTTCTCCGATATAAATTTCACGTGTGACC	BAKS01000004.1	1236521	Porphyromonas macacae JCM 15984	Bacteroidetes	Bacteroidia	Bacteroidales	Porphyromonadaceae	-	Porphyromonas
OBHU01000050.1	98019	97983	AGATAACAAAGACTACGCATTACAGCTTGGTTTGCCC	AGACAACAAAGACTACGCATTACAGCTTGGTTTGCCC	BAKS01000004.1	1236521	Porphyromonas macacae JCM 15984	Bacteroidetes	Bacteroidia	Bacteroidales	Porphyromonadaceae	-	Porphyromonas
OBHU01000050.1	72492	72457	GTCCAAGAAGAAGGAAATGGGACGGCTTGTACCAGT	GTCCAAGAAGAAGGAAATGGGACGGCTTGTACCAGT	AUTU01000017.1	888054	Bacteroidetes bacterium oral taxon 272 str. F0290	Bacteroidetes	-	-	-	-	-
OBHU01000050.1	99272	99244	GGAGTTCAAGAAAATGGTTCGTGATGCGA	GGAGTTCAAGAAAATGGTTCGTGATGCGA	NZ_CP024596.1	837	Porphyromonas gingivalis	Bacteroidetes	Bacteroidia	Bacteroidales	Porphyromonadaceae	-	Porphyromonas
OLZO01000021.1	1338	1309	CGGGGTATATTGGTGTATATACACATGTAT	CGGGGTATATTGGTGTATATACGCATGTAT	GG698740.1	563193	Parabacteroides sp. D13	Bacteroidetes	Bacteroidia	Bacteroidales	Tannerellaceae	-	Parabacteroides
OLZO01000021.1	111396	111367	TTGAGTCCGGATGGTGTAGTTGCCGTCACC	TTGAGTCCGGATGGTGTAGTTGCCGTCACC	GG698740.1	563193	Parabacteroides sp. D13	Bacteroidetes	Bacteroidia	Bacteroidales	Tannerellaceae	-	Parabacteroides
OBJJ01000357.1	689	660	TTTTGATTTTTCCAAAACACAGACATAGAC	TTTTGGTTTTTCCAAAACACAGACATAGAC	JH636017.1	556259	Bacteroides sp. D2	Bacteroidetes	Bacteroidia	Bacteroidales	Bacteroidaceae	-	Bacteroides
OAVX01001682.1	2565	2597	GATATACACCCGCCGCCCGCGTAGGGCCTGATC	GATATACACCCGCCGCCCGCGTAGGGCCTGATC	JNHM01000019.1	1339352	Bacteroides vulgatus str. 3975 RP4	Bacteroidetes	Bacteroidia	Bacteroidales	-	-	Phocaeicola
OAVX01001682.1	3904	3872	TCACCCACAGCGTAGAAATGTAACGTTTCATAA	TCACCCACAGCGTAGAAATGTAACGTTTCATAA	CP013020.1	821	Phocaeicola vulgatus	Bacteroidetes	Bacteroidia	Bacteroidales	-	-	Phocaeicola
OAVX01001682.1	2821	2788	TGTGATGGAGTGTGAGTTGTGCGTTTATAGACAA	TGTGATGGAGTGTGAGTTGTGCGTTTATGGACAA	CP013020.1	821	Phocaeicola vulgatus	Bacteroidetes	Bacteroidia	Bacteroidales	-	-	Phocaeicola
OAVX01001682.1	3904	3872	TCACCCACAGCGTAGAAATGTAACGTCTCATAA	TCACCCACAGCGTAGAAATGTAACGTTTCATAA	CP013020.1	821	Phocaeicola vulgatus	Bacteroidetes	Bacteroidia	Bacteroidales	-	-	Phocaeicola
OBIN01000089.1	717	688	TTGAATCATCACCTAACCAATGAAGACGAA	TTGAATCATCACCTAACCAATGAAGACGAA	DS995537.1	483217	Bacteroides dorei DSM 17855	Bacteroidetes	Bacteroidia	Bacteroidales	-	-	Phocaeicola
OBIN01000089.1	4480	4508	CATAACGACACACAATTAATAAGGTAAAC	CATAACGACACAAAATTAATAAGGTAAAC	DS995537.1	483217	Bacteroides dorei DSM 17855	Bacteroidetes	Bacteroidia	Bacteroidales	-	-	Phocaeicola
OBIN01000089.1	1271	1303	TCACCCACAGCGTAGAAATGTAACGTTTCATAA	TCACCCACAGCGTAGAAGTGTAACGTTTCATAA	CP013020.1	821	Phocaeicola vulgatus	Bacteroidetes	Bacteroidia	Bacteroidales	-	-	Phocaeicola
OBIN01000089.1	1338	1370	GTTTAATATAGTTCTGAACATCAACATAATTCA	GTTTAATATAGTTCTGAACATCAACATAATTCA	CP013020.1	821	Phocaeicola vulgatus	Bacteroidetes	Bacteroidia	Bacteroidales	-	-	Phocaeicola
OBIN01000089.1	559	591	ATGCCAATTCCTAAAGAACTTACTGACATAAAG	ATGCCAATTCCTAAGGAACTTACTGACATAAAG	NZ_CP011531.1	997877	Bacteroides dorei CL03T12C01	Bacteroidetes	Bacteroidia	Bacteroidales	-	-	Phocaeicola
OBIN01000089.1	492	462	ATAGAGTATGAAAAGAAAGCGGACTATGTAC	ATAGAGTATGAAAAGAAAGCGGACTATGTAC	NZ_CP011531.1	997877	Bacteroides dorei CL03T12C01	Bacteroidetes	Bacteroidia	Bacteroidales	-	-	Phocaeicola
OIFZ01000786.1	2761	2728	TGTTTATCATTAAAACAGGCATAGAGTATGAGAA	TGTTTATCATTAAAACAGGCATAGAATATGAGAA	JNHM01000019.1	1339352	Bacteroides vulgatus str. 3975 RP4	Bacteroidetes	Bacteroidia	Bacteroidales	-	-	Phocaeicola
OIFZ01000786.1	5115	5083	GATATACACCCGCCGCCCGCGTAGGGCCTGATC	GATATACACCCGCCGCCCGCGTAGGGCCTGATC	JNHM01000019.1	1339352	Bacteroides vulgatus str. 3975 RP4	Bacteroidetes	Bacteroidia	Bacteroidales	-	-	Phocaeicola
OIFZ01000786.1	3520	3552	TCACCCACAGCGTAGAAATGTAACGTTTCATAA	TCACCCACAGCGTAGAAATGTAACGTTTCATAA	CP013020.1	821	Phocaeicola vulgatus	Bacteroidetes	Bacteroidia	Bacteroidales	-	-	Phocaeicola
OIFZ01000786.1	3587	3619	GTTTAATATAGTTCTGAACATCAACATAATTCA	GTTTAATATAATTCTGAACATCAACATAATTCA	CP013020.1	821	Phocaeicola vulgatus	Bacteroidetes	Bacteroidia	Bacteroidales	-	-	Phocaeicola
OIFZ01000786.1	1329	1362	ATTAATTACACTAGACCAGCCTCCAATATAATGT	ATTAATAACACTAGACCAGCCTCCAATATAATGT	CP013020.1	821	Phocaeicola vulgatus	Bacteroidetes	Bacteroidia	Bacteroidales	-	-	Phocaeicola
OIFZ01000786.1	3520	3552	TCACCCACAGCGTAGAAATGTAACGTCTCATAA	TCACCCACAGCGTAGAAATGTAACGTTTCATAA	CP013020.1	821	Phocaeicola vulgatus	Bacteroidetes	Bacteroidia	Bacteroidales	-	-	Phocaeicola
OKXC01000765.1	3752	3785	TGTTTATCATTAAAACAGGCATAGAGTATGAGAA	TGTTTATCATTAAAACAGGCATAGAATATGAGAA	JNHM01000019.1	1339352	Bacteroides vulgatus str. 3975 RP4	Bacteroidetes	Bacteroidia	Bacteroidales	-	-	Phocaeicola
OKXC01000765.1	1397	1429	GATATACACCCGCCGCCCGCGTAGGGCCTGATC	GATATACACCCGCCGCCCGCGTAGGGCCTGATC	JNHM01000019.1	1339352	Bacteroides vulgatus str. 3975 RP4	Bacteroidetes	Bacteroidia	Bacteroidales	-	-	Phocaeicola
OKXC01000765.1	2993	2961	TCACCCACAGCGTAGAAATGTAACGTTTCATAA	TCACCCACAGCGTAGAAATGTAACGTTTCATAA	CP013020.1	821	Phocaeicola vulgatus	Bacteroidetes	Bacteroidia	Bacteroidales	-	-	Phocaeicola
OKXC01000765.1	2926	2894	GTTTAATATAGTTCTGAACATCAACATAATTCA	GTTTAATATAATTCTGAACATCAACATAATTCA	CP013020.1	821	Phocaeicola vulgatus	Bacteroidetes	Bacteroidia	Bacteroidales	-	-	Phocaeicola
OKXC01000765.1	5184	5151	ATTAATTACACTAGACCAGCCTCCAATATAATGT	ATTAATAACACTAGACCAGCCTCCAATATAATGT	CP013020.1	821	Phocaeicola vulgatus	Bacteroidetes	Bacteroidia	Bacteroidales	-	-	Phocaeicola
OKXC01000765.1	2993	2961	TCACCCACAGCGTAGAAATGTAACGTCTCATAA	TCACCCACAGCGTAGAAATGTAACGTTTCATAA	CP013020.1	821	Phocaeicola vulgatus	Bacteroidetes	Bacteroidia	Bacteroidales	-	-	Phocaeicola
OLSF01000109.1	74146	74174	CTACTGGGTTCTCTAAGATGTATCAAGAT	CTACTGGCTTCTCTAAGATGTATCAAGAT	BAIR01000021.1	1121100	Bacteroides pyogenes DSM 20611 = JCM 6294	Bacteroidetes	Bacteroidia	Bacteroidales	Bacteroidaceae	-	Bacteroides
OLSF01000109.1	29541	29570	ATTAAAAAGAGAATTCACCAGAGTATAAGT	ATTAAAAAGAGGATTCACCAGAGTATAAGT	BAIU01000048.1	1235813	Bacteroides pyogenes JCM 10003	Bacteroidetes	Bacteroidia	Bacteroidales	Bacteroidaceae	-	Bacteroides
OOAH01000180.1	4614	4643	TGTAGTTGATATAATAAACGGAAAAGAAAG	TGTAGTTGATATAATAAACGGAAAAGAAAG	JAGH01000001.1	1163670	Bacteroides sp. 14(A)	Bacteroidetes	Bacteroidia	Bacteroidales	Bacteroidaceae	-	Bacteroides
OIYO01000120.1	28303	28332	CCAGTGTGAGGCTTTTCAGCACCGCCTCTC	CCAGAGTGAGGCTTTTCAGCACCGCCTCTC	JXQJ01000007.1	1602169	Prevotella pectinovora	Bacteroidetes	Bacteroidia	Bacteroidales	Prevotellaceae	-	Prevotella
OIYO01000120.1	24142	24171	GCGGTCACTCTTGCAGTCTCGTTCTCCTGT	GCGGTCACTCTTGCAGTTTCGTTCTCCTGT	JXQJ01000007.1	1602169	Prevotella pectinovora	Bacteroidetes	Bacteroidia	Bacteroidales	Prevotellaceae	-	Prevotella
OGQO01000162.1	64278	64250	TATTCCATTCCGTTAAGCTGGTAGATAGG	TATTCCATTCCGTTAAGCTGGTAGATAGG	GG705227.1	457391	Bacteroides sp. 3_1_33FAA	Bacteroidetes	Bacteroidia	Bacteroidales	Bacteroidaceae	-	Bacteroides
OHCP01000138.1	28980	28943	TTCTTGCCGGGATTTACTCCGGTCGTTTCAAGGTCAAA	TTCTTGCCGGGATTTACCCCGGTCGTTTCAAGGTCAAA	JRFA01000009.1	28115	Porphyromonas macacae	Bacteroidetes	Bacteroidia	Bacteroidales	Porphyromonadaceae	-	Porphyromonas
OGPV01000139.1	54757	54724	ATACCGTCACCTTCGGCGGCAACGAGGAGATCCT	ATACCGTCACCTTCGGCGGCAACGAGGAGATCCT	KL544021.1	658663	Porphyromonas sp. 31_2	Bacteroidetes	Bacteroidia	Bacteroidales	Porphyromonadaceae	-	Porphyromonas
PPYF01102564.1	12919	12891	TGATTTGGCATCTGCTATTTGATCAATCA	TGATTTGGCATCTGCTATTTGATCAATCA	CR626927.1	272559	Bacteroides fragilis NCTC 9343	Bacteroidetes	Bacteroidia	Bacteroidales	Bacteroidaceae	-	Bacteroides
PPYF01102564.1	5312	5283	GCAATTACCCCAATCCTTCATGCCCTGAGA	GCAATTGCCCCAATCCTTCATGCCCTGAGA	CR626927.1	272559	Bacteroides fragilis NCTC 9343	Bacteroidetes	Bacteroidia	Bacteroidales	Bacteroidaceae	-	Bacteroides
PPYF01102564.1	32534	32505	TTTGCCGGATACCTTAGTAGTGGTAGTCAC	TTTGCCGGATACCTTAGTAGTGGTAGTCAC	CR626927.1	272559	Bacteroides fragilis NCTC 9343	Bacteroidetes	Bacteroidia	Bacteroidales	Bacteroidaceae	-	Bacteroides
PPYF01102564.1	46084	46117	CAACAGGAACTTTGCCTGTACTGCTTGGAACGAA	CAACAGGAACTTTGCCTGTACTGCTTGGAACGAA	AP006841.1	295405	Bacteroides fragilis YCH46	Bacteroidetes	Bacteroidia	Bacteroidales	Bacteroidaceae	-	Bacteroides
PPYF01102564.1	40957	40923	TCACACAGTATCACAAAGAACATAGTGATCAACCA	TCACACAGTATTACAAAGAACATAGTGATCAACCA	AP006841.1	295405	Bacteroides fragilis YCH46	Bacteroidetes	Bacteroidia	Bacteroidales	Bacteroidaceae	-	Bacteroides
PPYF01102564.1	52106	52139	CTAAAAATGTCATGGGTGGATGCTCGTTTAAATA	CTAAAAATGTCATGGGTGGATGCTCGTTTGAATA	AP006841.1	295405	Bacteroides fragilis YCH46	Bacteroidetes	Bacteroidia	Bacteroidales	Bacteroidaceae	-	Bacteroides
PPYF01102564.1	42002	42037	AAGAAATGGTGTCGCTCTGTTTCAGAGTATGACGAA	AAGAAATGGTGTCGCTCTGTTTCAAAGTATGACGAA	GG705209.1	817	Bacteroides fragilis	Bacteroidetes	Bacteroidia	Bacteroidales	Bacteroidaceae	-	Bacteroides
PPYF01102564.1	44709	44743	AGTGTATAAATAAACTAAAGAACAGCTTTTCTGCA	AGTGTATAAATAAACTAAAGAACAGCTTTTCTTCA	GG705209.1	817	Bacteroides fragilis	Bacteroidetes	Bacteroidia	Bacteroidales	Bacteroidaceae	-	Bacteroides
PPYF01102564.1	32347	32376	TGAACATCGGGCAAAACCGTTTATTCTCCT	TGAACATCGGGCAAAACCGTTTATTCTCCT	JGDE01000108.1	1339276	Bacteroides fragilis str. DS-208	Bacteroidetes	Bacteroidia	Bacteroidales	Bacteroidaceae	-	Bacteroides
PPYF01102564.1	12919	12891	TGATTTGGCATCTGCTATTTGATCAATCA	TGATTTGGCATCTGCTATTTGATCAATCA	NC_003228.3	272559	Bacteroides fragilis NCTC 9343	Bacteroidetes	Bacteroidia	Bacteroidales	Bacteroidaceae	-	Bacteroides
PPYF01102564.1	5312	5283	GCAATTACCCCAATCCTTCATGCCCTGAGA	GCAATTGCCCCAATCCTTCATGCCCTGAGA	NC_003228.3	272559	Bacteroides fragilis NCTC 9343	Bacteroidetes	Bacteroidia	Bacteroidales	Bacteroidaceae	-	Bacteroides
PPYF01102564.1	32534	32505	TTTGCCGGATACCTTAGTAGTGGTAGTCAC	TTTGCCGGATACCTTAGTAGTGGTAGTCAC	NC_003228.3	272559	Bacteroides fragilis NCTC 9343	Bacteroidetes	Bacteroidia	Bacteroidales	Bacteroidaceae	-	Bacteroides
PPYF01102564.1	46083	46117	ACAACAGGAACTTTGCCTGTACTGCTTGGAACGAA	ACAACAGGAACTTTGCCTGTACTGCTTGGAACGAA	NC_006347.1	295405	Bacteroides fragilis YCH46	Bacteroidetes	Bacteroidia	Bacteroidales	Bacteroidaceae	-	Bacteroides
PPYF01102564.1	40958	40923	ATCACACAGTATCACAAAGAACATAGTGATCAACCA	ATCACACAGTATTACAAAGAACATAGTGATCAACCA	NC_006347.1	295405	Bacteroides fragilis YCH46	Bacteroidetes	Bacteroidia	Bacteroidales	Bacteroidaceae	-	Bacteroides
PPYF01102564.1	52105	52139	ACTAAAAATGTCATGGGTGGATGCTCGTTTAAATA	ACTAAAAATGTCATGGGTGGATGCTCGTTTGAATA	NC_006347.1	295405	Bacteroides fragilis YCH46	Bacteroidetes	Bacteroidia	Bacteroidales	Bacteroidaceae	-	Bacteroides
PPYF01102564.1	37282	37254	GCTGATCATAATAAGCCTGTTGAAGAGTC	GCTGATCATAATAAGCCTGTTGAAGAGTC	NZ_CP012706.1	817	Bacteroides fragilis	Bacteroidetes	Bacteroidia	Bacteroidales	Bacteroidaceae	-	Bacteroides
OGYG01000253.1	12190	12158	ATGGCCTTGAGGTCGTTGTGCCCTGTCCATCTC	ATGGCCTTGAGGTCGTTGTGCCCTGTCCATCTC	CP000140.1	435591	Parabacteroides distasonis ATCC 8503	Bacteroidetes	Bacteroidia	Bacteroidales	Tannerellaceae	-	Parabacteroides
OGYG01000253.1	29666	29698	TATCGGAATGCGATAGAGAACGGTGCCAGTGAA	TATCGGAATGCGATAGAGAACGGTGCTAGTGAA	KL544021.1	658663	Porphyromonas sp. 31_2	Bacteroidetes	Bacteroidia	Bacteroidales	Porphyromonadaceae	-	Porphyromonas
OGYG01000253.1	12377	12412	TATCTTTGACTTACGAAAATTTATCTCTGTCCAAAC	TATCTTTGACTTACGAAAATTTATCTCTGTCCAAAC	KL544021.1	658663	Porphyromonas sp. 31_2	Bacteroidetes	Bacteroidia	Bacteroidales	Porphyromonadaceae	-	Porphyromonas
OGYG01000253.1	38486	38522	GACGTGCGGCTACGCCGACGTTTTACGATATTCGGGG	GACGTGCGGCTACGCCGACGTTTTACGAAATTCGGGG	KL544021.1	658663	Porphyromonas sp. 31_2	Bacteroidetes	Bacteroidia	Bacteroidales	Porphyromonadaceae	-	Porphyromonas
OGYG01000253.1	35078	35042	GTGCCGGATTAACGACAAAAATTAAAGATAATGGATA	GTGCCGGATTAACGACAAAAATTAAAGATAATGGATA	KL544021.1	658663	Porphyromonas sp. 31_2	Bacteroidetes	Bacteroidia	Bacteroidales	Porphyromonadaceae	-	Porphyromonas
OGYG01000253.1	12190	12158	ATGGCCTTGAGGTCGTTGTGCCCTGTCCATCTC	ATGGCCTTGAGGTCGTTGTGCCCTGTCCATCTC	NC_009615.1	435591	Parabacteroides distasonis ATCC 8503	Bacteroidetes	Bacteroidia	Bacteroidales	Tannerellaceae	-	Parabacteroides
OGYG01000253.1	8353	8324	ACAACAAGACTGTACTCGAAGGAGGAGTTA	ACAACAAGACTGTACTCGAAGGAGGAGTTA	NZ_CP022754.1	2025876	Parabacteroides sp. CT06	Bacteroidetes	Bacteroidia	Bacteroidales	Tannerellaceae	-	Parabacteroides
OGYG01000253.1	30698	30727	TGGGTTTGATATACATGACACCCAAAAGGA	TGGGTTTGATATACATGACACCCAAAAGGA	NZ_CP022754.1	2025876	Parabacteroides sp. CT06	Bacteroidetes	Bacteroidia	Bacteroidales	Tannerellaceae	-	Parabacteroides
OJPO01000121.1	37817	37846	TTACAGCTCCCAGTAAGTACATGATGCCAT	TTACAGCTCCCAGTAAGCACATGATGCCAT	AGDG01000039.1	1077285	Bacteroides faecis MAJ27	Bacteroidetes	Bacteroidia	Bacteroidales	Bacteroidaceae	-	Bacteroides
OWJC01000044.1	81783	81816	CAACGGGTATGTAATAAAGATAGACGAAGAGACG	CAACGGGTATGTAATAAAGATAGACGAAGAGACG	KB905467.1	1121101	Bacteroides salyersiae WAL 10018 = DSM 18765 = JCM 12988	Bacteroidetes	Bacteroidia	Bacteroidales	Bacteroidaceae	-	Bacteroides
OWJC01000044.1	65039	65003	ATTCTACCTCAGTCAATCCGGCTACCACTACGGCTTT	ATTCTACCTCAGTCAATCCGGCTACCACAACGGCTTT	KB905467.1	1121101	Bacteroides salyersiae WAL 10018 = DSM 18765 = JCM 12988	Bacteroidetes	Bacteroidia	Bacteroidales	Bacteroidaceae	-	Bacteroides
OWJC01000044.1	32323	32288	TTCTCTTCGTTCTTTTGTTTATCATTATTCCAACGA	TTCTCTTCGTTCTTTTGTTTATCATTATTCCAACGA	KB905467.1	1121101	Bacteroides salyersiae WAL 10018 = DSM 18765 = JCM 12988	Bacteroidetes	Bacteroidia	Bacteroidales	Bacteroidaceae	-	Bacteroides
OWJC01000044.1	62493	62457	CTTCCATGAGCTCTATTTCAGATATAGCCGTTTTCCT	CTTCCATGAGCTCTATTTCAGATATAGCCGTTTTCCT	KB905467.1	1121101	Bacteroides salyersiae WAL 10018 = DSM 18765 = JCM 12988	Bacteroidetes	Bacteroidia	Bacteroidales	Bacteroidaceae	-	Bacteroides
OWJC01000044.1	44624	44660	ACTAACGTAATAGCGCAATCAGAAAACGGGTATTACT	ACTAACGTAATAGCACAATCAGAAAACGGGTATTACT	KB905467.1	1121101	Bacteroides salyersiae WAL 10018 = DSM 18765 = JCM 12988	Bacteroidetes	Bacteroidia	Bacteroidales	Bacteroidaceae	-	Bacteroides
OWJC01000044.1	49424	49457	ATTTGCATATTGCTTTTAATACGTCTAACGTCAT	ATTTGCATATTGCTTTCAATACGTCTAACGTCAT	KB905467.1	1121101	Bacteroides salyersiae WAL 10018 = DSM 18765 = JCM 12988	Bacteroidetes	Bacteroidia	Bacteroidales	Bacteroidaceae	-	Bacteroides
OWJC01000044.1	51074	51039	TACCACTTCCCTCAATAGTTACTCCGCTTGTGTAAT	TACCACTTCCCTCAATAGTTACTCCGCTTGTGTAAT	KB905467.1	1121101	Bacteroides salyersiae WAL 10018 = DSM 18765 = JCM 12988	Bacteroidetes	Bacteroidia	Bacteroidales	Bacteroidaceae	-	Bacteroides
OWJC01000044.1	72037	72069	CGTAATCTTTTTGCCCATAAAGATTCGGAATAT	CGTAATCTTTTTGCCCATAAAGATTCGGAATAT	KB905467.1	1121101	Bacteroides salyersiae WAL 10018 = DSM 18765 = JCM 12988	Bacteroidetes	Bacteroidia	Bacteroidales	Bacteroidaceae	-	Bacteroides
OWJC01000044.1	52825	52857	TAAACGTAGATTTTCTTTCACGGTTACTTAAAA	TAAACGTAGATTTTCTTTCACGATTACTTAAAA	KB905467.1	1121101	Bacteroides salyersiae WAL 10018 = DSM 18765 = JCM 12988	Bacteroidetes	Bacteroidia	Bacteroidales	Bacteroidaceae	-	Bacteroides
OWJC01000044.1	51504	51469	AATCCACCCCCGGTAATAGTAGTAGGTTCAGATTCA	AATCCACCCCCGGTAATAGTAGTAGGTTCAGATTCA	KB905467.1	1121101	Bacteroides salyersiae WAL 10018 = DSM 18765 = JCM 12988	Bacteroidetes	Bacteroidia	Bacteroidales	Bacteroidaceae	-	Bacteroides
OWJC01000044.1	44916	44882	TAAACACTATCCGCCCTACCTCCGTCCAAAGTACG	TAAACGCTATCCGCCCTACCTCCGTCCAAAGTACG	KB905467.1	1121101	Bacteroides salyersiae WAL 10018 = DSM 18765 = JCM 12988	Bacteroidetes	Bacteroidia	Bacteroidales	Bacteroidaceae	-	Bacteroides
OWJC01000044.1	33259	33295	ACAATGAAGTAAATCTCGTTGGGGTTAACAAAGTAAG	ACAATGAAGTAAATCTCGTTGGGGTTAACAAAGTAAG	KB905467.1	1121101	Bacteroides salyersiae WAL 10018 = DSM 18765 = JCM 12988	Bacteroidetes	Bacteroidia	Bacteroidales	Bacteroidaceae	-	Bacteroides
OWJC01000044.1	37154	37119	TTATTGTCTAATACTCCTACGTTTTCCTCGTCCGAA	TTATTGTCTAATACTCCTACGTTTTCCTCGTCTGAA	KB905467.1	1121101	Bacteroides salyersiae WAL 10018 = DSM 18765 = JCM 12988	Bacteroidetes	Bacteroidia	Bacteroidales	Bacteroidaceae	-	Bacteroides
OWJC01000044.1	56931	56897	ATTAAGTTTTGGGTTGATTAATAGCTCGCGTAAAT	ATTAAGTTTTGGGTTGATTAATAGCTCGCGTAAAT	BAJL01000012.1	1121101	Bacteroides salyersiae WAL 10018 = DSM 18765 = JCM 12988	Bacteroidetes	Bacteroidia	Bacteroidales	Bacteroidaceae	-	Bacteroides
OWJC01000044.1	58757	58723	ATACTTTAGGGAAAGAGCGTCTTGTTTAAATAGAG	ATACTTTAGGGAAAGAGCGTCTTGTTTAAATAGAG	BAJL01000012.1	1121101	Bacteroides salyersiae WAL 10018 = DSM 18765 = JCM 12988	Bacteroidetes	Bacteroidia	Bacteroidales	Bacteroidaceae	-	Bacteroides
OWJC01000044.1	61985	61949	ATTAGCTATTGTAGTTATTAGTTTTCCGTTTCTAATT	ATTAGCTATTGTAGTTATTAGTTTTCCGTTTCTAATT	BAJL01000012.1	1121101	Bacteroides salyersiae WAL 10018 = DSM 18765 = JCM 12988	Bacteroidetes	Bacteroidia	Bacteroidales	Bacteroidaceae	-	Bacteroides
OWJC01000044.1	52633	52600	CAAGTTAACAGGTCTTAAAGAAGTCGTTCCCTTG	CAAGTTAACAGGTCTTAAAGAAGTCGTTCCCTTG	BAJL01000012.1	1121101	Bacteroides salyersiae WAL 10018 = DSM 18765 = JCM 12988	Bacteroidetes	Bacteroidia	Bacteroidales	Bacteroidaceae	-	Bacteroides
OWJC01000044.1	38746	38711	ACCCTTTAGCGGCAATATATTCGTACCTCTAACTAA	ACCCTTTAGCGGCAATATATTCGTACCTCTAACTAA	BAJL01000012.1	1121101	Bacteroides salyersiae WAL 10018 = DSM 18765 = JCM 12988	Bacteroidetes	Bacteroidia	Bacteroidales	Bacteroidaceae	-	Bacteroides
OWJC01000044.1	73491	73526	TTCAGTATTGATAAACGGGTTTACGGTTTTGAAGTC	TTCAGTATTGATAAACGGGTTTACGGTTTTGAAGTC	BAJL01000012.1	1121101	Bacteroides salyersiae WAL 10018 = DSM 18765 = JCM 12988	Bacteroidetes	Bacteroidia	Bacteroidales	Bacteroidaceae	-	Bacteroides
OLQC01000215.1	7080	7112	CTCCAGTACCTTTTTAAGCTGATATAGGCTCAA	CTCCAGTACCTTTTTAAGCTGATATAGGCTCAA	CP000140.1	435591	Parabacteroides distasonis ATCC 8503	Bacteroidetes	Bacteroidia	Bacteroidales	Tannerellaceae	-	Parabacteroides
OLQC01000215.1	54018	53982	CATCGGTATCACCGACAGGGTTAGTTCGGAAGAACGG	CATCGGTATCACCGACAGGGTTAGTTCGGAAGAACGG	KL544021.1	658663	Porphyromonas sp. 31_2	Bacteroidetes	Bacteroidia	Bacteroidales	Porphyromonadaceae	-	Porphyromonas
OLQC01000215.1	15995	16028	TCATCCGGAGTTTCAAAAAAACGTGGATGACTTG	TCATCCGGAGTTTCAAAAAAACGTGGATGACTTG	JH976495.1	999416	Parabacteroides distasonis CL03T12C09	Bacteroidetes	Bacteroidia	Bacteroidales	Tannerellaceae	-	Parabacteroides
OLQC01000215.1	7080	7112	CTCCAGTACCTTTTTAAGCTGATATAGGCTCAA	CTCCAGTACCTTTTTAAGCTGATATAGGCTCAA	NC_009615.1	435591	Parabacteroides distasonis ATCC 8503	Bacteroidetes	Bacteroidia	Bacteroidales	Tannerellaceae	-	Parabacteroides
OLQC01000215.1	16028	15995	CAAGTCATCCACGTTTTTTTGAAACTCCGGATGA	CAAGTCATCCACGTTTTTTTGAAACTCCGGATGA	NZ_CP022754.1	2025876	Parabacteroides sp. CT06	Bacteroidetes	Bacteroidia	Bacteroidales	Tannerellaceae	-	Parabacteroides
OLQS01000090.1	57768	57736	CTCCAGTACCTTTTTAAGCTGATATAGGCTCAA	CTCCAGTACCTTTTTAAGCTGATATAGGCTCAA	CP000140.1	435591	Parabacteroides distasonis ATCC 8503	Bacteroidetes	Bacteroidia	Bacteroidales	Tannerellaceae	-	Parabacteroides
OLQS01000090.1	48841	48808	TCATCCGGAGTTTCAAAAAAACGTGGATGACTTG	TCATCCGGAGTTTCAAAAAAACGTGGATGACTTG	JH976495.1	999416	Parabacteroides distasonis CL03T12C09	Bacteroidetes	Bacteroidia	Bacteroidales	Tannerellaceae	-	Parabacteroides
OLQS01000090.1	57768	57736	CTCCAGTACCTTTTTAAGCTGATATAGGCTCAA	CTCCAGTACCTTTTTAAGCTGATATAGGCTCAA	NC_009615.1	435591	Parabacteroides distasonis ATCC 8503	Bacteroidetes	Bacteroidia	Bacteroidales	Tannerellaceae	-	Parabacteroides
OLQS01000090.1	48808	48841	CAAGTCATCCACGTTTTTTTGAAACTCCGGATGA	CAAGTCATCCACGTTTTTTTGAAACTCCGGATGA	NZ_CP022754.1	2025876	Parabacteroides sp. CT06	Bacteroidetes	Bacteroidia	Bacteroidales	Tannerellaceae	-	Parabacteroides
OHFM01000110.1	12208	12236	TATTACCACGGTATCTTCTCTATTCAAAT	TATTACCACGGTATCTTCTCTATTCAAAT	GG705213.1	817	Bacteroides fragilis	Bacteroidetes	Bacteroidia	Bacteroidales	Bacteroidaceae	-	Bacteroides
OLOK01000165.1	49990	49961	ATATATTAGGAGTTAGATATGTAAGATGTG	ATATATTAGGAGTTAGATATGTAAGATGTG	GL622538.1	665953	Bacteroides eggerthii 1_2_48FAA	Bacteroidetes	Bacteroidia	Bacteroidales	Bacteroidaceae	-	Bacteroides
OLQG01000157.1	4098	4127	GTTTCCTATTGTAAGTACATACGAATCATA	GTTTCCTATTGTAAGTACATACGAATCATA	LN877293.1	817	Bacteroides fragilis	Bacteroidetes	Bacteroidia	Bacteroidales	Bacteroidaceae	-	Bacteroides
OLQG01000157.1	4011	4040	TACATATCTTTCTCCATTCACATCAAACAT	TACATATCTCTCTCCATTCACATCAAACAT	LN877293.1	817	Bacteroides fragilis	Bacteroidetes	Bacteroidia	Bacteroidales	Bacteroidaceae	-	Bacteroides
OLQG01000157.1	11670	11699	TCAATCAATCAGTTTACCTTTATCCGGAAT	TCAATCAATCAGTTTACCTTTATCCGGAAT	LN877293.1	817	Bacteroides fragilis	Bacteroidetes	Bacteroidia	Bacteroidales	Bacteroidaceae	-	Bacteroides
OLQG01000157.1	14780	14751	GATTCGAAGATATGCAAATGTAGCAAGTAT	GATTCGAAGATATGCAAATGTAGCAAGTAT	CR626927.1	272559	Bacteroides fragilis NCTC 9343	Bacteroidetes	Bacteroidia	Bacteroidales	Bacteroidaceae	-	Bacteroides
OLQG01000157.1	57615	57649	TCACACAGTATCACAAAGAACATAGTGATCAACCA	TCACACAGTATTACAAAGAACATAGTGATCAACCA	AP006841.1	295405	Bacteroides fragilis YCH46	Bacteroidetes	Bacteroidia	Bacteroidales	Bacteroidaceae	-	Bacteroides
OLQG01000157.1	13610	13643	TAGGTATCAATGAAACTATTAAGATAGTCTTCCA	TAGGTATCAATGAAACTATTAAGATAGTCTTCCA	JGDA01000241.1	1339283	Bacteroides fragilis str. 3996 N(B) 6	Bacteroidetes	Bacteroidia	Bacteroidales	Bacteroidaceae	-	Bacteroides
OLQG01000157.1	14780	14751	GATTCGAAGATATGCAAATGTAGCAAGTAT	GATTCGAAGATATGCAAATGTAGCAAGTAT	NC_003228.3	272559	Bacteroides fragilis NCTC 9343	Bacteroidetes	Bacteroidia	Bacteroidales	Bacteroidaceae	-	Bacteroides
OLQG01000157.1	57614	57649	ATCACACAGTATCACAAAGAACATAGTGATCAACCA	ATCACACAGTATTACAAAGAACATAGTGATCAACCA	NC_006347.1	295405	Bacteroides fragilis YCH46	Bacteroidetes	Bacteroidia	Bacteroidales	Bacteroidaceae	-	Bacteroides
OLQG01000157.1	1969	1997	GCTGATCATAATAAGCCTGTTGAAGAGTC	GCTGATCATAATAAGCCTGTTGAAGAGTC	NZ_CP012706.1	817	Bacteroides fragilis	Bacteroidetes	Bacteroidia	Bacteroidales	Bacteroidaceae	-	Bacteroides
OLQG01000157.1	4098	4127	GTTTCCTATTGTAAGTACATACGAATCATA	GTTTCCTATTGTAAGTACATACGAATCATA	NZ_LN877293.1	817	Bacteroides fragilis	Bacteroidetes	Bacteroidia	Bacteroidales	Bacteroidaceae	-	Bacteroides
OLQG01000157.1	4011	4040	TACATATCTTTCTCCATTCACATCAAACAT	TACATATCTCTCTCCATTCACATCAAACAT	NZ_LN877293.1	817	Bacteroides fragilis	Bacteroidetes	Bacteroidia	Bacteroidales	Bacteroidaceae	-	Bacteroides
OLQG01000157.1	11670	11699	TCAATCAATCAGTTTACCTTTATCCGGAAT	TCAATCAATCAGTTTACCTTTATCCGGAAT	NZ_LN877293.1	817	Bacteroides fragilis	Bacteroidetes	Bacteroidia	Bacteroidales	Bacteroidaceae	-	Bacteroides
OMBN01000200.1	18956	18985	ACTTCGGGGATAATTCTGCGTATTGCAGGG	ACTTTGGGGATAATTCTGCGTATTGCAGGG	GG705227.1	457391	Bacteroides sp. 3_1_33FAA	Bacteroidetes	Bacteroidia	Bacteroidales	Bacteroidaceae	-	Bacteroides
OMBN01000200.1	25139	25105	TAGGCTTTCGCTTCTTGCTGCAATTGCTTTTGGAA	TAGGCCTTCGCTTCTTGCTGCAATTGCTTTTGGAA	JH114324.1	556260	Bacteroides dorei 5_1_36/D4	Bacteroidetes	Bacteroidia	Bacteroidales	-	-	Phocaeicola
OMBN01000200.1	23074	23041	TTTAGTTCGAATGTGCAAGCTGCACCAGTAGGAC	TTTAGTTCGAATGTGCAAGCTGCACCAGTAGGAC	BAME01000035.1	1122971	Porphyromonas bennonis DSM 23058 = JCM 16335	Bacteroidetes	Bacteroidia	Bacteroidales	Porphyromonadaceae	-	Porphyromonas
OMFO01000297.1	28759	28731	CCGGAAACGACCGCCGAATACGCCGCCGT	CCGGAAACGACCGCCGAATACGCCGCCGT	JRGF01000008.1	1501391	Alistipes inops	Bacteroidetes	Bacteroidia	Bacteroidales	Rikenellaceae	-	Alistipes
OIZF01000120.1	6	31	AGCTGCTGGAGCTGCTGGAGCTGCTG	AGCTGCTGGAGCTGCTGGAGCTGCTG	GG740072.1	575615	Prevotella sp. oral taxon 317 str. F0108	Bacteroidetes	Bacteroidia	Bacteroidales	Prevotellaceae	-	Prevotella
OIZF01000120.1	15	40	AGCTGCTGGAGCTGCTGGAGCTGCTG	AGCTGCTGGAGCTGCTGGAGCTGCTG	GG740072.1	575615	Prevotella sp. oral taxon 317 str. F0108	Bacteroidetes	Bacteroidia	Bacteroidales	Prevotellaceae	-	Prevotella
OIZF01000120.1	24	49	AGCTGCTGGAGCTGCTGGAGCTGCTG	AGCTGCTGGAGCTGCTGGAGCTGCTG	GG740072.1	575615	Prevotella sp. oral taxon 317 str. F0108	Bacteroidetes	Bacteroidia	Bacteroidales	Prevotellaceae	-	Prevotella
OIZF01000120.1	33	58	AGCTGCTGGAGCTGCTGGAGCTGCTG	AGCTGCTGGAGCTGCTGGAGCTGCTG	GG740072.1	575615	Prevotella sp. oral taxon 317 str. F0108	Bacteroidetes	Bacteroidia	Bacteroidales	Prevotellaceae	-	Prevotella
OIZF01000120.1	42	67	AGCTGCTGGAGCTGCTGGAGCTGCTG	AGCTGCTGGAGCTGCTGGAGCTGCTG	GG740072.1	575615	Prevotella sp. oral taxon 317 str. F0108	Bacteroidetes	Bacteroidia	Bacteroidales	Prevotellaceae	-	Prevotella
OIZF01000120.1	51	76	AGCTGCTGGAGCTGCTGGAGCTGCTG	AGCTGCTGGAGCTGCTGGAGCTGCTG	GG740072.1	575615	Prevotella sp. oral taxon 317 str. F0108	Bacteroidetes	Bacteroidia	Bacteroidales	Prevotellaceae	-	Prevotella
OIZF01000120.1	52630	52655	AGCTGCTGGAGCTGCTGGAGCTGCTG	AGCTGCTGGAGCTGCTGGAGCTGCTG	GG740072.1	575615	Prevotella sp. oral taxon 317 str. F0108	Bacteroidetes	Bacteroidia	Bacteroidales	Prevotellaceae	-	Prevotella
OIZF01000120.1	52639	52664	AGCTGCTGGAGCTGCTGGAGCTGCTG	AGCTGCTGGAGCTGCTGGAGCTGCTG	GG740072.1	575615	Prevotella sp. oral taxon 317 str. F0108	Bacteroidetes	Bacteroidia	Bacteroidales	Prevotellaceae	-	Prevotella
OIZF01000120.1	52648	52673	AGCTGCTGGAGCTGCTGGAGCTGCTG	AGCTGCTGGAGCTGCTGGAGCTGCTG	GG740072.1	575615	Prevotella sp. oral taxon 317 str. F0108	Bacteroidetes	Bacteroidia	Bacteroidales	Prevotellaceae	-	Prevotella
OIZF01000120.1	52657	52682	AGCTGCTGGAGCTGCTGGAGCTGCTG	AGCTGCTGGAGCTGCTGGAGCTGCTG	GG740072.1	575615	Prevotella sp. oral taxon 317 str. F0108	Bacteroidetes	Bacteroidia	Bacteroidales	Prevotellaceae	-	Prevotella
OIZF01000120.1	52666	52691	AGCTGCTGGAGCTGCTGGAGCTGCTG	AGCTGCTGGAGCTGCTGGAGCTGCTG	GG740072.1	575615	Prevotella sp. oral taxon 317 str. F0108	Bacteroidetes	Bacteroidia	Bacteroidales	Prevotellaceae	-	Prevotella
OIZF01000120.1	52675	52700	AGCTGCTGGAGCTGCTGGAGCTGCTG	AGCTGCTGGAGCTGCTGGAGCTGCTG	GG740072.1	575615	Prevotella sp. oral taxon 317 str. F0108	Bacteroidetes	Bacteroidia	Bacteroidales	Prevotellaceae	-	Prevotella
OHFQ01000185.1	12631	12602	ACCTTTTCGCTAGTTTCCGTTGCCTTCATT	ACCTTTTCGCTAGTTTCCGTTGCCTTCATT	JH636017.1	556259	Bacteroides sp. D2	Bacteroidetes	Bacteroidia	Bacteroidales	Bacteroidaceae	-	Bacteroides
OHAT01000525.1	5085	5116	TATAACTTAACCCAACCACGACAGCCGGTGAT	TATAACTTAACCCAACCACGACAGCCGGTGAT	KB905472.1	1121098	Bacteroides massiliensis B84634 = Timone 84634 = DSM 17679 = JCM 13223	Bacteroidetes	Bacteroidia	Bacteroidales	-	-	Phocaeicola
OHAT01000525.1	3232	3267	TTGTCCAGCTCACAGAACTTGGCAGAGTAACGCTCA	TTGTCCAGCTCACAGAACTTGGCGGAGTAACGCTCA	KB905472.1	1121098	Bacteroides massiliensis B84634 = Timone 84634 = DSM 17679 = JCM 13223	Bacteroidetes	Bacteroidia	Bacteroidales	-	-	Phocaeicola
OAWB01000254.1	464	429	ACTTATCGCCCCGTTCGCTAAAAACGCATTTACAAA	ACTTATCGCCCCGTTCGCTAAAAACGCATTTACAAA	CP002544.1	709991	Odoribacter splanchnicus DSM 20712	Bacteroidetes	Bacteroidia	Bacteroidales	Odoribacteraceae	-	Odoribacter
OAWB01000254.1	37375	37410	TTTCCACGAATGGGACGTTGTACGTTTGCCGTACAT	TTTCCACGAATGGGACGTTGTACGTTTGCCGTACAT	CP002544.1	709991	Odoribacter splanchnicus DSM 20712	Bacteroidetes	Bacteroidia	Bacteroidales	Odoribacteraceae	-	Odoribacter
OAWB01000254.1	464	429	ACTTATCGCCCCGTTCGCTAAAAACGCATTTACAAA	ACTTATCGCCCCGTTCGCTAAAAACGCATTTACAAA	NC_015160.1	709991	Odoribacter splanchnicus DSM 20712	Bacteroidetes	Bacteroidia	Bacteroidales	Odoribacteraceae	-	Odoribacter
OAWB01000254.1	37375	37410	TTTCCACGAATGGGACGTTGTACGTTTGCCGTACAT	TTTCCACGAATGGGACGTTGTACGTTTGCCGTACAT	NC_015160.1	709991	Odoribacter splanchnicus DSM 20712	Bacteroidetes	Bacteroidia	Bacteroidales	Odoribacteraceae	-	Odoribacter
OBAQ01000370.1	10900	10935	TAGTACAAACCTATCATTTTGCTTTGTGCAATATAT	TAGTACAAACCTATCATTTTGCTTTGTGCAATATAT	CP002544.1	709991	Odoribacter splanchnicus DSM 20712	Bacteroidetes	Bacteroidia	Bacteroidales	Odoribacteraceae	-	Odoribacter
OBAQ01000370.1	10115	10080	ACTTATCGCCCCGTTCGCTAAAAACGCATTTACAAA	ACTTATCGCCCCGTTCGCTAAAAACGCATTTACAAA	CP002544.1	709991	Odoribacter splanchnicus DSM 20712	Bacteroidetes	Bacteroidia	Bacteroidales	Odoribacteraceae	-	Odoribacter
OBAQ01000370.1	11886	11851	TTTTAAATTTGCCGTCCTCAATAAACCAATAGCATT	TTTTAAATTTGCCGTCCTCAATAAACCAATAACATT	CP002544.1	709991	Odoribacter splanchnicus DSM 20712	Bacteroidetes	Bacteroidia	Bacteroidales	Odoribacteraceae	-	Odoribacter
OBAQ01000370.1	28972	29005	CGCATTGCGAGGGGCGAAAGTTTAGGCGAAAAGC	CGCATTGCGAGGGGCGAAAGTTTGGGCGAAAAGC	JH724091.1	997874	Bacteroides cellulosilyticus CL02T12C19	Bacteroidetes	Bacteroidia	Bacteroidales	Bacteroidaceae	-	Bacteroides
OBAQ01000370.1	12825	12797	ATACCCGTAATTTTGGAACCGGACAATTT	ATACCCGTAATTTGGGAACCGGACAATTT	JGDA01000278.1	1339283	Bacteroides fragilis str. 3996 N(B) 6	Bacteroidetes	Bacteroidia	Bacteroidales	Bacteroidaceae	-	Bacteroides
OBAQ01000370.1	43564	43593	CGACGGTGGGTTTTTAAAAGACAAACAAGG	CGACGGTGGGTTTTTGAAAGACAAACAAGG	CBVI010000055.1	1470345	Bacteroides timonensis	Bacteroidetes	Bacteroidia	Bacteroidales	Bacteroidaceae	-	Bacteroides
OBAQ01000370.1	42826	42797	CGTAATCGGTTGGCAAATGTCAAACGACGT	CGTAATCGGTTGGCAAATGTCAAACGACGT	KL544021.1	658663	Porphyromonas sp. 31_2	Bacteroidetes	Bacteroidia	Bacteroidales	Porphyromonadaceae	-	Porphyromonas
OBAQ01000370.1	10900	10935	TAGTACAAACCTATCATTTTGCTTTGTGCAATATAT	TAGTACAAACCTATCATTTTGCTTTGTGCAATATAT	NC_015160.1	709991	Odoribacter splanchnicus DSM 20712	Bacteroidetes	Bacteroidia	Bacteroidales	Odoribacteraceae	-	Odoribacter
OBAQ01000370.1	10115	10080	ACTTATCGCCCCGTTCGCTAAAAACGCATTTACAAA	ACTTATCGCCCCGTTCGCTAAAAACGCATTTACAAA	NC_015160.1	709991	Odoribacter splanchnicus DSM 20712	Bacteroidetes	Bacteroidia	Bacteroidales	Odoribacteraceae	-	Odoribacter
OBAQ01000370.1	11886	11851	TTTTAAATTTGCCGTCCTCAATAAACCAATAGCATT	TTTTAAATTTGCCGTCCTCAATAAACCAATAACATT	NC_015160.1	709991	Odoribacter splanchnicus DSM 20712	Bacteroidetes	Bacteroidia	Bacteroidales	Odoribacteraceae	-	Odoribacter
OFMU01000203.1	11237	11204	CGCATTGCGAGGGGCGAAAGTTTAGGCGAAAAGC	CGCATTGCGAGGGGCGAAAGTTTAGGCGAAAAGC	JH724091.1	997874	Bacteroides cellulosilyticus CL02T12C19	Bacteroidetes	Bacteroidia	Bacteroidales	Bacteroidaceae	-	Bacteroides
OFMU01000203.1	27084	27112	ATACCCGTAATTTTGGAACCGGACAATTT	ATACCCGTAATTTTGGAACCGGACAATTT	JGDA01000278.1	1339283	Bacteroides fragilis str. 3996 N(B) 6	Bacteroidetes	Bacteroidia	Bacteroidales	Bacteroidaceae	-	Bacteroides
OFMU01000203.1	41240	41211	CGACGGTGGGTTTTTAAAAGACAAACAAGG	CGACGGTGGGTTTTTGAAAGACAAACAAGG	CBVI010000055.1	1470345	Bacteroides timonensis	Bacteroidetes	Bacteroidia	Bacteroidales	Bacteroidaceae	-	Bacteroides
OFMU01000203.1	41978	42007	CGTAATCGGTTGGCAAATGTCAAACGACGT	CGTAATCGGTTGGCAAATGTCAAACGACGT	KL544021.1	658663	Porphyromonas sp. 31_2	Bacteroidetes	Bacteroidia	Bacteroidales	Porphyromonadaceae	-	Porphyromonas
OGOL01000476.1	41723	41751	CTTACGACCTGTGGAAATTGCTTAATGAC	CTTACGACCTGTGGAAATTGCTTAATGAC	GG775004.1	469591	Parabacteroides sp. 20_3	Bacteroidetes	Bacteroidia	Bacteroidales	Tannerellaceae	-	Parabacteroides
OGOL01000476.1	9217	9246	CCATCATTTCGCTTGTACCTTCTTTGTACC	CCATCATTTCGCTTGTACCTTCTTTGTACC	KQ236104.1	658662	Parabacteroides sp. D26	Bacteroidetes	Bacteroidia	Bacteroidales	Tannerellaceae	-	Parabacteroides
OGOL01000476.1	18775	18804	ATCCTGTTAGATAGTAATCCTTGCAAAAGG	ATCCTGTTAGATAGTAATCCTTGCAAAAGG	KQ236104.1	658662	Parabacteroides sp. D26	Bacteroidetes	Bacteroidia	Bacteroidales	Tannerellaceae	-	Parabacteroides
OGOL01000476.1	1022	992	AAATCAGCGGAAGGTATCAAGTTCTCCGGGG	AAATCAGCGGAAGGTATAAAGTTCTCCGGGG	KL544021.1	658663	Porphyromonas sp. 31_2	Bacteroidetes	Bacteroidia	Bacteroidales	Porphyromonadaceae	-	Porphyromonas
OGZV01000405.1	28240	28205	ACAAACAACCCGATTTGCGGAACCCGGTGCAAATGT	ACAAACAACCCGATTTGCGGAACCCGGTACAAATGT	CP002544.1	709991	Odoribacter splanchnicus DSM 20712	Bacteroidetes	Bacteroidia	Bacteroidales	Odoribacteraceae	-	Odoribacter
OGZV01000405.1	28866	28831	GTTTTTCAAGACGGAAATAAACAGCGTCTTAATAGT	GTTTTTCAAGACGGAAATAAACAGCGTCTTAATAGT	CP002544.1	709991	Odoribacter splanchnicus DSM 20712	Bacteroidetes	Bacteroidia	Bacteroidales	Odoribacteraceae	-	Odoribacter
OGZV01000405.1	17276	17311	ACTTATCGCCCCGTTCGCTAAAAACGCATTTACAAA	ACTTATCGCCCCGTTCGCTAAAAACGCATTTACAAA	CP002544.1	709991	Odoribacter splanchnicus DSM 20712	Bacteroidetes	Bacteroidia	Bacteroidales	Odoribacteraceae	-	Odoribacter
OGZV01000405.1	24916	24881	TTTCCACGAATGGGACGTTGTACGTTTGCCGTACAT	TTTCCACGAATGGGACGTTGTACGTTTGCCGTACAT	CP002544.1	709991	Odoribacter splanchnicus DSM 20712	Bacteroidetes	Bacteroidia	Bacteroidales	Odoribacteraceae	-	Odoribacter
OGZV01000405.1	34194	34229	CAATTGCGTTTCCCTGTATCTCGGTTGTGTCAACCG	CAATTGCGTTTCCCTGTATCTCGGTTGTGTCAACCG	CP002544.1	709991	Odoribacter splanchnicus DSM 20712	Bacteroidetes	Bacteroidia	Bacteroidales	Odoribacteraceae	-	Odoribacter
OGZV01000405.1	44599	44562	CCGGTTGTTGGATATACTCAAAAAATACTATTCGCAAA	CCGGTTGTTGGATATACTCAAAAAATACTATTCGCAAA	CP002544.1	709991	Odoribacter splanchnicus DSM 20712	Bacteroidetes	Bacteroidia	Bacteroidales	Odoribacteraceae	-	Odoribacter
OGZV01000405.1	21995	22024	CAATTGAACATCTTAACAAAAAAGTCGTTG	CAATTGAACATCTTAACAAAAAAGTCGTTG	JTDA01000035.1	1501392	Coprobacter secundus	Bacteroidetes	Bacteroidia	Bacteroidales	Barnesiellaceae	-	Coprobacter
OGZV01000405.1	41360	41388	CTATCCGACACTTTCCCGGCGACAAACGG	CTATCCGACACTTTCCCGGCGACAAACGG	BCAD01000003.1	1697796	Bacteroidia bacterium UC5.1-2G11	Bacteroidetes	Bacteroidia	-	-	-	-
OGZV01000405.1	28240	28205	ACAAACAACCCGATTTGCGGAACCCGGTGCAAATGT	ACAAACAACCCGATTTGCGGAACCCGGTACAAATGT	NC_015160.1	709991	Odoribacter splanchnicus DSM 20712	Bacteroidetes	Bacteroidia	Bacteroidales	Odoribacteraceae	-	Odoribacter
OGZV01000405.1	28866	28831	GTTTTTCAAGACGGAAATAAACAGCGTCTTAATAGT	GTTTTTCAAGACGGAAATAAACAGCGTCTTAATAGT	NC_015160.1	709991	Odoribacter splanchnicus DSM 20712	Bacteroidetes	Bacteroidia	Bacteroidales	Odoribacteraceae	-	Odoribacter
OGZV01000405.1	17276	17311	ACTTATCGCCCCGTTCGCTAAAAACGCATTTACAAA	ACTTATCGCCCCGTTCGCTAAAAACGCATTTACAAA	NC_015160.1	709991	Odoribacter splanchnicus DSM 20712	Bacteroidetes	Bacteroidia	Bacteroidales	Odoribacteraceae	-	Odoribacter
OGZV01000405.1	24916	24881	TTTCCACGAATGGGACGTTGTACGTTTGCCGTACAT	TTTCCACGAATGGGACGTTGTACGTTTGCCGTACAT	NC_015160.1	709991	Odoribacter splanchnicus DSM 20712	Bacteroidetes	Bacteroidia	Bacteroidales	Odoribacteraceae	-	Odoribacter
OGZV01000405.1	34194	34229	CAATTGCGTTTCCCTGTATCTCGGTTGTGTCAACCG	CAATTGCGTTTCCCTGTATCTCGGTTGTGTCAACCG	NC_015160.1	709991	Odoribacter splanchnicus DSM 20712	Bacteroidetes	Bacteroidia	Bacteroidales	Odoribacteraceae	-	Odoribacter
OGZV01000405.1	44599	44562	CCGGTTGTTGGATATACTCAAAAAATACTATTCGCAAA	CCGGTTGTTGGATATACTCAAAAAATACTATTCGCAAA	NC_015160.1	709991	Odoribacter splanchnicus DSM 20712	Bacteroidetes	Bacteroidia	Bacteroidales	Odoribacteraceae	-	Odoribacter
OHAF01000461.1	24323	24288	ACAAACAACCCGATTTGCGGAACCCGGTGCAAATGT	ACAAACAACCCGATTTACGGAACCCGGTGCAAATGT	CP002544.1	709991	Odoribacter splanchnicus DSM 20712	Bacteroidetes	Bacteroidia	Bacteroidales	Odoribacteraceae	-	Odoribacter
OHAF01000461.1	25687	25721	CTTGATTGCGCCGATTGCGCCGTTTTCGTCGAAAA	CTTGATTGCGCCGATTGCGCCGTTTTCGTCGAAAA	CP002544.1	709991	Odoribacter splanchnicus DSM 20712	Bacteroidetes	Bacteroidia	Bacteroidales	Odoribacteraceae	-	Odoribacter
OHAF01000461.1	24949	24914	GTTTTTCAAGACGGAAATAAACAGCGTCTTAATAGT	GTTTTTCAAGACGGAAATAAACAGCGTCTTAATAGT	CP002544.1	709991	Odoribacter splanchnicus DSM 20712	Bacteroidetes	Bacteroidia	Bacteroidales	Odoribacteraceae	-	Odoribacter
OHAF01000461.1	20998	20963	TTTCCACGAATGGGACGTTGTACGTTTGCCGTACAT	TTTCCACGAATGGGACGTTGTACGTTTGCCGTATAT	CP002544.1	709991	Odoribacter splanchnicus DSM 20712	Bacteroidetes	Bacteroidia	Bacteroidales	Odoribacteraceae	-	Odoribacter
OHAF01000461.1	30653	30688	CAATTGCGTTTCCCTGTATCTCGGTTGTGTCAACCG	CAATTGCGTTTCCCTGTATCTCGGTTGTGTCAACCG	CP002544.1	709991	Odoribacter splanchnicus DSM 20712	Bacteroidetes	Bacteroidia	Bacteroidales	Odoribacteraceae	-	Odoribacter
OHAF01000461.1	42830	42793	CCGGTTGTTGGATATACTCAAAAAATACTATTCGCAAA	CCGGTTGTTGGATATACTCAAAAAATACTATTCGCAAA	CP002544.1	709991	Odoribacter splanchnicus DSM 20712	Bacteroidetes	Bacteroidia	Bacteroidales	Odoribacteraceae	-	Odoribacter
OHAF01000461.1	18077	18106	CAATTGAACATCTTAACAAAAAAGTCGTTG	CAATTGAACATCTTAACAAAAAAGTCGTTG	JTDA01000035.1	1501392	Coprobacter secundus	Bacteroidetes	Bacteroidia	Bacteroidales	Barnesiellaceae	-	Coprobacter
OHAF01000461.1	24323	24288	ACAAACAACCCGATTTGCGGAACCCGGTGCAAATGT	ACAAACAACCCGATTTACGGAACCCGGTGCAAATGT	NC_015160.1	709991	Odoribacter splanchnicus DSM 20712	Bacteroidetes	Bacteroidia	Bacteroidales	Odoribacteraceae	-	Odoribacter
OHAF01000461.1	25687	25721	CTTGATTGCGCCGATTGCGCCGTTTTCGTCGAAAA	CTTGATTGCGCCGATTGCGCCGTTTTCGTCGAAAA	NC_015160.1	709991	Odoribacter splanchnicus DSM 20712	Bacteroidetes	Bacteroidia	Bacteroidales	Odoribacteraceae	-	Odoribacter
OHAF01000461.1	24949	24914	GTTTTTCAAGACGGAAATAAACAGCGTCTTAATAGT	GTTTTTCAAGACGGAAATAAACAGCGTCTTAATAGT	NC_015160.1	709991	Odoribacter splanchnicus DSM 20712	Bacteroidetes	Bacteroidia	Bacteroidales	Odoribacteraceae	-	Odoribacter
OHAF01000461.1	20998	20963	TTTCCACGAATGGGACGTTGTACGTTTGCCGTACAT	TTTCCACGAATGGGACGTTGTACGTTTGCCGTATAT	NC_015160.1	709991	Odoribacter splanchnicus DSM 20712	Bacteroidetes	Bacteroidia	Bacteroidales	Odoribacteraceae	-	Odoribacter
OHAF01000461.1	30653	30688	CAATTGCGTTTCCCTGTATCTCGGTTGTGTCAACCG	CAATTGCGTTTCCCTGTATCTCGGTTGTGTCAACCG	NC_015160.1	709991	Odoribacter splanchnicus DSM 20712	Bacteroidetes	Bacteroidia	Bacteroidales	Odoribacteraceae	-	Odoribacter
OHAF01000461.1	42830	42793	CCGGTTGTTGGATATACTCAAAAAATACTATTCGCAAA	CCGGTTGTTGGATATACTCAAAAAATACTATTCGCAAA	NC_015160.1	709991	Odoribacter splanchnicus DSM 20712	Bacteroidetes	Bacteroidia	Bacteroidales	Odoribacteraceae	-	Odoribacter
OHAN01000788.1	20727	20692	ACTTATCGCCCCGTTCGCTAAAAACGCATTTACAAA	ACTTATCGCCCCGTTCGCTAAAAACGCATTTACAAA	CP002544.1	709991	Odoribacter splanchnicus DSM 20712	Bacteroidetes	Bacteroidia	Bacteroidales	Odoribacteraceae	-	Odoribacter
OHAN01000788.1	22498	22463	TTTTAAATTTGCCGTCCTCAATAAACCAATAGCATT	TTTTAAATTTGCCGTCCTCAATAAACCAATAACATT	CP002544.1	709991	Odoribacter splanchnicus DSM 20712	Bacteroidetes	Bacteroidia	Bacteroidales	Odoribacteraceae	-	Odoribacter
OHAN01000788.1	9830	9859	CGACGGTGGGTTTTTAAAAGACAAACAAGG	CGACGGTGGGTTTTTAAAAGACAAACAAGG	CBVI010000055.1	1470345	Bacteroides timonensis	Bacteroidetes	Bacteroidia	Bacteroidales	Bacteroidaceae	-	Bacteroides
OHAN01000788.1	9092	9063	CGTAATCGGTTGGCAAATGTCAAACGACGT	CGTTATCGGTTGGCAAATGTCAAACGACGT	KL544021.1	658663	Porphyromonas sp. 31_2	Bacteroidetes	Bacteroidia	Bacteroidales	Porphyromonadaceae	-	Porphyromonas
OHAN01000788.1	20727	20692	ACTTATCGCCCCGTTCGCTAAAAACGCATTTACAAA	ACTTATCGCCCCGTTCGCTAAAAACGCATTTACAAA	NC_015160.1	709991	Odoribacter splanchnicus DSM 20712	Bacteroidetes	Bacteroidia	Bacteroidales	Odoribacteraceae	-	Odoribacter
OHAN01000788.1	22498	22463	TTTTAAATTTGCCGTCCTCAATAAACCAATAGCATT	TTTTAAATTTGCCGTCCTCAATAAACCAATAACATT	NC_015160.1	709991	Odoribacter splanchnicus DSM 20712	Bacteroidetes	Bacteroidia	Bacteroidales	Odoribacteraceae	-	Odoribacter
OLFS01000339.1	1810	1845	TAGTACAAACCTATCATTTTGCTTTGTGCAATATAT	TAGTACAAACCTATCATTTTGCTTTGTGCAATATAT	CP002544.1	709991	Odoribacter splanchnicus DSM 20712	Bacteroidetes	Bacteroidia	Bacteroidales	Odoribacteraceae	-	Odoribacter
OLFS01000339.1	1025	990	ACTTATCGCCCCGTTCGCTAAAAACGCATTTACAAA	ACTTATCGCCCCGTTCGCTAAAAACGCATTTACAAA	CP002544.1	709991	Odoribacter splanchnicus DSM 20712	Bacteroidetes	Bacteroidia	Bacteroidales	Odoribacteraceae	-	Odoribacter
OLFS01000339.1	2796	2761	TTTTAAATTTGCCGTCCTCAATAAACCAATAGCATT	TTTTAAATTTGCCGTCCTCAATAAACCAATAACATT	CP002544.1	709991	Odoribacter splanchnicus DSM 20712	Bacteroidetes	Bacteroidia	Bacteroidales	Odoribacteraceae	-	Odoribacter
OLFS01000339.1	20321	20354	CGCATTGCGAGGGGCGAAAGTTTAGGCGAAAAGC	CGCATTGCGAGGGGCGAAAGTTTAGGCGAAAAGC	JH724091.1	997874	Bacteroides cellulosilyticus CL02T12C19	Bacteroidetes	Bacteroidia	Bacteroidales	Bacteroidaceae	-	Bacteroides
OLFS01000339.1	35722	35751	CGACGGTGGGTTTTTAAAAGACAAACAAGG	CGACGGTGGGTTTTTGAAAGACAAACAAGG	CBVI010000055.1	1470345	Bacteroides timonensis	Bacteroidetes	Bacteroidia	Bacteroidales	Bacteroidaceae	-	Bacteroides
OLFS01000339.1	29675	29704	GCAATGAATAAGCAAGTATTAAGCCCCTTT	GCAATGAATAAGCAAGTATTAAGCCCCTTT	KL544021.1	658663	Porphyromonas sp. 31_2	Bacteroidetes	Bacteroidia	Bacteroidales	Porphyromonadaceae	-	Porphyromonas
OLFS01000339.1	34984	34955	CGTAATCGGTTGGCAAATGTCAAACGACGT	CGTAACCGGTTGGCAAATGTCAAACGACGT	KL544021.1	658663	Porphyromonas sp. 31_2	Bacteroidetes	Bacteroidia	Bacteroidales	Porphyromonadaceae	-	Porphyromonas
OLFS01000339.1	1810	1845	TAGTACAAACCTATCATTTTGCTTTGTGCAATATAT	TAGTACAAACCTATCATTTTGCTTTGTGCAATATAT	NC_015160.1	709991	Odoribacter splanchnicus DSM 20712	Bacteroidetes	Bacteroidia	Bacteroidales	Odoribacteraceae	-	Odoribacter
OLFS01000339.1	1025	990	ACTTATCGCCCCGTTCGCTAAAAACGCATTTACAAA	ACTTATCGCCCCGTTCGCTAAAAACGCATTTACAAA	NC_015160.1	709991	Odoribacter splanchnicus DSM 20712	Bacteroidetes	Bacteroidia	Bacteroidales	Odoribacteraceae	-	Odoribacter
OLFS01000339.1	2796	2761	TTTTAAATTTGCCGTCCTCAATAAACCAATAGCATT	TTTTAAATTTGCCGTCCTCAATAAACCAATAACATT	NC_015160.1	709991	Odoribacter splanchnicus DSM 20712	Bacteroidetes	Bacteroidia	Bacteroidales	Odoribacteraceae	-	Odoribacter
OLOZ01000381.1	10719	10754	TTTCCACGAATGGGACGTTGTACGTTTGCCGTACAT	TTTCCACGAATGGGACATTGTACGTTTGCCGTACAT	CP002544.1	709991	Odoribacter splanchnicus DSM 20712	Bacteroidetes	Bacteroidia	Bacteroidales	Odoribacteraceae	-	Odoribacter
OLOZ01000381.1	36565	36598	CGCATTGCGAGGGGCGAAAGTTTAGGCGAAAAGC	CGCATTGCGAGGGGCGAAAGTTTAGGCGAAAAGC	JH724091.1	997874	Bacteroides cellulosilyticus CL02T12C19	Bacteroidetes	Bacteroidia	Bacteroidales	Bacteroidaceae	-	Bacteroides
OLOZ01000381.1	7543	7572	CGACGGTGGGTTTTTAAAAGACAAACAAGG	CGACGGTGGGTTTTTGAAAGACAAACAAGG	CBVI010000055.1	1470345	Bacteroides timonensis	Bacteroidetes	Bacteroidia	Bacteroidales	Bacteroidaceae	-	Bacteroides
OLOZ01000381.1	1155	1184	GCAATGAATAAGCAAGTATTAAGCCCCTTT	GCAATGAATAAGCAAGTATTAAGCCCCTTT	KL544021.1	658663	Porphyromonas sp. 31_2	Bacteroidetes	Bacteroidia	Bacteroidales	Porphyromonadaceae	-	Porphyromonas
OLOZ01000381.1	6805	6776	CGTAATCGGTTGGCAAATGTCAAACGACGT	CGTAATCGGTTGGCAAATGTCAAACGACGT	KL544021.1	658663	Porphyromonas sp. 31_2	Bacteroidetes	Bacteroidia	Bacteroidales	Porphyromonadaceae	-	Porphyromonas
OLOZ01000381.1	10719	10754	TTTCCACGAATGGGACGTTGTACGTTTGCCGTACAT	TTTCCACGAATGGGACATTGTACGTTTGCCGTACAT	NC_015160.1	709991	Odoribacter splanchnicus DSM 20712	Bacteroidetes	Bacteroidia	Bacteroidales	Odoribacteraceae	-	Odoribacter
OLPL01000202.1	23732	23697	TAGTACAAACCTATCATTTTGCTTTGTGCAATATAT	TAGTACAAACCTATCATTTTGCTTTGTGCAATATAT	CP002544.1	709991	Odoribacter splanchnicus DSM 20712	Bacteroidetes	Bacteroidia	Bacteroidales	Odoribacteraceae	-	Odoribacter
OLPL01000202.1	5372	5339	CGCATTGCGAGGGGCGAAAGTTTAGGCGAAAAGC	CGCATTGCGAGGGGCGAAAGTTTGGGCGAAAAGC	JH724091.1	997874	Bacteroides cellulosilyticus CL02T12C19	Bacteroidetes	Bacteroidia	Bacteroidales	Bacteroidaceae	-	Bacteroides
OLPL01000202.1	36872	36843	CGACGGTGGGTTTTTAAAAGACAAACAAGG	CGACGGTGGGTTTTTGAAAGACAAACAAGG	CBVI010000055.1	1470345	Bacteroides timonensis	Bacteroidetes	Bacteroidia	Bacteroidales	Bacteroidaceae	-	Bacteroides
OLPL01000202.1	37610	37639	CGTAATCGGTTGGCAAATGTCAAACGACGT	CGTAATCGGTTGGCAAATGTCAAACGACGT	KL544021.1	658663	Porphyromonas sp. 31_2	Bacteroidetes	Bacteroidia	Bacteroidales	Porphyromonadaceae	-	Porphyromonas
OLPL01000202.1	23732	23697	TAGTACAAACCTATCATTTTGCTTTGTGCAATATAT	TAGTACAAACCTATCATTTTGCTTTGTGCAATATAT	NC_015160.1	709991	Odoribacter splanchnicus DSM 20712	Bacteroidetes	Bacteroidia	Bacteroidales	Odoribacteraceae	-	Odoribacter
OOAD01000221.1	18856	18891	TTTCCACGAATGGGACGTTGTACGTTTGCCGTACAT	TTTCCACGAATGGGACGTTGTACGTTTGCCGTACAT	CP002544.1	709991	Odoribacter splanchnicus DSM 20712	Bacteroidetes	Bacteroidia	Bacteroidales	Odoribacteraceae	-	Odoribacter
OOAD01000221.1	18856	18891	TTTCCACGAATGGGACGTTGTACGTTTGCCGTACAT	TTTCCACGAATGGGACGTTGTACGTTTGCCGTACAT	NC_015160.1	709991	Odoribacter splanchnicus DSM 20712	Bacteroidetes	Bacteroidia	Bacteroidales	Odoribacteraceae	-	Odoribacter
PPYF01000087.1	6360	6325	ACAAACAACCCGATTTGCGGAACCCGGTGCAAATGT	ACAAACAACCCGATTTGCGGAACCCGGTACAAATGT	CP002544.1	709991	Odoribacter splanchnicus DSM 20712	Bacteroidetes	Bacteroidia	Bacteroidales	Odoribacteraceae	-	Odoribacter
PPYF01000087.1	7724	7758	CTTGATTGCGCCGATTGCGCCGTTTTCGTCGAAAA	CTTGATTGCGCCGATTGCGCCGTTTTCGTCGAAAA	CP002544.1	709991	Odoribacter splanchnicus DSM 20712	Bacteroidetes	Bacteroidia	Bacteroidales	Odoribacteraceae	-	Odoribacter
PPYF01000087.1	6986	6951	GTTTTTCAAGACGGAAATAAACAGCGTCTTAATAGT	GTTTTTCAAGACGGAAATAAACAGCGTCTTAATAGT	CP002544.1	709991	Odoribacter splanchnicus DSM 20712	Bacteroidetes	Bacteroidia	Bacteroidales	Odoribacteraceae	-	Odoribacter
PPYF01000087.1	39733	39768	ACTTATCGCCCCGTTCGCTAAAAACGCATTTACAAA	ACTTATCGCCCCGTTCGCTAAAAACGCATTTACAAA	CP002544.1	709991	Odoribacter splanchnicus DSM 20712	Bacteroidetes	Bacteroidia	Bacteroidales	Odoribacteraceae	-	Odoribacter
PPYF01000087.1	3037	3002	TTTCCACGAATGGGACGTTGTACGTTTGCCGTACAT	TTTCCACGAATGGGACGTTGTACGTTTGCCGTATAT	CP002544.1	709991	Odoribacter splanchnicus DSM 20712	Bacteroidetes	Bacteroidia	Bacteroidales	Odoribacteraceae	-	Odoribacter
PPYF01000087.1	12721	12756	CAATTGCGTTTCCCTGTATCTCGGTTGTGTCAACCG	CAATTGCGTTTTCCTGTATCTCGGTTGTGTCAACCG	CP002544.1	709991	Odoribacter splanchnicus DSM 20712	Bacteroidetes	Bacteroidia	Bacteroidales	Odoribacteraceae	-	Odoribacter
PPYF01000087.1	44282	44311	CAATTGAACATCTTAACAAAAAAGTCGTTG	CAATTGAACATCTTAACAAAAAAGTCGTTG	JTDA01000035.1	1501392	Coprobacter secundus	Bacteroidetes	Bacteroidia	Bacteroidales	Barnesiellaceae	-	Coprobacter
PPYF01000087.1	37023	37051	ATACCCGTAATTTTGGAACCGGACAATTT	ATACCCGTAATTTTGGAACCGGACAATTT	JGDA01000278.1	1339283	Bacteroides fragilis str. 3996 N(B) 6	Bacteroidetes	Bacteroidia	Bacteroidales	Bacteroidaceae	-	Bacteroides
PPYF01000087.1	6360	6325	ACAAACAACCCGATTTGCGGAACCCGGTGCAAATGT	ACAAACAACCCGATTTGCGGAACCCGGTACAAATGT	NC_015160.1	709991	Odoribacter splanchnicus DSM 20712	Bacteroidetes	Bacteroidia	Bacteroidales	Odoribacteraceae	-	Odoribacter
PPYF01000087.1	7724	7758	CTTGATTGCGCCGATTGCGCCGTTTTCGTCGAAAA	CTTGATTGCGCCGATTGCGCCGTTTTCGTCGAAAA	NC_015160.1	709991	Odoribacter splanchnicus DSM 20712	Bacteroidetes	Bacteroidia	Bacteroidales	Odoribacteraceae	-	Odoribacter
PPYF01000087.1	6986	6951	GTTTTTCAAGACGGAAATAAACAGCGTCTTAATAGT	GTTTTTCAAGACGGAAATAAACAGCGTCTTAATAGT	NC_015160.1	709991	Odoribacter splanchnicus DSM 20712	Bacteroidetes	Bacteroidia	Bacteroidales	Odoribacteraceae	-	Odoribacter
PPYF01000087.1	39733	39768	ACTTATCGCCCCGTTCGCTAAAAACGCATTTACAAA	ACTTATCGCCCCGTTCGCTAAAAACGCATTTACAAA	NC_015160.1	709991	Odoribacter splanchnicus DSM 20712	Bacteroidetes	Bacteroidia	Bacteroidales	Odoribacteraceae	-	Odoribacter
PPYF01000087.1	3037	3002	TTTCCACGAATGGGACGTTGTACGTTTGCCGTACAT	TTTCCACGAATGGGACGTTGTACGTTTGCCGTATAT	NC_015160.1	709991	Odoribacter splanchnicus DSM 20712	Bacteroidetes	Bacteroidia	Bacteroidales	Odoribacteraceae	-	Odoribacter
PPYF01000087.1	12721	12756	CAATTGCGTTTCCCTGTATCTCGGTTGTGTCAACCG	CAATTGCGTTTTCCTGTATCTCGGTTGTGTCAACCG	NC_015160.1	709991	Odoribacter splanchnicus DSM 20712	Bacteroidetes	Bacteroidia	Bacteroidales	Odoribacteraceae	-	Odoribacter
OHFD01000051.1	4	39	CTGTTCCGGTTGCCGCTGTTCCGGTCGCCGCTGTTC	CTGTTCCGGTTGCCGCTGTTCCAGTCGCCGCTGTTC	NZ_CP025096.1	2057025	Spirosoma pollinicola	Bacteroidetes	Cytophagia	Cytophagales	Cytophagaceae	-	Spirosoma
OHFD01000051.1	34	69	CTGTTCCGGTTGCCGCTGTTCCGGTCGCCGCTGTTC	CTGTTCCGGTTGCCGCTGTTCCGGTTGCCGCTGTTC	NZ_CP025096.1	2057025	Spirosoma pollinicola	Bacteroidetes	Cytophagia	Cytophagales	Cytophagaceae	-	Spirosoma
OHFD01000051.1	49	84	CTGTTCCGGTTGCCGCTGTTCCGGTCGCCGCTGTTC	CTGTTCCGGTTGCCGCTGTTCCAGTCGCCGCTGTTC	NZ_CP025096.1	2057025	Spirosoma pollinicola	Bacteroidetes	Cytophagia	Cytophagales	Cytophagaceae	-	Spirosoma
OHFD01000051.1	42311	42346	CTGTTCCGGTTGCCGCTGTTCCGGTCGCCGCTGTTC	CTGTTCCGGTTGCCGCTGTTCCGGTTGCCGCTGTTC	NZ_CP025096.1	2057025	Spirosoma pollinicola	Bacteroidetes	Cytophagia	Cytophagales	Cytophagaceae	-	Spirosoma
OHFD01000051.1	42326	42361	CTGTTCCGGTTGCCGCTGTTCCGGTCGCCGCTGTTC	CTGTTCCGGTTGCCGCTGTTCCAGTCGCCGCTGTTC	NZ_CP025096.1	2057025	Spirosoma pollinicola	Bacteroidetes	Cytophagia	Cytophagales	Cytophagaceae	-	Spirosoma
OHFD01000051.1	42401	42436	CTGTTCCGGTTGCCGCTGTTCCGGTCGCCGCTGTTC	CTGTTCCGGTTGCCGCTGTTCCAGTCGCCGCTGTTC	NZ_CP025096.1	2057025	Spirosoma pollinicola	Bacteroidetes	Cytophagia	Cytophagales	Cytophagaceae	-	Spirosoma
OLSN01000487.1	858	893	CTGTTCCGGTTGCCGCTGTTCCGGTCGCCGCTGTTC	CTGTTCCGGTTGCCGCTGTTCCGGTCGCCGCTGTTC	NZ_CP025096.1	2057025	Spirosoma pollinicola	Bacteroidetes	Cytophagia	Cytophagales	Cytophagaceae	-	Spirosoma
OLSN01000487.1	768	803	CTGTTCCGGTTGCCGCTGTTCCGGTCGCCGCTGTTC	CTGTTCCGGTTGCCGCTGTTCCGGTTGCCGCTGTTC	NZ_CP025096.1	2057025	Spirosoma pollinicola	Bacteroidetes	Cytophagia	Cytophagales	Cytophagaceae	-	Spirosoma
OLSN01000487.1	783	818	CTGTTCCGGTTGCCGCTGTTCCGGTCGCCGCTGTTC	CTGTTCCGGTTGCCGCTGTTCCGGTTGCCGCTGTTC	NZ_CP025096.1	2057025	Spirosoma pollinicola	Bacteroidetes	Cytophagia	Cytophagales	Cytophagaceae	-	Spirosoma
OLSN01000487.1	798	833	CTGTTCCGGTTGCCGCTGTTCCGGTCGCCGCTGTTC	CTGTTCCGGTTGCCGCTGTTCCAGTCGCCGCTGTTC	NZ_CP025096.1	2057025	Spirosoma pollinicola	Bacteroidetes	Cytophagia	Cytophagales	Cytophagaceae	-	Spirosoma
OLSN01000487.1	843	878	CTGTTCCGGTTGCCGCTGTTCCGGTCGCCGCTGTTC	CTGTTCCGGTTGCCGCTGTTCCGGTTGCCGCTGTTC	NZ_CP025096.1	2057025	Spirosoma pollinicola	Bacteroidetes	Cytophagia	Cytophagales	Cytophagaceae	-	Spirosoma
OLSN01000487.1	873	908	CTGTTCCGGTTGCCGCTGTTCCGGTCGCCGCTGTTC	CTGTTCCGGTCGCCGCTGTTCCGGTCGCCGCTGTTC	NZ_CP025096.1	2057025	Spirosoma pollinicola	Bacteroidetes	Cytophagia	Cytophagales	Cytophagaceae	-	Spirosoma
QWBY01000222.1	31210	31245	CTGTTCCGGTTGCCGCTGTTCCGGTCGCCGCTGTTC	CTGTTCCAGTTGCCGCTGTTCCGGTCGCCGCTGTTC	NZ_CP025096.1	2057025	Spirosoma pollinicola	Bacteroidetes	Cytophagia	Cytophagales	Cytophagaceae	-	Spirosoma
OIWM01000893.1	8137	8166	ACTCTCCGTTCGACAAACGCGCAGGAATAC	ACTCTCCGTTCGACAAACGCGCAGGAATAC	CAPH01000018.1	1211813	Alistipes ihumii AP11	Bacteroidetes	Bacteroidia	Bacteroidales	Rikenellaceae	-	Alistipes
PPYE01157942.1	58222	58189	TCACCCTTATCGGTGAAGATTTCAATCAGTCTAC	TCACCCTTATCGGTGAAGATTTCAATCAGTCTAC	GL635694.1	469593	Bacteroides sp. 3_1_40A	Bacteroidetes	Bacteroidia	Bacteroidales	Bacteroidaceae	-	Bacteroides
PPYE01157942.1	13179	13212	CCCAGTGCCTTTCCGTTAAACAGCAGATATAGCG	CCCAGTGCCTTTCCGTTAAACAGCAGATATAGCG	GL635694.1	469593	Bacteroides sp. 3_1_40A	Bacteroidetes	Bacteroidia	Bacteroidales	Bacteroidaceae	-	Bacteroides
PPYE01157942.1	13212	13180	CGCTATATCTGCTGTTTAACGGAAAGGCACTGG	CGCTATATCTGCTGTTTAACGGAAAGGCACTGG	JH114379.1	457394	Bacteroides sp. 4_3_47FAA	Bacteroidetes	Bacteroidia	Bacteroidales	Bacteroidaceae	-	Bacteroides
PPYE01157942.1	39023	39055	CCTATCCTGTGGGGAAGGAATTAACATGGTGGC	CCTATCCTGTGGAGAAGGAATTAACATGGTGGC	JH114379.1	457394	Bacteroides sp. 4_3_47FAA	Bacteroidetes	Bacteroidia	Bacteroidales	Bacteroidaceae	-	Bacteroides
PPYE01157942.1	53791	53758	ATCATTATGCACTTCATTGCTTCAAGCGCAATAT	ATCATTATGCACTTCATTGCTTCAAGCGCAATAT	JH114379.1	457394	Bacteroides sp. 4_3_47FAA	Bacteroidetes	Bacteroidia	Bacteroidales	Bacteroidaceae	-	Bacteroides
PPYE01157942.1	51146	51178	TATTTCATTTGCACCGTTGGATAATTTTGTAGG	TATTTCATTTGCACCGTTGGATAATTTTGTAGG	JH114379.1	457394	Bacteroides sp. 4_3_47FAA	Bacteroidetes	Bacteroidia	Bacteroidales	Bacteroidaceae	-	Bacteroides
PPYE01157942.1	16189	16155	CGCGCCAGCCGGATCAATGACGAACTGGCGAAACT	CGTGCCAGCCGGATCAATGACGAACTGGCGAAACT	JH114324.1	556260	Bacteroides dorei 5_1_36/D4	Bacteroidetes	Bacteroidia	Bacteroidales	-	-	Phocaeicola
PPYE01157942.1	39194	39222	TGTGGCATATAATAGAAAAACTCATATAA	TGTGGCATATAATAGAAAAACTCATTTAA	JNHM01000012.1	1339352	Bacteroides vulgatus str. 3975 RP4	Bacteroidetes	Bacteroidia	Bacteroidales	-	-	Phocaeicola
PPYE01157942.1	39557	39587	TCTTTTCGAAAGCGGTATGTACCCTTCACAG	TCTTTTCGAAAGTGGTATGTACCCTTCACAG	BCAD01000003.1	1697796	Bacteroidia bacterium UC5.1-2G11	Bacteroidetes	Bacteroidia	-	-	-	-
PPYE01157942.1	8060	8093	TTTAGTGAAAACATTGATTGGGAACAACGTAGGT	TTTAGTGAAAACATTGATTGGGAACAACGTAGGT	GL635657.1	469593	Bacteroides sp. 3_1_40A	Bacteroidetes	Bacteroidia	Bacteroidales	Bacteroidaceae	-	Bacteroides
PPYE01157942.1	38123	38091	TTTTGTCTCCTTTCTCATTATACAAAAATTATA	TTTTGTCTCCTTTCTCATTATACAAAAATTATA	GL635657.1	469593	Bacteroides sp. 3_1_40A	Bacteroidetes	Bacteroidia	Bacteroidales	Bacteroidaceae	-	Bacteroides
PPYE01157942.1	9844	9872	GTGTAAATGAATTGCAGGCTGATATCTTA	GTGTAAATGAATTGCAGGCTGATATCTTA	BAKM01000045.1	1236515	Bacteroides sartorii JCM 17136 = DSM 21941	Bacteroidetes	Bacteroidia	Bacteroidales	-	-	Phocaeicola
QWCE01001044.1	23710	23675	ACAGACACAATCATTCAGAAACTCCCTTCTTTTAAT	ACAGATACAATCATTCAGAAACTCCCTTCTTTTAAT	JH815482.1	1073386	Bacteroides fragilis HMW 610	Bacteroidetes	Bacteroidia	Bacteroidales	Bacteroidaceae	-	Bacteroides
OIWQ01000029.1	113075	113041	CCCGACCAAGCATGGACAGTCACCGGCAAAACCAA	CCCGACCAAGCATGGACTGTCACCGGCAAAACCAA	DS264546.1	411477	Parabacteroides merdae ATCC 43184	Bacteroidetes	Bacteroidia	Bacteroidales	Tannerellaceae	-	Parabacteroides
OLOZ01000027.1	9582	9549	ATTATGGGATTATTGTATTCCTTTTGAGGGCAAT	ATTATGGGATTATTGCATTCCTTTTGAGGGCAAT	LBCF01000007.1	1638780	Bacteroides sp. UNK.MGS-14	Bacteroidetes	Bacteroidia	Bacteroidales	Bacteroidaceae	-	Bacteroides
OLWB01000066.1	72207	72173	CCCGACCAAGCATGGACAGTCACCGGCAAAACCAA	CCCGACCAAGCATGGACAGTCACTGGCAAAACCAA	DS264546.1	411477	Parabacteroides merdae ATCC 43184	Bacteroidetes	Bacteroidia	Bacteroidales	Tannerellaceae	-	Parabacteroides
OLSB01000098.1	30013	30042	AAAAACAAGCAGAGTTAATAATCGATGTAT	AAAAACAAGCAGAGTTGATAATCGATGTAT	JXQK01000043.1	1602169	Prevotella pectinovora	Bacteroidetes	Bacteroidia	Bacteroidales	Prevotellaceae	-	Prevotella
OHXQ01000012.1	60679	60707	GTTATGAAGATAGAGGTTATTCTAATGAA	GTTATGAAGATAGAGGTTATTCTAATGAA	KL544021.1	658663	Porphyromonas sp. 31_2	Bacteroidetes	Bacteroidia	Bacteroidales	Porphyromonadaceae	-	Porphyromonas
OJNH01000053.1	63980	63953	TTATGAAGATAGAGGTTATTCTAATGAA	TTATGAAGATAGAGGTTATTCTAATGAA	KL544021.1	658663	Porphyromonas sp. 31_2	Bacteroidetes	Bacteroidia	Bacteroidales	Porphyromonadaceae	-	Porphyromonas
OIYR01000021.1	43696	43667	AAGCTTTAATTGATACTCTTGAAGCTAATG	AAGCTTTAATTGATACTCTTGAAGCTAATG	JXQK01000050.1	1602169	Prevotella pectinovora	Bacteroidetes	Bacteroidia	Bacteroidales	Prevotellaceae	-	Prevotella
OIZP01000035.1	24496	24467	TTATGAGTAAAAATAATCCTACTAAAGCTG	TTATGAGTAAAAATAATCCTACTAAAGCTG	JXQJ01000080.1	1602169	Prevotella pectinovora	Bacteroidetes	Bacteroidia	Bacteroidales	Prevotellaceae	-	Prevotella
OFMU01000028.1	75592	75621	TAGTATATGTCTAAGAAGAATAAACCGGAG	TAATATATGTCTAAGAAGAATAAACCGGAG	GG698740.1	563193	Parabacteroides sp. D13	Bacteroidetes	Bacteroidia	Bacteroidales	Tannerellaceae	-	Parabacteroides
OFMU01000028.1	66808	66780	CCCCCATCCTCACGGACGAGAGAGCTGAT	CCCCCATCCTCACGGACGAGAGAGCTGAT	GG698740.1	563193	Parabacteroides sp. D13	Bacteroidetes	Bacteroidia	Bacteroidales	Tannerellaceae	-	Parabacteroides
OFMU01000028.1	143744	143709	TAACGTATAACGATGTAATACAAAGGGGGTGGATAT	TAACGTATAACGATGTAATACAAAGGGGGTGGATAT	JH976495.1	999416	Parabacteroides distasonis CL03T12C09	Bacteroidetes	Bacteroidia	Bacteroidales	Tannerellaceae	-	Parabacteroides
OFMU01000028.1	143709	143744	ATATCCACCCCCTTTGTATTACATCGTTATACGTTA	ATATCCACCCCCTTTGTATTACATCGTTATACGTTA	NZ_CP022754.1	2025876	Parabacteroides sp. CT06	Bacteroidetes	Bacteroidia	Bacteroidales	Tannerellaceae	-	Parabacteroides
OGOO01000044.1	118695	118667	CCCCCATCCTCACGGACGAGAGAGCTGAT	CCCCCATCCTCACGGACGAGAGAGCTGAT	GG698740.1	563193	Parabacteroides sp. D13	Bacteroidetes	Bacteroidia	Bacteroidales	Tannerellaceae	-	Parabacteroides
OGOO01000044.1	54560	54527	TACATTGTATTAGGCAAGTATATAAGGCAATCAA	TATATTGTATTAGGCAAGTATATAAGGCAATCAA	JNHP01000003.1	1339344	Parabacteroides distasonis str. 3999B T(B) 4	Bacteroidetes	Bacteroidia	Bacteroidales	Tannerellaceae	-	Parabacteroides
OGOO01000044.1	55257	55223	AGTCTCAAATTGAGTTTTACGTTGAGCTTACCAAA	AGTCTCAAATTGAGTTTTACGTTGAGCTTACCAAA	JH976495.1	999416	Parabacteroides distasonis CL03T12C09	Bacteroidetes	Bacteroidia	Bacteroidales	Tannerellaceae	-	Parabacteroides
OGOO01000044.1	54454	54488	AAAGCCTAAGACCTTCCGCTACTTTGTTCCACGTG	AAATCCTAAGACCTTCCGCTACTTTGTTCCACGTG	JH976495.1	999416	Parabacteroides distasonis CL03T12C09	Bacteroidetes	Bacteroidia	Bacteroidales	Tannerellaceae	-	Parabacteroides
OGOO01000044.1	54488	54454	CACGTGGAACAAAGTAGCGGAAGGTCTTAGGCTTT	CACGTGGAACAAAGTAGCGGAAGGTCTTAGGATTT	NZ_CP022754.1	2025876	Parabacteroides sp. CT06	Bacteroidetes	Bacteroidia	Bacteroidales	Tannerellaceae	-	Parabacteroides
OGOO01000044.1	55223	55257	TTTGGTAAGCTCAACGTAAAACTCAATTTGAGACT	TTTGGTAAGCTCAACGTAAAACTCAATTTGAGACT	NZ_CP022754.1	2025876	Parabacteroides sp. CT06	Bacteroidetes	Bacteroidia	Bacteroidales	Tannerellaceae	-	Parabacteroides
OHEN01000023.1	43901	43868	TACATTGTATTAGGCAAGTATATAAGGCAATCAA	TACATTGTATTAGGCAAGTATATAAGGCAATCAA	JNHP01000003.1	1339344	Parabacteroides distasonis str. 3999B T(B) 4	Bacteroidetes	Bacteroidia	Bacteroidales	Tannerellaceae	-	Parabacteroides
OHEN01000023.1	44598	44564	AGTCTCAAATTGAGTTTTACGTTGAGCTTACCAAA	AGTCTCAAATTGAGTTCTACGTTGAGCTTACCAAA	JH976495.1	999416	Parabacteroides distasonis CL03T12C09	Bacteroidetes	Bacteroidia	Bacteroidales	Tannerellaceae	-	Parabacteroides
OHEN01000023.1	44564	44598	TTTGGTAAGCTCAACGTAAAACTCAATTTGAGACT	TTTGGTAAGCTCAACGTAGAACTCAATTTGAGACT	NZ_CP022754.1	2025876	Parabacteroides sp. CT06	Bacteroidetes	Bacteroidia	Bacteroidales	Tannerellaceae	-	Parabacteroides
OHXK01000005.1	103761	103797	GACGTGCGGCTACGCCGACGTTTTACGATATTCGGGG	GACGTGCGGCTACGCCGACGTTTTACGATATTCGGGG	KL544021.1	658663	Porphyromonas sp. 31_2	Bacteroidetes	Bacteroidia	Bacteroidales	Porphyromonadaceae	-	Porphyromonas
OHXK01000005.1	28836	28865	CGGGGTATATTGGTGTATATACACATGTAT	CGGGGTATATTGGTGTATATACGCATGTAT	GG698740.1	563193	Parabacteroides sp. D13	Bacteroidetes	Bacteroidia	Bacteroidales	Tannerellaceae	-	Parabacteroides
OHXK01000005.1	113402	113430	CCCCCATCCTCACGGACGAGAGAGCTGAT	CCCCCATCCTCACGGACGAGAGAGCTGAT	GG698740.1	563193	Parabacteroides sp. D13	Bacteroidetes	Bacteroidia	Bacteroidales	Tannerellaceae	-	Parabacteroides
OHXK01000005.1	30003	30036	TACATTGTATTAGGCAAGTATATAAGGCAATCAA	TACATTGTATTAGGCAAGTATATAAGGCAATCAA	JNHP01000003.1	1339344	Parabacteroides distasonis str. 3999B T(B) 4	Bacteroidetes	Bacteroidia	Bacteroidales	Tannerellaceae	-	Parabacteroides
OHYE01000011.1	33336	33302	ATATGTTATGGTGACACCGTTCCTGATGGATGTAA	ATATGTTATGGTGACACCGTTCCTGATGGGTGTAA	KL544021.1	658663	Porphyromonas sp. 31_2	Bacteroidetes	Bacteroidia	Bacteroidales	Porphyromonadaceae	-	Porphyromonas
OHYE01000011.1	135536	135508	CCCCCATCCTCACGGACGAGAGAGCTGAT	CCCCCATCCTCAAGGACGAGAGAGCTGAT	GG698740.1	563193	Parabacteroides sp. D13	Bacteroidetes	Bacteroidia	Bacteroidales	Tannerellaceae	-	Parabacteroides
OHYE01000011.1	113188	113216	GAATAGGCGGATATGGAGTTAAAGGGGAT	GAAGAGGCGGATATGGAGTTAAAGGGGAT	GG698740.1	563193	Parabacteroides sp. D13	Bacteroidetes	Bacteroidia	Bacteroidales	Tannerellaceae	-	Parabacteroides
OHYE01000011.1	69285	69252	TACATTGTATTAGGCAAGTATATAAGGCAATCAA	TACATTGTATTAGGCAAGTATATAAGGCAATCAA	JNHP01000003.1	1339344	Parabacteroides distasonis str. 3999B T(B) 4	Bacteroidetes	Bacteroidia	Bacteroidales	Tannerellaceae	-	Parabacteroides
OHYE01000011.1	69981	69947	AGTCTCAAATTGAGTTTTACGTTGAGCTTACCAAA	AGTCTCAAATTGAGTTCTACGTTGAGCTTACCAAA	JH976495.1	999416	Parabacteroides distasonis CL03T12C09	Bacteroidetes	Bacteroidia	Bacteroidales	Tannerellaceae	-	Parabacteroides
OHYE01000011.1	59650	59615	TAACGTATAACGATGTAATACAAAGGGGGTGGATAT	TAACGTATAACGATGTAATACAAAGGGGGTGGATAT	JH976495.1	999416	Parabacteroides distasonis CL03T12C09	Bacteroidetes	Bacteroidia	Bacteroidales	Tannerellaceae	-	Parabacteroides
OHYE01000011.1	59615	59650	ATATCCACCCCCTTTGTATTACATCGTTATACGTTA	ATATCCACCCCCTTTGTATTACATCGTTATACGTTA	NZ_CP022754.1	2025876	Parabacteroides sp. CT06	Bacteroidetes	Bacteroidia	Bacteroidales	Tannerellaceae	-	Parabacteroides
OHYE01000011.1	69947	69981	TTTGGTAAGCTCAACGTAAAACTCAATTTGAGACT	TTTGGTAAGCTCAACGTAGAACTCAATTTGAGACT	NZ_CP022754.1	2025876	Parabacteroides sp. CT06	Bacteroidetes	Bacteroidia	Bacteroidales	Tannerellaceae	-	Parabacteroides
OIAT01000008.1	41839	41805	ATATGTTATGGTGACACCGTTCCTGATGGATGTAA	ATATGTTATGGTGACACCGTTCCTGATGGGTGTAA	KL544021.1	658663	Porphyromonas sp. 31_2	Bacteroidetes	Bacteroidia	Bacteroidales	Porphyromonadaceae	-	Porphyromonas
OIAT01000008.1	934	963	TAGTATATGTCTAAGAAGAATAAACCGGAG	TAGTATATGTCGAAGAAGAATAAACCGGAG	GG698740.1	563193	Parabacteroides sp. D13	Bacteroidetes	Bacteroidia	Bacteroidales	Tannerellaceae	-	Parabacteroides
OIAT01000008.1	143629	143601	CCCCCATCCTCACGGACGAGAGAGCTGAT	CCCCCATCCTCACGGACGAGAGAGCTGAT	GG698740.1	563193	Parabacteroides sp. D13	Bacteroidetes	Bacteroidia	Bacteroidales	Tannerellaceae	-	Parabacteroides
OIAT01000008.1	75139	75106	TACATTGTATTAGGCAAGTATATAAGGCAATCAA	TACATTGTATTAGGCAAGTATGTAAGGCAATCAA	JNHP01000003.1	1339344	Parabacteroides distasonis str. 3999B T(B) 4	Bacteroidetes	Bacteroidia	Bacteroidales	Tannerellaceae	-	Parabacteroides
OJOU01000011.1	94174	94145	TAGTATATGTCTAAGAAGAATAAACCGGAG	TAATATATGTCTAAGAAGAATAAACCGGAG	GG698740.1	563193	Parabacteroides sp. D13	Bacteroidetes	Bacteroidia	Bacteroidales	Tannerellaceae	-	Parabacteroides
OJOU01000011.1	15510	15539	CGGGGTATATTGGTGTATATACACATGTAT	CGGGGTATATTGGTGTATATACGCATGTAT	GG698740.1	563193	Parabacteroides sp. D13	Bacteroidetes	Bacteroidia	Bacteroidales	Tannerellaceae	-	Parabacteroides
OJOU01000011.1	103000	103028	CCCCCATCCTCACGGACGAGAGAGCTGAT	CCCCCATCCTCACGGACGAGAGAGCTGAT	GG698740.1	563193	Parabacteroides sp. D13	Bacteroidetes	Bacteroidia	Bacteroidales	Tannerellaceae	-	Parabacteroides
OJOU01000011.1	123481	123453	GAATAGGCGGATATGGAGTTAAAGGGGAT	GAATAGGCGGATATGGAGTTAAAGGGGAT	GG698740.1	563193	Parabacteroides sp. D13	Bacteroidetes	Bacteroidia	Bacteroidales	Tannerellaceae	-	Parabacteroides
OJOU01000011.1	15632	15599	CCCTAACATACGTCGTATTGATATATTAGCACGG	CCCTAACATACGTCGTATTGATATATTGGCACGG	JNHP01000003.1	1339344	Parabacteroides distasonis str. 3999B T(B) 4	Bacteroidetes	Bacteroidia	Bacteroidales	Tannerellaceae	-	Parabacteroides
OJOU01000011.1	16673	16706	TACATTGTATTAGGCAAGTATATAAGGCAATCAA	TACATTGTATTAGGCAAGTATATAAGGCAATCAA	JNHP01000003.1	1339344	Parabacteroides distasonis str. 3999B T(B) 4	Bacteroidetes	Bacteroidia	Bacteroidales	Tannerellaceae	-	Parabacteroides
OJOU01000011.1	16779	16745	AAAGCCTAAGACCTTCCGCTACTTTGTTCCACGTG	AAATCCTAAGACCTTCCGCTACTTTGTTCCACGTG	JH976495.1	999416	Parabacteroides distasonis CL03T12C09	Bacteroidetes	Bacteroidia	Bacteroidales	Tannerellaceae	-	Parabacteroides
OJOU01000011.1	27797	27832	TAACGTATAACGATGTAATACAAAGGGGGTGGATAT	TAACGTATAACGATGTAATACAAAGGGGGTGGATAT	JH976495.1	999416	Parabacteroides distasonis CL03T12C09	Bacteroidetes	Bacteroidia	Bacteroidales	Tannerellaceae	-	Parabacteroides
OJOU01000011.1	27832	27797	ATATCCACCCCCTTTGTATTACATCGTTATACGTTA	ATATCCACCCCCTTTGTATTACATCGTTATACGTTA	NZ_CP022754.1	2025876	Parabacteroides sp. CT06	Bacteroidetes	Bacteroidia	Bacteroidales	Tannerellaceae	-	Parabacteroides
OJOU01000011.1	16745	16779	CACGTGGAACAAAGTAGCGGAAGGTCTTAGGCTTT	CACGTGGAACAAAGTAGCGGAAGGTCTTAGGATTT	NZ_CP022754.1	2025876	Parabacteroides sp. CT06	Bacteroidetes	Bacteroidia	Bacteroidales	Tannerellaceae	-	Parabacteroides
OJQQ01000027.1	157907	157940	TACATTGTATTAGGCAAGTATATAAGGCAATCAA	TACATTGTATTAGGCAAGTATATAAGGCAATCAA	JNHP01000003.1	1339344	Parabacteroides distasonis str. 3999B T(B) 4	Bacteroidetes	Bacteroidia	Bacteroidales	Tannerellaceae	-	Parabacteroides
OLQV01000028.1	98762	98798	GACGTGCGGCTACGCCGACGTTTTACGATATTCGGGG	GACGTGCGGCTACGCCGACGTTTTACGATATTTGGGG	KL544021.1	658663	Porphyromonas sp. 31_2	Bacteroidetes	Bacteroidia	Bacteroidales	Porphyromonadaceae	-	Porphyromonas
OLQV01000028.1	22288	22321	TACATTGTATTAGGCAAGTATATAAGGCAATCAA	TACATTGTATTAGGCAAGTATATAAGGCAATCAA	JNHP01000003.1	1339344	Parabacteroides distasonis str. 3999B T(B) 4	Bacteroidetes	Bacteroidia	Bacteroidales	Tannerellaceae	-	Parabacteroides
PPYF01266999.1	80799	80770	TAGGCAAGATAAAGGACGAGAATGCGTCGT	TAGGCAAGATAAAGGACGAGAATGCGTCGT	GG698740.1	563193	Parabacteroides sp. D13	Bacteroidetes	Bacteroidia	Bacteroidales	Tannerellaceae	-	Parabacteroides
PPYF01266999.1	21751	21780	TAGTATATGTCTAAGAAGAATAAACCGGAG	TAATATATGTCTAAGAAGAATAAACCGGAG	GG698740.1	563193	Parabacteroides sp. D13	Bacteroidetes	Bacteroidia	Bacteroidales	Tannerellaceae	-	Parabacteroides
PPYF01266999.1	101084	101055	CGGGGTATATTGGTGTATATACACATGTAT	CGGGGTATATTGGTGTATATACGCATGTAT	GG698740.1	563193	Parabacteroides sp. D13	Bacteroidetes	Bacteroidia	Bacteroidales	Tannerellaceae	-	Parabacteroides
PPYF01266999.1	14162	14134	CCCCCATCCTCACGGACGAGAGAGCTGAT	CCCCCATCCTCACGGACGAGAGAGCTGAT	GG698740.1	563193	Parabacteroides sp. D13	Bacteroidetes	Bacteroidia	Bacteroidales	Tannerellaceae	-	Parabacteroides
PPYF01266999.1	99923	99890	TACATTGTATTAGGCAAGTATATAAGGCAATCAA	TACATTGTATTAGGCAAGTATATAAGGCAATCAA	JNHP01000003.1	1339344	Parabacteroides distasonis str. 3999B T(B) 4	Bacteroidetes	Bacteroidia	Bacteroidales	Tannerellaceae	-	Parabacteroides
PPYF01266999.1	99817	99851	AAAGCCTAAGACCTTCCGCTACTTTGTTCCACGTG	AAATCCTAAGACCTTCCGCTACTTTGTTCCACGTG	JH976495.1	999416	Parabacteroides distasonis CL03T12C09	Bacteroidetes	Bacteroidia	Bacteroidales	Tannerellaceae	-	Parabacteroides
PPYF01266999.1	146097	146063	CCTTGTCTTTCTGATTTATACCTTAACATTGATAT	CCTTGTCTTTCCGATTTATACCTTAACATTGATAT	LBCF01000007.1	1638780	Bacteroides sp. UNK.MGS-14	Bacteroidetes	Bacteroidia	Bacteroidales	Bacteroidaceae	-	Bacteroides
PPYF01266999.1	99851	99817	CACGTGGAACAAAGTAGCGGAAGGTCTTAGGCTTT	CACGTGGAACAAAGTAGCGGAAGGTCTTAGGATTT	NZ_CP022754.1	2025876	Parabacteroides sp. CT06	Bacteroidetes	Bacteroidia	Bacteroidales	Tannerellaceae	-	Parabacteroides
OGWR01005333.1	5084	5120	TCAACTTCGTAATAAGGGATAAACTCATTTTTATAAG	TCAACTTCGTAATAAGGGATAAACTCATTCTTATAAG	CP002544.1	709991	Odoribacter splanchnicus DSM 20712	Bacteroidetes	Bacteroidia	Bacteroidales	Odoribacteraceae	-	Odoribacter
OGWR01005333.1	4971	5006	CGAGAACAGGCCGCACATGCTTAACACCGTGAAAAG	CGAGAACAGGCCGCACATGCTTAACACCATGAAAAG	CP002544.1	709991	Odoribacter splanchnicus DSM 20712	Bacteroidetes	Bacteroidia	Bacteroidales	Odoribacteraceae	-	Odoribacter
OGWR01005333.1	5084	5120	TCAACTTCGTAATAAGGGATAAACTCATTTTTATAAG	TCAACTTCGTAATAAGGGATAAACTCATTCTTATAAG	NC_015160.1	709991	Odoribacter splanchnicus DSM 20712	Bacteroidetes	Bacteroidia	Bacteroidales	Odoribacteraceae	-	Odoribacter
OGWR01005333.1	4971	5006	CGAGAACAGGCCGCACATGCTTAACACCGTGAAAAG	CGAGAACAGGCCGCACATGCTTAACACCATGAAAAG	NC_015160.1	709991	Odoribacter splanchnicus DSM 20712	Bacteroidetes	Bacteroidia	Bacteroidales	Odoribacteraceae	-	Odoribacter
OLIT01005257.1	2286	2322	TCAACTTCGTAATAAGGGATAAACTCATTTTTATAAG	TCAACTTCATAATAAGGGATAAACTCATTTTTATAAG	CP002544.1	709991	Odoribacter splanchnicus DSM 20712	Bacteroidetes	Bacteroidia	Bacteroidales	Odoribacteraceae	-	Odoribacter
OLIT01005257.1	2348	2313	GAAATATTGTTATTTTGTTAGTCTCACTTATAAAAA	GAAATATTGTTATTTTGTTAGTCTCACTTATAAAAA	CP002544.1	709991	Odoribacter splanchnicus DSM 20712	Bacteroidetes	Bacteroidia	Bacteroidales	Odoribacteraceae	-	Odoribacter
OLIT01005257.1	2746	2711	TCACCATAAATAATTGTACTATGTTATTCAAAGTAT	TCACCATAAATAATTATACTATGTTATTCAAAGTAT	CP002544.1	709991	Odoribacter splanchnicus DSM 20712	Bacteroidetes	Bacteroidia	Bacteroidales	Odoribacteraceae	-	Odoribacter
OLIT01005257.1	2167	2201	CTAAGCCGAGAACAGGCCGAGTGTGCTTAACACCA	CTAAACCGAGAACAGGCCGAGTGTGCTTAACACCA	CP002544.1	709991	Odoribacter splanchnicus DSM 20712	Bacteroidetes	Bacteroidia	Bacteroidales	Odoribacteraceae	-	Odoribacter
OLIT01005257.1	2286	2322	TCAACTTCGTAATAAGGGATAAACTCATTTTTATAAG	TCAACTTCATAATAAGGGATAAACTCATTTTTATAAG	NC_015160.1	709991	Odoribacter splanchnicus DSM 20712	Bacteroidetes	Bacteroidia	Bacteroidales	Odoribacteraceae	-	Odoribacter
OLIT01005257.1	2348	2313	GAAATATTGTTATTTTGTTAGTCTCACTTATAAAAA	GAAATATTGTTATTTTGTTAGTCTCACTTATAAAAA	NC_015160.1	709991	Odoribacter splanchnicus DSM 20712	Bacteroidetes	Bacteroidia	Bacteroidales	Odoribacteraceae	-	Odoribacter
OLIT01005257.1	2746	2711	TCACCATAAATAATTGTACTATGTTATTCAAAGTAT	TCACCATAAATAATTATACTATGTTATTCAAAGTAT	NC_015160.1	709991	Odoribacter splanchnicus DSM 20712	Bacteroidetes	Bacteroidia	Bacteroidales	Odoribacteraceae	-	Odoribacter
OLIT01005257.1	2167	2201	CTAAGCCGAGAACAGGCCGAGTGTGCTTAACACCA	CTAAACCGAGAACAGGCCGAGTGTGCTTAACACCA	NC_015160.1	709991	Odoribacter splanchnicus DSM 20712	Bacteroidetes	Bacteroidia	Bacteroidales	Odoribacteraceae	-	Odoribacter
OBZU01000920.1	2328	2299	CGAATGGTCAAAACTATGCTGCTCAGGTTA	CGAATGGTCAAAACTATGCTGCTCAGGTTA	CR626927.1	272559	Bacteroides fragilis NCTC 9343	Bacteroidetes	Bacteroidia	Bacteroidales	Bacteroidaceae	-	Bacteroides
OBZU01000920.1	5015	5044	TTCTTGCGGTTTAAACACTTCATTAAAAGC	TTCTTGCGGTTTAAACACTTCATTAAAAGC	CR626927.1	272559	Bacteroides fragilis NCTC 9343	Bacteroidetes	Bacteroidia	Bacteroidales	Bacteroidaceae	-	Bacteroides
OBZU01000920.1	2328	2299	CGAATGGTCAAAACTATGCTGCTCAGGTTA	CGAATGGTCAAAACTATGCTGCTCAGGTTA	NC_003228.3	272559	Bacteroides fragilis NCTC 9343	Bacteroidetes	Bacteroidia	Bacteroidales	Bacteroidaceae	-	Bacteroides
OBZU01000920.1	5015	5044	TTCTTGCGGTTTAAACACTTCATTAAAAGC	TTCTTGCGGTTTAAACACTTCATTAAAAGC	NC_003228.3	272559	Bacteroides fragilis NCTC 9343	Bacteroidetes	Bacteroidia	Bacteroidales	Bacteroidaceae	-	Bacteroides
OBZU01000920.1	5191	5220	CAAAGCGCCAACTCTTAAGAACAAACTGTC	CAAAGCGCCAACTCTTAAGAACAAACTGTC	NZ_CP012706.1	817	Bacteroides fragilis	Bacteroidetes	Bacteroidia	Bacteroidales	Bacteroidaceae	-	Bacteroides
OLNW01007600.1	5072	5040	TCTGATTGGCTTCCGTCTCCTGGTGGCATTGCG	TCCGATTGGCTTCCGTCTCCTGGTGGCATTGCG	LBCF01000007.1	1638780	Bacteroides sp. UNK.MGS-14	Bacteroidetes	Bacteroidia	Bacteroidales	Bacteroidaceae	-	Bacteroides
OLNW01007600.1	4685	4652	CGTTATATGTTTTATAACATATAGTCGGTTGTTG	CGTTATATGTTTTATAACATATAGTCGGTTCTTG	DS264546.1	411477	Parabacteroides merdae ATCC 43184	Bacteroidetes	Bacteroidia	Bacteroidales	Tannerellaceae	-	Parabacteroides
CYGL01001244.1	3013	3042	TTTTGATTTTTCCAAAACACAGACATAGAC	TTTTGATTTTTCCAAAAAACAGACATAGAC	JH636017.1	556259	Bacteroides sp. D2	Bacteroidetes	Bacteroidia	Bacteroidales	Bacteroidaceae	-	Bacteroides
OBJY01000099.1	5279	5250	TTTTGATTTTTCCAAAACACAGACATAGAC	TTTTGATTTTTCCAAAAAACAGACATAGAC	JH636017.1	556259	Bacteroides sp. D2	Bacteroidetes	Bacteroidia	Bacteroidales	Bacteroidaceae	-	Bacteroides
OBKB01000181.1	5279	5250	TTTTGATTTTTCCAAAACACAGACATAGAC	TTTTGATTTTTCCAAAAAACAGACATAGAC	JH636017.1	556259	Bacteroides sp. D2	Bacteroidetes	Bacteroidia	Bacteroidales	Bacteroidaceae	-	Bacteroides
OBKD01000361.1	5286	5257	TTTTGATTTTTCCAAAACACAGACATAGAC	TTTTGGTTTTTCCAAAACACAGACATAGAC	JH636017.1	556259	Bacteroides sp. D2	Bacteroidetes	Bacteroidia	Bacteroidales	Bacteroidaceae	-	Bacteroides
OGXC01004998.1	1318	1347	TTTTGATTTTTCCAAAACACAGACATAGAC	TTTTGGTTTTTCCAAAACACAGACATAGAC	JH636017.1	556259	Bacteroides sp. D2	Bacteroidetes	Bacteroidia	Bacteroidales	Bacteroidaceae	-	Bacteroides
OIXL01002506.1	5789	5817	CAGCATGCTAAATTCAACTTTGACCAGGC	CAGCATGCTAAATTCAACTTTGACCAGGC	JNHH01000031.1	1339286	Bacteroides fragilis str. 3725 D9 ii	Bacteroidetes	Bacteroidia	Bacteroidales	Bacteroidaceae	-	Bacteroides
CYGL01001296.1	919	890	CATAACCAAAAACTTTATCTCCTGAAATAC	CATAACCAAAAACTTTATCTCCTGAAATAC	GG705227.1	457391	Bacteroides sp. 3_1_33FAA	Bacteroidetes	Bacteroidia	Bacteroidales	Bacteroidaceae	-	Bacteroides
CYGL01001296.1	2033	2062	TCATCAAAACTGGAATAGAATATGAAAAGA	TCATCAAAACTGGAATAGAGTATGAAAAGA	DS995537.1	483217	Bacteroides dorei DSM 17855	Bacteroidetes	Bacteroidia	Bacteroidales	-	-	Phocaeicola
CYGL01001296.1	1201	1169	GTTTAATATAGTTCTGAACATCAACATAATTCA	GTTTAATATAATTCTGAACATCAACATAATTCA	CP013020.1	821	Phocaeicola vulgatus	Bacteroidetes	Bacteroidia	Bacteroidales	-	-	Phocaeicola
CYGL01001296.1	1268	1236	TCACCCACAGCGTAGAAATGTAACGTCTCATAA	TCACCCACAGCGTAGAAGTGTAACGTCTCATAA	CP013020.1	821	Phocaeicola vulgatus	Bacteroidetes	Bacteroidia	Bacteroidales	-	-	Phocaeicola
CYGL01001296.1	1980	1948	ATGCCAATTCCTAAAGAACTTACTGACATAAAG	ATGCCAATTCCTAAGGAACTTACTGACATAAAG	NZ_CP011531.1	997877	Bacteroides dorei CL03T12C01	Bacteroidetes	Bacteroidia	Bacteroidales	-	-	Phocaeicola
CYGL01001296.1	153	121	ACTCGCTCAGAATAATTTCCAAGACCATCCAAA	ACTCGCTCAGAATAATTTCCAAGACCATCCAAA	NZ_CP011531.1	997877	Bacteroides dorei CL03T12C01	Bacteroidetes	Bacteroidia	Bacteroidales	-	-	Phocaeicola
CYGL01001296.1	6275	6243	ACTCGCTCAGAATAATTTCCAAGACCATCCAAA	ACTCGCTCAGAATAATTTCCAAGACCATCCAAA	NZ_CP011531.1	997877	Bacteroides dorei CL03T12C01	Bacteroidetes	Bacteroidia	Bacteroidales	-	-	Phocaeicola
OBHU01002802.1	5577	5548	GCACGTAGGTGCGCAAAGGCAGGTTCTATC	GCACGTCGGTGCGCAAAGGCAGGTTCTATC	DS995537.1	483217	Bacteroides dorei DSM 17855	Bacteroidetes	Bacteroidia	Bacteroidales	-	-	Phocaeicola
OBHU01002802.1	1278	1306	CATAACGACACACAATTAATAAGGTAAAC	CATAACGACACATAATTAATAAGGTAAAC	DS995537.1	483217	Bacteroides dorei DSM 17855	Bacteroidetes	Bacteroidia	Bacteroidales	-	-	Phocaeicola
OBHU01002802.1	421	389	TGCTTCTATGGCTCAGGCTCGCGCTTCTATGAT	TGCTTCTATGGCTCAGGCTCGTGCTTCTATGAT	JNHM01000019.1	1339352	Bacteroides vulgatus str. 3975 RP4	Bacteroidetes	Bacteroidia	Bacteroidales	-	-	Phocaeicola
OBHU01002802.1	5656	5624	GATATACACCCGCCGCCCGCGTAGGGCCTGATC	GATATACACCCGCCGCCCGCGTAGGGCCTGATC	JNHM01000019.1	1339352	Bacteroides vulgatus str. 3975 RP4	Bacteroidetes	Bacteroidia	Bacteroidales	-	-	Phocaeicola
OBKB01000191.1	3727	3756	TTGAATCATCACCTAACCAATGAAGACGAA	TTGAATCATCACCTAACCAATGAAGACGAA	DS995537.1	483217	Bacteroides dorei DSM 17855	Bacteroidetes	Bacteroidia	Bacteroidales	-	-	Phocaeicola
OBKB01000191.1	6118	6090	CATAACGACACACAATTAATAAGGTAAAC	CATAACGACACAAAATTAATAAGGTAAAC	DS995537.1	483217	Bacteroides dorei DSM 17855	Bacteroidetes	Bacteroidia	Bacteroidales	-	-	Phocaeicola
OBKB01000191.1	3173	3141	TCACCCACAGCGTAGAAATGTAACGTTTCATAA	TCACCCACAGCGTAGAAGTGTAACGTTTCATAA	CP013020.1	821	Phocaeicola vulgatus	Bacteroidetes	Bacteroidia	Bacteroidales	-	-	Phocaeicola
OBKB01000191.1	3106	3074	GTTTAATATAGTTCTGAACATCAACATAATTCA	GTTTAATATAGTTCTGAACATCAACATAATTCA	CP013020.1	821	Phocaeicola vulgatus	Bacteroidetes	Bacteroidia	Bacteroidales	-	-	Phocaeicola
OBKB01000191.1	3885	3853	ATGCCAATTCCTAAAGAACTTACTGACATAAAG	ATGCCAATTCCTAAGGAACTTACTGACATAAAG	NZ_CP011531.1	997877	Bacteroides dorei CL03T12C01	Bacteroidetes	Bacteroidia	Bacteroidales	-	-	Phocaeicola
OBKB01000191.1	3952	3982	ATAGAGTATGAAAAGAAAGCGGACTATGTAC	ATAGAGTATGAAAAGAAAGCGGACTATGTAC	NZ_CP011531.1	997877	Bacteroides dorei CL03T12C01	Bacteroidetes	Bacteroidia	Bacteroidales	-	-	Phocaeicola
OCHC01004264.1	416	388	CATAACGACACACAATTAATAAGGTAAAC	CATAACAACACACAATTAATAAGGTAAAC	DS995537.1	483217	Bacteroides dorei DSM 17855	Bacteroidetes	Bacteroidia	Bacteroidales	-	-	Phocaeicola
OCHC01004264.1	2103	2134	GATATACACCCGCCGCCCGCGTAGGGCCTGAT	GATATACACCCGCCGCCCGCGTAGGGCCTGAT	JNHM01000019.1	1339352	Bacteroides vulgatus str. 3975 RP4	Bacteroidetes	Bacteroidia	Bacteroidales	-	-	Phocaeicola
OCHC01004264.1	3685	3653	TCACCCACAGCGTAGAAATGTAACGTTTCATAA	TCACCGACAGCGTAGAAATGTAACGTTTCATAA	CP013020.1	821	Phocaeicola vulgatus	Bacteroidetes	Bacteroidia	Bacteroidales	-	-	Phocaeicola
OCHC01004264.1	3246	3213	TATCATAAGTAAGTGTAACAAAATAAGAATACTT	TATCATAAGTAAGTGTAACAAAATAAGAATACTT	CP013020.1	821	Phocaeicola vulgatus	Bacteroidetes	Bacteroidia	Bacteroidales	-	-	Phocaeicola
OCPS01005097.1	4974	5002	CATAACGACACACAATTAATAAGGTAAAC	CATAACAACACACAATTAATAAGGTAAAC	DS995537.1	483217	Bacteroides dorei DSM 17855	Bacteroidetes	Bacteroidia	Bacteroidales	-	-	Phocaeicola
OCPS01005097.1	3333	3302	GATATACACCCGCCGCCCGCGTAGGGCCTGAT	GATATACACCCGCCGCCCGCGTAGGGCCTGAT	JNHM01000019.1	1339352	Bacteroides vulgatus str. 3975 RP4	Bacteroidetes	Bacteroidia	Bacteroidales	-	-	Phocaeicola
OCPS01005097.1	1751	1783	TCACCCACAGCGTAGAAATGTAACGTTTCATAA	TCACCGACAGCGTAGAAATGTAACGTTTCATAA	CP013020.1	821	Phocaeicola vulgatus	Bacteroidetes	Bacteroidia	Bacteroidales	-	-	Phocaeicola
OCPS01005097.1	2190	2223	TATCATAAGTAAGTGTAACAAAATAAGAATACTT	TATCATAAGTAAGTGTAACAAAATAAGAATACTT	CP013020.1	821	Phocaeicola vulgatus	Bacteroidetes	Bacteroidia	Bacteroidales	-	-	Phocaeicola
OGYH01005632.1	4983	4951	GATATACACCCGCCGCCCGCGTAGGGCCTGATC	GATATACACCCGCCGCCCGCGTAGGGCCTGATC	JNHM01000019.1	1339352	Bacteroides vulgatus str. 3975 RP4	Bacteroidetes	Bacteroidia	Bacteroidales	-	-	Phocaeicola
OGZR01001818.1	2730	2698	TCACCCACAGCGTAGAAATGTAACGTTTCATAA	TCACCCACAGCGTAGAAATGTAACGTCTCATAA	CP013020.1	821	Phocaeicola vulgatus	Bacteroidetes	Bacteroidia	Bacteroidales	-	-	Phocaeicola
OGZR01001818.1	2730	2698	TCACCCACAGCGTAGAAATGTAACGTCTCATAA	TCACCCACAGCGTAGAAATGTAACGTCTCATAA	CP013020.1	821	Phocaeicola vulgatus	Bacteroidetes	Bacteroidia	Bacteroidales	-	-	Phocaeicola
OIBK01001974.1	1527	1499	CATAACGACACACAATTAATAAGGTAAAC	CATAACGACACACAATTAATATGGTAAAC	DS995537.1	483217	Bacteroides dorei DSM 17855	Bacteroidetes	Bacteroidia	Bacteroidales	-	-	Phocaeicola
OIBK01001974.1	4627	4595	TCACCCACAGCGTAGAAATGTAACGTTTCATAA	TCACCCACAGCGTAGAAATGTAACGTTTCATAA	CP013020.1	821	Phocaeicola vulgatus	Bacteroidetes	Bacteroidia	Bacteroidales	-	-	Phocaeicola
OIBK01001974.1	3541	3508	TGTGATGGAGTGTGAGTTGTGCGTTTATAGACAA	TGTGATGGAGTGTGAGTTGTGCGTTTATGGACAA	CP013020.1	821	Phocaeicola vulgatus	Bacteroidetes	Bacteroidia	Bacteroidales	-	-	Phocaeicola
OIBK01001974.1	4185	4152	TATCATAAGTAAGTGTAACAAAATAAGAATACTT	TATCATAAGTAAGTGTAACAAAATAAGAAAACTT	CP013020.1	821	Phocaeicola vulgatus	Bacteroidetes	Bacteroidia	Bacteroidales	-	-	Phocaeicola
OIBK01001974.1	4627	4595	TCACCCACAGCGTAGAAATGTAACGTCTCATAA	TCACCCACAGCGTAGAAATGTAACGTTTCATAA	CP013020.1	821	Phocaeicola vulgatus	Bacteroidetes	Bacteroidia	Bacteroidales	-	-	Phocaeicola
OIET01002435.1	3137	3169	TATGAAAATAGTTTGTATATTTGCTCCCAGTTA	TATGAAAATAGTTTGTATATTTGCTCCCAGTTA	JNHM01000019.1	1339352	Bacteroides vulgatus str. 3975 RP4	Bacteroidetes	Bacteroidia	Bacteroidales	-	-	Phocaeicola
OIET01002435.1	5190	5223	TGTTTATCATTAAAACAGGCATAGAGTATGAGAA	TGTTTATCATTAAAACAGGCATAGAGTATGAGAA	JNHM01000019.1	1339352	Bacteroides vulgatus str. 3975 RP4	Bacteroidetes	Bacteroidia	Bacteroidales	-	-	Phocaeicola
OIET01002435.1	4431	4399	TCACCCACAGCGTAGAAATGTAACGTTTCATAA	TCACCCACAGCGTAGAAATGTAACGTTTCATAA	CP013020.1	821	Phocaeicola vulgatus	Bacteroidetes	Bacteroidia	Bacteroidales	-	-	Phocaeicola
OIET01002435.1	4431	4399	TCACCCACAGCGTAGAAATGTAACGTCTCATAA	TCACCCACAGCGTAGAAATGTAACGTTTCATAA	CP013020.1	821	Phocaeicola vulgatus	Bacteroidetes	Bacteroidia	Bacteroidales	-	-	Phocaeicola
OIET01002435.1	1829	1861	GGTTAATCAGACTAATATCGATATTAACCGTGA	GGCTAATCAGACTAATATCGATATTAACCGTGA	NZ_CP011531.1	997877	Bacteroides dorei CL03T12C01	Bacteroidetes	Bacteroidia	Bacteroidales	-	-	Phocaeicola
OIGH01000901.1	1148	1115	TGTTTATCATTAAAACAGGCATAGAGTATGAGAA	TGTTTATCATTAAAACAGGCATAGAATATGAGAA	JNHM01000019.1	1339352	Bacteroides vulgatus str. 3975 RP4	Bacteroidetes	Bacteroidia	Bacteroidales	-	-	Phocaeicola
OIGH01000901.1	3503	3471	GATATACACCCGCCGCCCGCGTAGGGCCTGATC	GATATACACCCGCCGCCCGCGTAGGGCCTGATC	JNHM01000019.1	1339352	Bacteroides vulgatus str. 3975 RP4	Bacteroidetes	Bacteroidia	Bacteroidales	-	-	Phocaeicola
OIGH01000901.1	1907	1939	TCACCCACAGCGTAGAAATGTAACGTTTCATAA	TCACCCACAGCGTAGAAATGTAACGTTTCATAA	CP013020.1	821	Phocaeicola vulgatus	Bacteroidetes	Bacteroidia	Bacteroidales	-	-	Phocaeicola
OIGH01000901.1	1974	2006	GTTTAATATAGTTCTGAACATCAACATAATTCA	GTTTAATATAATTCTGAACATCAACATAATTCA	CP013020.1	821	Phocaeicola vulgatus	Bacteroidetes	Bacteroidia	Bacteroidales	-	-	Phocaeicola
OIGH01000901.1	5720	5753	ATTAATTACACTAGACCAGCCTCCAATATAATGT	ATTAATAACACTAGACCAGCCTCCAATATAATGT	CP013020.1	821	Phocaeicola vulgatus	Bacteroidetes	Bacteroidia	Bacteroidales	-	-	Phocaeicola
OIGH01000901.1	1907	1939	TCACCCACAGCGTAGAAATGTAACGTCTCATAA	TCACCCACAGCGTAGAAATGTAACGTTTCATAA	CP013020.1	821	Phocaeicola vulgatus	Bacteroidetes	Bacteroidia	Bacteroidales	-	-	Phocaeicola
OIGK01000766.1	2723	2690	TGTTTATCATTAAAACAGGCATAGAGTATGAGAA	TGTTTATCATTAAAACAGGCATAGAATATGAGAA	JNHM01000019.1	1339352	Bacteroides vulgatus str. 3975 RP4	Bacteroidetes	Bacteroidia	Bacteroidales	-	-	Phocaeicola
OIGK01000766.1	5077	5045	GATATACACCCGCCGCCCGCGTAGGGCCTGATC	GATATACACCCGCCGCCCGCGTAGGGCCTGATC	JNHM01000019.1	1339352	Bacteroides vulgatus str. 3975 RP4	Bacteroidetes	Bacteroidia	Bacteroidales	-	-	Phocaeicola
OIGK01000766.1	3482	3514	TCACCCACAGCGTAGAAATGTAACGTTTCATAA	TCACCCACAGCGTAGAAATGTAACGTTTCATAA	CP013020.1	821	Phocaeicola vulgatus	Bacteroidetes	Bacteroidia	Bacteroidales	-	-	Phocaeicola
OIGK01000766.1	3549	3581	GTTTAATATAGTTCTGAACATCAACATAATTCA	GTTTAATATAATTCTGAACATCAACATAATTCA	CP013020.1	821	Phocaeicola vulgatus	Bacteroidetes	Bacteroidia	Bacteroidales	-	-	Phocaeicola
OIGK01000766.1	1291	1324	ATTAATTACACTAGACCAGCCTCCAATATAATGT	ATTAATAACACTAGACCAGCCTCCAATATAATGT	CP013020.1	821	Phocaeicola vulgatus	Bacteroidetes	Bacteroidia	Bacteroidales	-	-	Phocaeicola
OIGK01000766.1	3482	3514	TCACCCACAGCGTAGAAATGTAACGTCTCATAA	TCACCCACAGCGTAGAAATGTAACGTTTCATAA	CP013020.1	821	Phocaeicola vulgatus	Bacteroidetes	Bacteroidia	Bacteroidales	-	-	Phocaeicola
OJML01004144.1	3318	3350	GATATACACCCGCCGCCCGCGTAGGGCCTGATC	GATATACACCCGCCGCCCGCGTAGGGCCTGATC	JNHM01000019.1	1339352	Bacteroides vulgatus str. 3975 RP4	Bacteroidetes	Bacteroidia	Bacteroidales	-	-	Phocaeicola
OJML01004144.1	4902	4870	TCACCCACAGCGTAGAAATGTAACGTTTCATAA	TCACCCACAGCGTAGAAATGTAACGTCTCATAA	CP013020.1	821	Phocaeicola vulgatus	Bacteroidetes	Bacteroidia	Bacteroidales	-	-	Phocaeicola
OJML01004144.1	4902	4870	TCACCCACAGCGTAGAAATGTAACGTCTCATAA	TCACCCACAGCGTAGAAATGTAACGTCTCATAA	CP013020.1	821	Phocaeicola vulgatus	Bacteroidetes	Bacteroidia	Bacteroidales	-	-	Phocaeicola
OJML01004144.1	2256	2288	GGTTAATCAGACTAATATCGATATTAACCGTGA	GGTTAATCAGACTAATATCGATATTAATCGTGA	NZ_CP011531.1	997877	Bacteroides dorei CL03T12C01	Bacteroidetes	Bacteroidia	Bacteroidales	-	-	Phocaeicola
OJOZ01000949.1	5122	5151	CATAACCAAAAACTTTATCTCCTGAAATAC	CATAACCAAAAACTTTATCTCCTGAAATAC	GG705227.1	457391	Bacteroides sp. 3_1_33FAA	Bacteroidetes	Bacteroidia	Bacteroidales	Bacteroidaceae	-	Bacteroides
OJOZ01000949.1	3765	3794	CAAGCCGCGAAAGATGGGATTCTGGGGTCA	CAAGCCGCGAGAGATGGGATTCTGGGGTCA	KQ235762.1	457395	Bacteroides sp. 9_1_42FAA	Bacteroidetes	Bacteroidia	Bacteroidales	Bacteroidaceae	-	Bacteroides
OJOZ01000949.1	4008	3979	TCATCAAAACTGGAATAGAATATGAAAAGA	TCCTCAAAACTGGAATAGAATATGAAAAGA	DS995537.1	483217	Bacteroides dorei DSM 17855	Bacteroidetes	Bacteroidia	Bacteroidales	-	-	Phocaeicola
OJOZ01000949.1	181	149	GATATACACCCGCCGCCCGCGTAGGGCCTGATC	GATATACACCCGCCGCCCGCGTAGGGCCTGGTC	JNHM01000019.1	1339352	Bacteroides vulgatus str. 3975 RP4	Bacteroidetes	Bacteroidia	Bacteroidales	-	-	Phocaeicola
OJOZ01000949.1	4773	4805	TCACCCACAGCGTAGAAATGTAACGTTTCATAA	TCACCCACAGCGTAGAAGTGTAACGTTTCATAA	CP013020.1	821	Phocaeicola vulgatus	Bacteroidetes	Bacteroidia	Bacteroidales	-	-	Phocaeicola
OJOZ01000949.1	4840	4872	GTTTAATATAGTTCTGAACATCAACATAATTCA	GTTTAATATAGTTCTGAACATCAACATAATTCA	CP013020.1	821	Phocaeicola vulgatus	Bacteroidetes	Bacteroidia	Bacteroidales	-	-	Phocaeicola
OJOZ01000949.1	4061	4093	ATGCCAATTCCTAAAGAACTTACTGACATAAAG	ATGCCAATTCCTAAGGAACTTACTGACATAAAG	NZ_CP011531.1	997877	Bacteroides dorei CL03T12C01	Bacteroidetes	Bacteroidia	Bacteroidales	-	-	Phocaeicola
OJOZ01000949.1	3647	3679	CTTAATCATATCGCGGCAGAAGGTAGCAACACG	CTTAATCATATCGCGGCAGAAGGTAGCAGCACG	NZ_CP011531.1	997877	Bacteroides dorei CL03T12C01	Bacteroidetes	Bacteroidia	Bacteroidales	-	-	Phocaeicola
OJOZ01000949.1	4748	4715	GCATTATCATATCTTATTATTCACTAACTCGAAA	GCATTATCATATCTTATTATTCACGAACTCGAAA	NZ_CP011531.1	997877	Bacteroides dorei CL03T12C01	Bacteroidetes	Bacteroidia	Bacteroidales	-	-	Phocaeicola
OJPO01001990.1	3707	3674	TATCATAAGTAAGTGTAACAAAATAAGAATACTT	TATCATAAGTAAGTGTAACAAAATAAGAATACTT	CP013020.1	821	Phocaeicola vulgatus	Bacteroidetes	Bacteroidia	Bacteroidales	-	-	Phocaeicola
OJQJ01003165.1	5078	5045	TATCATAAGTAAGTGTAACAAAATAAGAATACTT	TATCATAAGTAAGTGTAACAAAATAAGAATACTT	CP013020.1	821	Phocaeicola vulgatus	Bacteroidetes	Bacteroidia	Bacteroidales	-	-	Phocaeicola
OLNJ01002829.1	2703	2736	TGTTTATCATTAAAACAGGCATAGAGTATGAGAA	TGTTTATCCTTAAAACAGGCATAGAGTATGAGAA	JNHM01000019.1	1339352	Bacteroides vulgatus str. 3975 RP4	Bacteroidetes	Bacteroidia	Bacteroidales	-	-	Phocaeicola
OLNJ01002829.1	347	379	GATATACACCCGCCGCCCGCGTAGGGCCTGATC	GATATACACCCGCCGCCCGCGTAGGGCCTGATC	JNHM01000019.1	1339352	Bacteroides vulgatus str. 3975 RP4	Bacteroidetes	Bacteroidia	Bacteroidales	-	-	Phocaeicola
OLNJ01002829.1	604	571	TGTGATGGAGTGTGAGTTGTGCGTTTATAGACAA	TGTGATGGGGTGTGAGTTGTGCGTTTATAGACAA	CP013020.1	821	Phocaeicola vulgatus	Bacteroidetes	Bacteroidia	Bacteroidales	-	-	Phocaeicola
OLNJ01002829.1	1877	1845	GTTTAATATAGTTCTGAACATCAACATAATTCA	GTTTAATATAATTCTGAACATCAACATAATTCA	CP013020.1	821	Phocaeicola vulgatus	Bacteroidetes	Bacteroidia	Bacteroidales	-	-	Phocaeicola
OLQJ01001793.1	5633	5662	AATCGCCGATGTCCTTCGAGAGTGTCATAA	AATCGCCAATGTCCTTCGAGAGTGTCATAA	GG705227.1	457391	Bacteroides sp. 3_1_33FAA	Bacteroidetes	Bacteroidia	Bacteroidales	Bacteroidaceae	-	Bacteroides
OLQJ01001793.1	1041	1070	ACTTTTACAGTAACTCTCAATGGGAGAAAC	ACTTTTACAGTAATTCTCAATGGGAGAAAC	DS995537.1	483217	Bacteroides dorei DSM 17855	Bacteroidetes	Bacteroidia	Bacteroidales	-	-	Phocaeicola
OLQJ01001793.1	2182	2154	CATAACGACACACAATTAATAAGGTAAAC	CATAACAACACACAATTAATAAGGTAAAC	DS995537.1	483217	Bacteroides dorei DSM 17855	Bacteroidetes	Bacteroidia	Bacteroidales	-	-	Phocaeicola
OLQV01006279.1	4149	4181	GATATACACCCGCCGCCCGCGTAGGGCCTGATC	GATATACACCCGCCGCCCGCGTAGGGCCTGATC	JNHM01000019.1	1339352	Bacteroides vulgatus str. 3975 RP4	Bacteroidetes	Bacteroidia	Bacteroidales	-	-	Phocaeicola
OLQV01006279.1	5556	5524	TCACCCACAGCGTAGAAATGTAACGTTTCATAA	TCGCCCACAGCGTAGAAATGTAACGTTTCATAA	CP013020.1	821	Phocaeicola vulgatus	Bacteroidetes	Bacteroidia	Bacteroidales	-	-	Phocaeicola
ONZT01003140.1	3739	3707	CAGGGATATATTTATGATATTCATCACCAAAAT	CAGGGATATATTTATGATATTCATCACCAAAAT	JNHM01000019.1	1339352	Bacteroides vulgatus str. 3975 RP4	Bacteroidetes	Bacteroidia	Bacteroidales	-	-	Phocaeicola
ONZT01003140.1	2473	2505	GATATACACCCGCCGCCCGCGTAGGGCCTGATC	GATATACACCCGCTGCCCGCGTAGGGCCTGATC	JNHM01000019.1	1339352	Bacteroides vulgatus str. 3975 RP4	Bacteroidetes	Bacteroidia	Bacteroidales	-	-	Phocaeicola
ONZT01003140.1	3020	2986	TTTTAAGTTCGATAAAATTATTTTCTTCTTTAATT	TTTTAAGTTCAATAAAATTATTTTCTTCTTTAATT	NZ_CP011531.1	997877	Bacteroides dorei CL03T12C01	Bacteroidetes	Bacteroidia	Bacteroidales	-	-	Phocaeicola
ONZU01002833.1	3756	3727	CATAACCAAAAACTTTATCTCCTGAAATAC	CATAACCAAAAACTTTATCTCCTGAAATAC	GG705227.1	457391	Bacteroides sp. 3_1_33FAA	Bacteroidetes	Bacteroidia	Bacteroidales	Bacteroidaceae	-	Bacteroides
ONZU01002833.1	2522	2554	GATATACACCCGCCGCCCGCGTAGGGCCTGATC	GATATACACCCGCCGCCCGCGTAGGGCCTGGTC	JNHM01000019.1	1339352	Bacteroides vulgatus str. 3975 RP4	Bacteroidetes	Bacteroidia	Bacteroidales	-	-	Phocaeicola
ONZU01002833.1	4105	4073	TCACCCACAGCGTAGAAATGTAACGTTTCATAA	TCACCCACAGCGTAGAAGTGTAACGTTTCATAA	CP013020.1	821	Phocaeicola vulgatus	Bacteroidetes	Bacteroidia	Bacteroidales	-	-	Phocaeicola
ONZU01002833.1	4038	4006	GTTTAATATAGTTCTGAACATCAACATAATTCA	GTTTAATATAGTTCTGAACATCAACATAATTCA	CP013020.1	821	Phocaeicola vulgatus	Bacteroidetes	Bacteroidia	Bacteroidales	-	-	Phocaeicola
OOAM01003643.1	3120	3091	CATAACCAAAAACTTTATCTCCTGAAATAC	CATAACCAAAAACTTTATCTCCTGAAATAC	GG705227.1	457391	Bacteroides sp. 3_1_33FAA	Bacteroidetes	Bacteroidia	Bacteroidales	Bacteroidaceae	-	Bacteroides
OOAM01003643.1	1962	1991	GCACGTAGGTGCGCAAAGGCAGGTTCTATC	GCACGTAGGTGCGCAAAGGCAGGTTCTATC	DS995537.1	483217	Bacteroides dorei DSM 17855	Bacteroidetes	Bacteroidia	Bacteroidales	-	-	Phocaeicola
OOAM01003643.1	3469	3437	TCACCCACAGCGTAGAAATGTAACGTTTCATAA	TCACCCACAGCGTAGAAGTGTAACGTTTCATAA	CP013020.1	821	Phocaeicola vulgatus	Bacteroidetes	Bacteroidia	Bacteroidales	-	-	Phocaeicola
OOAM01003643.1	3402	3370	GTTTAATATAGTTCTGAACATCAACATAATTCA	GTTTAATATAGTTCTGAACATCAACATAATTCA	CP013020.1	821	Phocaeicola vulgatus	Bacteroidetes	Bacteroidia	Bacteroidales	-	-	Phocaeicola
OOAM01003643.1	4181	4149	ATGCCAATTCCTAAAGAACTTACTGACATAAAG	ATGCCAATTCCTAAGGAACTTACTGACATAAAG	NZ_CP011531.1	997877	Bacteroides dorei CL03T12C01	Bacteroidetes	Bacteroidia	Bacteroidales	-	-	Phocaeicola
OOAY01001516.1	6150	6121	CAGCAGATGTCATATATTCCGTCATTTGAG	CAGCAGATGTCATATAATCCGTCATTTGAG	GG705227.1	457391	Bacteroides sp. 3_1_33FAA	Bacteroidetes	Bacteroidia	Bacteroidales	Bacteroidaceae	-	Bacteroides
OOAY01001516.1	3145	3174	GCACGTAGGTGCGCAAAGGCAGGTTCTATC	GCACGTAGGTGCGCAAAGGCAGGTTCTATC	DS995537.1	483217	Bacteroides dorei DSM 17855	Bacteroidetes	Bacteroidia	Bacteroidales	-	-	Phocaeicola
OOAY01001516.1	4641	4609	TCACCCACAGCGTAGAAATGTAACGTTTCATAA	TCACCCACAGCGTAGAAGTGTAACGTTTCATAA	CP013020.1	821	Phocaeicola vulgatus	Bacteroidetes	Bacteroidia	Bacteroidales	-	-	Phocaeicola
OOAY01001516.1	4574	4542	GTTTAATATAGTTCTGAACATCAACATAATTCA	GTTTAATATAATTCTGAACATCAACATAATTCA	CP013020.1	821	Phocaeicola vulgatus	Bacteroidetes	Bacteroidia	Bacteroidales	-	-	Phocaeicola
OOAY01001516.1	5353	5321	ATGCCAATTCCTAAAGAACTTACTGACATAAAG	ATGCCAATTCCTAAGGAACTTACTGACATAAAG	NZ_CP011531.1	997877	Bacteroides dorei CL03T12C01	Bacteroidetes	Bacteroidia	Bacteroidales	-	-	Phocaeicola
OOBM01003116.1	2938	2970	CCCGTTAATACGGCTGCTTATACCCGTATCAAG	CCGGTTAATACGGCTGCTTATACCCGTATCAAG	JNHM01000019.1	1339352	Bacteroides vulgatus str. 3975 RP4	Bacteroidetes	Bacteroidia	Bacteroidales	-	-	Phocaeicola
OOBM01003116.1	1709	1677	TCACCCACAGCGTAGAAATGTAACGTTTCATAA	TCACCCACAGCGTAGAAATGTAACGTTTCATAA	CP013020.1	821	Phocaeicola vulgatus	Bacteroidetes	Bacteroidia	Bacteroidales	-	-	Phocaeicola
OOBM01003116.1	372	339	TGTGATGGAGTGTGAGTTGTGCGTTTATAGACAA	TGTGATGGAGTGTGAGTTGTGCGTTTATGGACAA	CP013020.1	821	Phocaeicola vulgatus	Bacteroidetes	Bacteroidia	Bacteroidales	-	-	Phocaeicola
OOBM01003116.1	1709	1677	TCACCCACAGCGTAGAAATGTAACGTCTCATAA	TCACCCACAGCGTAGAAATGTAACGTTTCATAA	CP013020.1	821	Phocaeicola vulgatus	Bacteroidetes	Bacteroidia	Bacteroidales	-	-	Phocaeicola
OOBX01001071.1	5990	5961	AATCGCCGATGTCCTTCGAGAGTGTCATAA	AATCGCCAATGTCCTTCGAGAGTGTCATAA	GG705227.1	457391	Bacteroides sp. 3_1_33FAA	Bacteroidetes	Bacteroidia	Bacteroidales	Bacteroidaceae	-	Bacteroides
OOBX01001071.1	1405	1373	GATATACACCCGCCGCCCGCGTAGGGCCTGATC	GATATACACCCGCCGCCCGCGTAGGGCCTGATC	JNHM01000019.1	1339352	Bacteroides vulgatus str. 3975 RP4	Bacteroidetes	Bacteroidia	Bacteroidales	-	-	Phocaeicola
OOBY01001752.1	3475	3446	GCACGTAGGTGCGCAAAGGCAGGTTCTATC	GCACGTAGGTGCGCAAAGGCAGGTTCTATC	DS995537.1	483217	Bacteroides dorei DSM 17855	Bacteroidetes	Bacteroidia	Bacteroidales	-	-	Phocaeicola
OOBY01001752.1	3561	3529	GATATACACCCGCCGCCCGCGTAGGGCCTGATC	GATATACACCCGCCGCCCGCGCAGGGCCTGATC	JNHM01000019.1	1339352	Bacteroides vulgatus str. 3975 RP4	Bacteroidetes	Bacteroidia	Bacteroidales	-	-	Phocaeicola
OOBY01001752.1	3772	3740	GTATAATACCGCTAAGGCTCAGCAAAAACTATA	GTATAATACCGCTAAGGCTCAGCAAAAACTATA	NZ_CP011531.1	997877	Bacteroides dorei CL03T12C01	Bacteroidetes	Bacteroidia	Bacteroidales	-	-	Phocaeicola
OOCH01004839.1	2132	2163	TATAGAGTATGAAAAGAAAGCGGACTATGTAC	TATAGACTATGAAAAGAAAGCGGACTATGTAC	NZ_CP011531.1	997877	Bacteroides dorei CL03T12C01	Bacteroidetes	Bacteroidia	Bacteroidales	-	-	Phocaeicola
OOCS01002066.1	5707	5739	CAGGGATATATTTATGATATTCATCACCAAAAT	CAGGGATATATTTATGATATTCATAACCAAAAT	JNHM01000019.1	1339352	Bacteroides vulgatus str. 3975 RP4	Bacteroidetes	Bacteroidia	Bacteroidales	-	-	Phocaeicola
OOCS01002066.1	883	851	GATATACACCCGCCGCCCGCGTAGGGCCTGATC	GATATACACCCGCCGCCCGCGTAGGGCCTGGTC	JNHM01000019.1	1339352	Bacteroides vulgatus str. 3975 RP4	Bacteroidetes	Bacteroidia	Bacteroidales	-	-	Phocaeicola
OODG01004958.1	2578	2549	CATAACCAAAAACTTTATCTCCTGAAATAC	CATAACCAAAAACCTTATCTCCTGAAATAC	GG705227.1	457391	Bacteroides sp. 3_1_33FAA	Bacteroidetes	Bacteroidia	Bacteroidales	Bacteroidaceae	-	Bacteroides
OODG01004958.1	2303	2331	TTAAGGCTGCTGATCATTGTCAACATCGC	TTAAGGCTGCTGATCATTGTCAATATCGC	DS995537.1	483217	Bacteroides dorei DSM 17855	Bacteroidetes	Bacteroidia	Bacteroidales	-	-	Phocaeicola
OODG01004958.1	1434	1463	GCACGTAGGTGCGCAAAGGCAGGTTCTATC	GCACGTAGGTGCGCAAAGGCAGGTTCTATC	DS995537.1	483217	Bacteroides dorei DSM 17855	Bacteroidetes	Bacteroidia	Bacteroidales	-	-	Phocaeicola
OODG01004958.1	1348	1380	GATATACACCCGCCGCCCGCGTAGGGCCTGATC	GATATACACCCGCTGCCCGCGTAGGGCCTGATC	JNHM01000019.1	1339352	Bacteroides vulgatus str. 3975 RP4	Bacteroidetes	Bacteroidia	Bacteroidales	-	-	Phocaeicola
OODG01004958.1	2927	2895	TCACCCACAGCGTAGAAATGTAACGTTTCATAA	TCACCCACAGCGTAGAAGTGTAACGTTTCATAA	CP013020.1	821	Phocaeicola vulgatus	Bacteroidetes	Bacteroidia	Bacteroidales	-	-	Phocaeicola
OODG01004958.1	2860	2828	GTTTAATATAGTTCTGAACATCAACATAATTCA	GTTTAATATAGTTCTGGACATCAACATAATTCA	CP013020.1	821	Phocaeicola vulgatus	Bacteroidetes	Bacteroidia	Bacteroidales	-	-	Phocaeicola
OODG01004958.1	3639	3607	ATGCCAATTCCTAAAGAACTTACTGACATAAAG	ATGCCAATTCCTAAGGAACTTACTGACATAAAG	NZ_CP011531.1	997877	Bacteroides dorei CL03T12C01	Bacteroidetes	Bacteroidia	Bacteroidales	-	-	Phocaeicola
OODG01004958.1	2952	2985	GCATTATCATATCTTATTATTCACTAACTCGAAA	GCATTATCATATCTTATTATTCACGAACTCGAAA	NZ_CP011531.1	997877	Bacteroides dorei CL03T12C01	Bacteroidetes	Bacteroidia	Bacteroidales	-	-	Phocaeicola
OODH01003854.1	272	303	GATATACACCCGCCGCCCGCGTAGGGCCTGAT	GATATACACCCGCCGCCCGCGTAGGGCCTGAT	JNHM01000019.1	1339352	Bacteroides vulgatus str. 3975 RP4	Bacteroidetes	Bacteroidia	Bacteroidales	-	-	Phocaeicola
OODH01003854.1	1877	1845	TCACCCACAGCGTAGAAATGTAACGTTTCATAA	TCACCCACAGCGTAGAAGTGTAACGTTTCATAA	CP013020.1	821	Phocaeicola vulgatus	Bacteroidetes	Bacteroidia	Bacteroidales	-	-	Phocaeicola
OODH01003854.1	1810	1778	GTTTAATATAGTTCTGAACATCAACATAATTCA	GTTTAATATAGTTCTGAACATCAACATAATTCA	CP013020.1	821	Phocaeicola vulgatus	Bacteroidetes	Bacteroidia	Bacteroidales	-	-	Phocaeicola
OODK01002463.1	2551	2583	CAGGGATATATTTATGATATTCATCACCAAAAT	CAGGGATATATTTATGATATTCATCACCGAAAT	JNHM01000019.1	1339352	Bacteroides vulgatus str. 3975 RP4	Bacteroidetes	Bacteroidia	Bacteroidales	-	-	Phocaeicola
OODK01002463.1	3517	3486	TATGAAAATAGTTTGTATATTTGCTCCCAGTTA	TATGAAAATAGTTTGTATATTTGC-CCCAGTTA	JNHM01000019.1	1339352	Bacteroides vulgatus str. 3975 RP4	Bacteroidetes	Bacteroidia	Bacteroidales	-	-	Phocaeicola
OODK01002463.1	3807	3775	GATATACACCCGCCGCCCGCGTAGGGCCTGATC	GATATACACCCGCCGCCCGCGTAGGGCCTGTTC	JNHM01000019.1	1339352	Bacteroides vulgatus str. 3975 RP4	Bacteroidetes	Bacteroidia	Bacteroidales	-	-	Phocaeicola
OODK01002463.1	2223	2255	TCACCCACAGCGTAGAAATGTAACGTTTCATAA	TCACCCACAGCGTAGAAATGTAACGTTTCATAA	CP013020.1	821	Phocaeicola vulgatus	Bacteroidetes	Bacteroidia	Bacteroidales	-	-	Phocaeicola
OODK01002463.1	2223	2255	TCACCCACAGCGTAGAAATGTAACGTCTCATAA	TCACCCACAGCGTAGAAATGTAACGTTTCATAA	CP013020.1	821	Phocaeicola vulgatus	Bacteroidetes	Bacteroidia	Bacteroidales	-	-	Phocaeicola
OODU01007314.1	5943	5972	CATAACCAAAAACTTTATCTCCTGAAATAC	CATAACCAAAAACTTTATCTCCTGAAATAC	GG705227.1	457391	Bacteroides sp. 3_1_33FAA	Bacteroidetes	Bacteroidia	Bacteroidales	Bacteroidaceae	-	Bacteroides
OODU01007314.1	5040	5011	TTGAATCATCACCTAACCAATGAAGACGAA	TTGAATCATCACTTAACCAATGAAGACGAA	DS995537.1	483217	Bacteroides dorei DSM 17855	Bacteroidetes	Bacteroidia	Bacteroidales	-	-	Phocaeicola
OODU01007314.1	1084	1055	GCACGTAGGTGCGCAAAGGCAGGTTCTATC	GCACGTAGGTGCGCAAAGGCAGGTTCTATC	DS995537.1	483217	Bacteroides dorei DSM 17855	Bacteroidetes	Bacteroidia	Bacteroidales	-	-	Phocaeicola
OODU01007314.1	1953	1921	TGCTTCTATGGCTCAGGCTCGCGCTTCTATGAT	TGCTTCTATGGCTCAGGCTCGTGCTTCTATGAT	JNHM01000019.1	1339352	Bacteroides vulgatus str. 3975 RP4	Bacteroidetes	Bacteroidia	Bacteroidales	-	-	Phocaeicola
OODU01007314.1	5594	5626	TCACCCACAGCGTAGAAATGTAACGTTTCATAA	TCACCCACAGCGTAGAAGTGTAACGTTTCATAA	CP013020.1	821	Phocaeicola vulgatus	Bacteroidetes	Bacteroidia	Bacteroidales	-	-	Phocaeicola
OODU01007314.1	5661	5693	GTTTAATATAGTTCTGAACATCAACATAATTCA	GTTTAATATAGTTCTGAACATCAACATAATTCA	CP013020.1	821	Phocaeicola vulgatus	Bacteroidetes	Bacteroidia	Bacteroidales	-	-	Phocaeicola
OODU01007314.1	691	723	ACTCGCTCAGAATAATTTCCAAGACCATCCAAA	ACTCGCTCAGAATAAGTTCCAAGACCATCCAAA	NZ_CP011531.1	997877	Bacteroides dorei CL03T12C01	Bacteroidetes	Bacteroidia	Bacteroidales	-	-	Phocaeicola
OODU01007314.1	5569	5536	GCATTATCATATCTTATTATTCACTAACTCGAAA	GCATTATCATATCTTATTATTCACGAACTCGAAA	NZ_CP011531.1	997877	Bacteroides dorei CL03T12C01	Bacteroidetes	Bacteroidia	Bacteroidales	-	-	Phocaeicola
PPYE01210102.1	3279	3311	CAGGGATATATTTATGATATTCATCACCAAAAT	CAGGGATATATTTATGGTATTCATCACCAAAAT	JNHM01000019.1	1339352	Bacteroides vulgatus str. 3975 RP4	Bacteroidetes	Bacteroidia	Bacteroidales	-	-	Phocaeicola
PPYE01210102.1	4533	4501	GATATACACCCGCCGCCCGCGTAGGGCCTGATC	GATATACACCCGCTGCCCGCGTAGGGCCTGATC	JNHM01000019.1	1339352	Bacteroides vulgatus str. 3975 RP4	Bacteroidetes	Bacteroidia	Bacteroidales	-	-	Phocaeicola
OCPU01005096.1	4520	4548	CATAACGACACACAATTAATAAGGTAAAC	CATAACAACACACAATTAATAAGGTAAAC	DS995537.1	483217	Bacteroides dorei DSM 17855	Bacteroidetes	Bacteroidia	Bacteroidales	-	-	Phocaeicola
OCPU01005096.1	2879	2848	GATATACACCCGCCGCCCGCGTAGGGCCTGAT	GATATACACCCGCCGCCCGCGTAGGGCCTGAT	JNHM01000019.1	1339352	Bacteroides vulgatus str. 3975 RP4	Bacteroidetes	Bacteroidia	Bacteroidales	-	-	Phocaeicola
OCPU01005096.1	1297	1329	TCACCCACAGCGTAGAAATGTAACGTTTCATAA	TCACCGACAGCGTAGAAATGTAACGTTTCATAA	CP013020.1	821	Phocaeicola vulgatus	Bacteroidetes	Bacteroidia	Bacteroidales	-	-	Phocaeicola
OCPU01005096.1	1736	1769	TATCATAAGTAAGTGTAACAAAATAAGAATACTT	TATCATAAGTAAGTGTAACAAAATAAGAATACTT	CP013020.1	821	Phocaeicola vulgatus	Bacteroidetes	Bacteroidia	Bacteroidales	-	-	Phocaeicola
OBYG01002481.1	5428	5457	ACGTCAACTACAACACCGCAAGAAAGATCC	ACGTCAACTACAACACCGCAAGAAAGATCC	AGDG01000039.1	1077285	Bacteroides faecis MAJ27	Bacteroidetes	Bacteroidia	Bacteroidales	Bacteroidaceae	-	Bacteroides
OOAF01003960.1	78	49	ACGTCAACTACAACACCGCAAGAAAGATCC	ACGTCAACTACAACACCGCAAGAAAGATCC	AGDG01000039.1	1077285	Bacteroides faecis MAJ27	Bacteroidetes	Bacteroidia	Bacteroidales	Bacteroidaceae	-	Bacteroides
OODH01003899.1	682	653	GGGTGAACGAATACAAACTATCAGAATACC	GGGTGAACGAATACAAACTATCGGAATACC	AGDG01000039.1	1077285	Bacteroides faecis MAJ27	Bacteroidetes	Bacteroidia	Bacteroidales	Bacteroidaceae	-	Bacteroides
OODH01003899.1	554	525	ACGAACACTACATGCGAAAAGGGCGGTAGT	ACGAACACTACATGCGAAAAGGGCGGTAGT	AGDG01000039.1	1077285	Bacteroides faecis MAJ27	Bacteroidetes	Bacteroidia	Bacteroidales	Bacteroidaceae	-	Bacteroides
OODH01003899.1	5612	5583	ACGTCAACTACAACACCGCAAGAAAGATCC	ACGTCAACTACAACACCGCAAGAAAGATCC	AGDG01000039.1	1077285	Bacteroides faecis MAJ27	Bacteroidetes	Bacteroidia	Bacteroidales	Bacteroidaceae	-	Bacteroides
OIYW01000279.1	18	47	TTGTCAAGTATTTTTTTGAAAAATCGCAAA	TTGTCAAGTATTTTTTTGAAAAATCGCAAA	NZ_AP019004.1	33025	Phascolarctobacterium faecium	Firmicutes	Negativicutes	Acidaminococcales	Acidaminococcaceae	-	Phascolarctobacterium
OIYW01000279.1	25433	25462	TTGTCAAGTATTTTTTTGAAAAATCGCAAA	TTGTCAAGTATTTTTTTGAAAAATCGCAAA	NZ_AP019004.1	33025	Phascolarctobacterium faecium	Firmicutes	Negativicutes	Acidaminococcales	Acidaminococcaceae	-	Phascolarctobacterium
OIYW01000279.1	27424	27453	TTGTCAAGTATTTTTTTGAAAAATCGCAAA	TTGTCAAGTATTTTTTTGAAAAATCGCAAA	NZ_AP019004.1	33025	Phascolarctobacterium faecium	Firmicutes	Negativicutes	Acidaminococcales	Acidaminococcaceae	-	Phascolarctobacterium
OIYW01000279.1	29796	29825	TTGTCAAGTATTTTTTTGAAAAATCGCAAA	TTGTCAAGTATTTTTTTGAAAAATCGCAAA	NZ_AP019004.1	33025	Phascolarctobacterium faecium	Firmicutes	Negativicutes	Acidaminococcales	Acidaminococcaceae	-	Phascolarctobacterium
OIYW01000279.1	51859	51888	TTGTCAAGTATTTTTTTGAAAAATCGCAAA	TTGTCAAGTATTTTTTTGAAAAATCGCAAA	NZ_AP019004.1	33025	Phascolarctobacterium faecium	Firmicutes	Negativicutes	Acidaminococcales	Acidaminococcaceae	-	Phascolarctobacterium
OHCS01000145.1	2024	2053	TGCATTGTGTCCGGCGTTCATCGTGTCCGG	TGCATTGTGTCCGGCGTTCGTCGTGTCCGG	FP929049.1	657315	Roseburia intestinalis M50/1	Firmicutes	Clostridia	Clostridiales	Lachnospiraceae	-	Roseburia
OHCS01000145.1	44878	44849	ACACCAGCAGAGTAAGCGGCAAAGTCGAAG	ACACCAGCAGAGTAAGCGGCAAAGTCGAAG	FP929049.1	657315	Roseburia intestinalis M50/1	Firmicutes	Clostridia	Clostridiales	Lachnospiraceae	-	Roseburia
OBBS01000088.1	38836	38807	TAACTTTCATCGTCACTCTACTTCCTGCTA	TAACTTTCATCGTCACTCTACTTCCTGCTA	JVLC01000045.1	1290	Staphylococcus hominis	Firmicutes	Bacilli	Bacillales	Staphylococcaceae	-	Staphylococcus
OBBS01000088.1	30660	30626	AATAAGGTCGTAAACTTGTTGGTAACTATCTTTTA	AATAAGGTCGTAAACTTGTTGGTAACTATCTTTTA	AHLA01000017.1	904335	Staphylococcus epidermidis VCU117	Firmicutes	Bacilli	Bacillales	Staphylococcaceae	-	Staphylococcus
OBBS01000088.1	16051	16017	TAGTAATAATTGTCATTTGCATACGTTACATCGAT	TAGTAATAATTGTCATTTGCATATGTTACATCGAT	AHLA01000017.1	904335	Staphylococcus epidermidis VCU117	Firmicutes	Bacilli	Bacillales	Staphylococcaceae	-	Staphylococcus
OIHG01000025.1	48582	48551	AGCGAAAGTTGGATACAGTCCATTTGTGCTTG	AGCGAAAGTTGGATACAGTCCATTTGTGCTTG	FR889049.1	1262898	Faecalibacterium sp. CAG:82	Firmicutes	Clostridia	Clostridiales	Ruminococcaceae	-	Faecalibacterium
OIHG01000025.1	11463	11429	TCGCTACCAGTGGCACTAGGCATGGCAGTCAGGCT	TCGCTGCCAGTGGCACTAGGCATGGCAGTCAGGCT	CP026548.1	853	Faecalibacterium prausnitzii	Firmicutes	Clostridia	Clostridiales	Ruminococcaceae	-	Faecalibacterium
OIHG01000025.1	53324	53292	GTGACTTCCACATTGTCACGCATACCAAAGTAG	GTGACTTCCACGTTGTCACGCATACCAAAGTAG	NZ_CP023819.1	853	Faecalibacterium prausnitzii	Firmicutes	Clostridia	Clostridiales	Ruminococcaceae	-	Faecalibacterium
OKSZ01000174.1	27005	26973	AGGTTGACCTTCCAGAAGCGGTCGGCGTAGGGG	AGGTTGACCTTCCAGAAGCGGTCGGCATAGGGG	CP002547.1	645991	Syntrophobotulus glycolicus DSM 8271	Firmicutes	Clostridia	Clostridiales	Peptococcaceae	-	Syntrophobotulus
OKSZ01000174.1	33595	33628	TTCGGCTGGCGAACGGTCCTGAACGAGTACCGGA	TTCGGCTGGCGAACGGTCCTGAACGAATACCGGA	CP002547.1	645991	Syntrophobotulus glycolicus DSM 8271	Firmicutes	Clostridia	Clostridiales	Peptococcaceae	-	Syntrophobotulus
OKSZ01000174.1	27005	26973	AGGTTGACCTTCCAGAAGCGGTCGGCGTAGGGG	AGGTTGACCTTCCAGAAGCGGTCGGCATAGGGG	NC_015172.1	645991	Syntrophobotulus glycolicus DSM 8271	Firmicutes	Clostridia	Clostridiales	Peptococcaceae	-	Syntrophobotulus
OKSZ01000174.1	33595	33628	TTCGGCTGGCGAACGGTCCTGAACGAGTACCGGA	TTCGGCTGGCGAACGGTCCTGAACGAATACCGGA	NC_015172.1	645991	Syntrophobotulus glycolicus DSM 8271	Firmicutes	Clostridia	Clostridiales	Peptococcaceae	-	Syntrophobotulus
OIGU01000154.1	25746	25713	CGATCTGCAATGCAGTGTATTTTTTCAATTCAAA	CGATCTGCAATGCAGTGTATTTTTTCAATTCAAA	CP003040.1	585394	Roseburia hominis A2-183	Firmicutes	Clostridia	Clostridiales	Lachnospiraceae	-	Roseburia
OIGU01000154.1	32886	32917	CACAAGCCTGTCATCCTCAATGTCGGAATATG	CACAAGCCTGTCATCCTCAATGTCGGAATATG	CP003040.1	585394	Roseburia hominis A2-183	Firmicutes	Clostridia	Clostridiales	Lachnospiraceae	-	Roseburia
OIGU01000154.1	4081	4109	CGAGGCTGACTGTTCGTCCGGTGTTGCTG	CGAGGCTGACTGTTCGTCCGGTGTTGCTG	GG692714.1	536231	Roseburia intestinalis L1-82	Firmicutes	Clostridia	Clostridiales	Lachnospiraceae	-	Roseburia
OIGU01000154.1	11677	11705	GGATGACGTTCATCCCGTATGACTATGAG	GGATGACGTTCATCCCGTATGACTATGAG	GG692714.1	536231	Roseburia intestinalis L1-82	Firmicutes	Clostridia	Clostridiales	Lachnospiraceae	-	Roseburia
OIGU01000154.1	25746	25713	CGATCTGCAATGCAGTGTATTTTTTCAATTCAAA	CGATCTGCAATGCAGTGTATTTTTTCAATTCAAA	NC_015977.1	585394	Roseburia hominis A2-183	Firmicutes	Clostridia	Clostridiales	Lachnospiraceae	-	Roseburia
OIGU01000154.1	32886	32917	CACAAGCCTGTCATCCTCAATGTCGGAATATG	CACAAGCCTGTCATCCTCAATGTCGGAATATG	NC_015977.1	585394	Roseburia hominis A2-183	Firmicutes	Clostridia	Clostridiales	Lachnospiraceae	-	Roseburia
OHWM01000071.1	1463	1492	ATTCATCCGGTATCTTCCCGACGATCAACA	ATTCATCCGGTATCTTCCCGACGATCAACA	FP929050.1	718255	Roseburia intestinalis XB6B4	Firmicutes	Clostridia	Clostridiales	Lachnospiraceae	-	Roseburia
OHWM01000071.1	1529	1501	TTCAAAGTTATGATCGACATGTTGCAGCC	TTCAAAGTTATGATCGACATGTTGCAGCC	FP929050.1	718255	Roseburia intestinalis XB6B4	Firmicutes	Clostridia	Clostridiales	Lachnospiraceae	-	Roseburia
OHWM01000071.1	57274	57245	AACACCTCTGCAACAAATTGCAACATTTTT	AACACCTCTGCAACAAATTGCAACATTTTT	GG692714.1	536231	Roseburia intestinalis L1-82	Firmicutes	Clostridia	Clostridiales	Lachnospiraceae	-	Roseburia
OBAE01000264.1	554	519	GATGTTCTCAACAGGAGTTGCAATAACCTGTCCTCT	GATGTTCTCAACAGGCGTTGCAATAACCTGTCCTCT	FP929053.1	657323	Ruminococcus sp. SR1/5	Firmicutes	Clostridia	Clostridiales	Ruminococcaceae	-	Ruminococcus
OBAE01000264.1	1277	1244	AGCAAGCTCAATCTGATACATTAATTCAGTCAAT	AGCAAGCTCAATCTGATACATTAATTCAGTCAAT	LN913005.1	1737424	Blautia massiliensis	Firmicutes	Clostridia	Clostridiales	Lachnospiraceae	-	Blautia
OBAE01000264.1	43641	43609	ATTGTTGCCCCAGCCATTGTTTCCCCATCCGAA	ATTGTTGCCCCAGCCATTGTTTCCCCATCCGAA	LN913005.1	1737424	Blautia massiliensis	Firmicutes	Clostridia	Clostridiales	Lachnospiraceae	-	Blautia
OBAE01000264.1	42419	42385	ATAACGCACATAGACGTATAATAAAGACAGTTAAA	ATAACGCACATAGATGTATAATAAAGACAGTTAAA	LN913005.1	1737424	Blautia massiliensis	Firmicutes	Clostridia	Clostridiales	Lachnospiraceae	-	Blautia
OBAE01000264.1	9350	9384	TTTGATAAGACATTTACCAATACGACTATTTACGA	TTTGATAAGACATTTACCAATACGACTATTTACGA	AUJF01000033.1	1280691	Blautia wexlerae AGR2146	Firmicutes	Clostridia	Clostridiales	Lachnospiraceae	-	Blautia
OBAE01000264.1	46691	46725	AGAGTATAGCCGCTAACCCAATACCTTAACAATTA	AGGGTATAGCCGCTAACCCAATACCTTAACAATTA	AUJF01000033.1	1280691	Blautia wexlerae AGR2146	Firmicutes	Clostridia	Clostridiales	Lachnospiraceae	-	Blautia
OJRM01000105.1	10078	10110	GATAGCGGCCTGAGCTGCCACAGCGGACACCAG	GATAGCGGCCTGAGCTGCCACAGCGGACACCAG	BCAA01000009.1	1697793	Clostridia bacterium UC5.1-1E11	Firmicutes	Clostridia	-	-	-	-
OJRM01000105.1	47412	47446	GGCATACCGATGATGAGGTTCGGCGTGGCGTCGTT	GGCATACCGATGATGAGGTTCGGCGTGGCGTCGTT	BCAA01000009.1	1697793	Clostridia bacterium UC5.1-1E11	Firmicutes	Clostridia	-	-	-	-
OJRM01000105.1	16413	16446	CTTGACCGGCCCAGGTTCTCAGCTCCCAGCCGGT	CTTGACCGGTCCAGGTTCTCAGCTCCCAGCCGGT	BCAA01000009.1	1697793	Clostridia bacterium UC5.1-1E11	Firmicutes	Clostridia	-	-	-	-
OJRM01000105.1	45153	45120	AGCTGTGGGAGGTCTCCGTTGTTACCTGGGCCAT	AGCTGTGGGAGGTCTCCGTTGTTACCTGGGCCAT	BCAA01000009.1	1697793	Clostridia bacterium UC5.1-1E11	Firmicutes	Clostridia	-	-	-	-
OHYE01000095.1	45671	45636	CAAGTAGCTCAAATTGATATGATTTTCTGTATTTTC	CAAGTAGCTCAAATTGATATGATTTTCTGTATTTTC	KQ235823.1	457397	Clostridium sp. 1_1_41A1FAA	Firmicutes	Clostridia	Clostridiales	Clostridiaceae	-	Clostridium
OHYE01000095.1	53530	53493	GTTACTCACCAGTAGGAGTAGACGGAATAATGGAAAAA	GTTACTCACCAGTAGGAGTAGACGGAATAATGGAAAAA	KQ235823.1	457397	Clostridium sp. 1_1_41A1FAA	Firmicutes	Clostridia	Clostridiales	Clostridiaceae	-	Clostridium
OHYE01000095.1	48301	48338	GAATTTGAAGAAATTAAAGATAATATAAGTGTATTAAA	GAATTTGAAGAAATTAAAGATAATATAAGTGTATTAAA	KQ235823.1	457397	Clostridium sp. 1_1_41A1FAA	Firmicutes	Clostridia	Clostridiales	Clostridiaceae	-	Clostridium
OHYE01000095.1	13820	13857	TTATTTAATGTATCTCTTAAACTTTCGCCTTCTGCTGT	TTATTTAATGTATCTCTTAAACTTTCGCCTTCTGCTGT	KQ235823.1	457397	Clostridium sp. 1_1_41A1FAA	Firmicutes	Clostridia	Clostridiales	Clostridiaceae	-	Clostridium
OJTY01000085.1	32772	32801	AAGGGCTTAAATTGAACTCGTTATTAACTT	AAGGACTTAAATTGAACTCGTTATTAACTT	KB944754.1	1169301	Enterococcus faecalis EnGen0369	Firmicutes	Bacilli	Lactobacillales	Enterococcaceae	-	Enterococcus
OJTY01000085.1	7734	7705	TGCGGACATGTGCGACTGGATAGTTGATTT	TGCGGACATGTGCGACTGGATAGTTGATTT	JVBV01000050.1	1351	Enterococcus faecalis	Firmicutes	Bacilli	Lactobacillales	Enterococcaceae	-	Enterococcus
OJTY01000085.1	7734	7705	TGCGGACATGTGCGACTGGATAGTTGATTT	TGCGGACATGTGCGACTGGATAGTTGATTT	NZ_CP018004.1	1351	Enterococcus faecalis	Firmicutes	Bacilli	Lactobacillales	Enterococcaceae	-	Enterococcus
OJTY01000085.1	18519	18490	ATTCTCTGTCACATTCCATTAGTTCCATGT	ATTCTCTGTCACATTCCATTAGTTCCATGT	NZ_LR134312.1	1351	Enterococcus faecalis	Firmicutes	Bacilli	Lactobacillales	Enterococcaceae	-	Enterococcus
OLZO01000305.1	10725	10693	GTGTTTGCCTTGTCAATGCCCTTCGGCTGGGAA	GTGTTCGCCTTGTCAATGCCCTTCGGCTGGGAA	BBZZ01000005.1	1697792	Clostridia bacterium UC5.1-2F7	Firmicutes	Clostridia	-	-	-	-
OLZO01000305.1	10983	10950	AAGGCTTCGTGTTCCTTCACGTAGTCGGACAGAA	AAGGCTTCGTGTTCCTTCACGTAGTCGGACAGAA	BBZZ01000005.1	1697792	Clostridia bacterium UC5.1-2F7	Firmicutes	Clostridia	-	-	-	-
OHCR01000094.1	35263	35229	AACGCAAATGCTTTTCGGGTAAGAAGAGACATTGA	AATGCAAATGCTTTTCGGGTAAGAAGAGACATTGA	LN913001.1	1720300	Mediterraneibacter massiliensis	Firmicutes	Clostridia	Clostridiales	Lachnospiraceae	-	Mediterraneibacter
OJOV01000250.1	1339	1368	ATTCATCCGGTATCTTCCCGACGATCAACA	ATTCATCCGGTATCTTCCCGACGATCAACA	FP929050.1	718255	Roseburia intestinalis XB6B4	Firmicutes	Clostridia	Clostridiales	Lachnospiraceae	-	Roseburia
OJOV01000250.1	2722	2751	CAGTTATTTTTATTAAACCATTTACCACTT	CAGTTATTTTTATTAAACCATTTACCACTT	FP929050.1	718255	Roseburia intestinalis XB6B4	Firmicutes	Clostridia	Clostridiales	Lachnospiraceae	-	Roseburia
OJOV01000250.1	1405	1377	TTCAAAGTTATGATCGACATGTTGCAGCC	TTCAAAGTTATGATCGACATGTTGCAGCC	FP929050.1	718255	Roseburia intestinalis XB6B4	Firmicutes	Clostridia	Clostridiales	Lachnospiraceae	-	Roseburia
OJOV01000250.1	23667	23696	AAAATAAAGTTTCACTGCTTTTCCTCGCTT	AAAATAAAGTTTCACTGCTTTTCCTCGCTT	GG692714.1	536231	Roseburia intestinalis L1-82	Firmicutes	Clostridia	Clostridiales	Lachnospiraceae	-	Roseburia
OJOV01000250.1	59679	59650	AACACCTCTGCAACAAATTGCAACATTTTT	AACACCTCTGCAACAAATTGCAACATTTTT	GG692714.1	536231	Roseburia intestinalis L1-82	Firmicutes	Clostridia	Clostridiales	Lachnospiraceae	-	Roseburia
OHXS01000035.1	13043	13078	AGAAAGAGCCAGTGATTTTGTGGACACAATGACGTT	AGAAAGAGCCAGTGATTTTGTGGACACAATGACGTT	ACII02000003.1	457412	Ruminococcus sp. 5_1_39BFAA	Firmicutes	Clostridia	Clostridiales	Ruminococcaceae	-	Ruminococcus
OHXS01000035.1	1219	1186	TATCACAGGTCAGCAGAAAAGTTGTGGTACATGT	TATCACAGGTCAGTAGAAAAGTTGTGGTACATGT	FP929053.1	657323	Ruminococcus sp. SR1/5	Firmicutes	Clostridia	Clostridiales	Ruminococcaceae	-	Ruminococcus
OHXS01000035.1	13181	13148	AGCAAGCTCAATCTGATACATTAATTCAGTCAAT	AGCAAGCTCAATCTGATACATTAATTCAGTCAAT	LN913005.1	1737424	Blautia massiliensis	Firmicutes	Clostridia	Clostridiales	Lachnospiraceae	-	Blautia
OHXS01000035.1	12138	12106	GAAGCTGGAAAAGGAATTCATCATCGGTCATCT	GAAGCTGGAAAAGGAATTCATCATCGGTCATCT	LN913005.1	1737424	Blautia massiliensis	Firmicutes	Clostridia	Clostridiales	Lachnospiraceae	-	Blautia
OHXS01000035.1	14268	14234	TCCAGAGCGTTGTTAATCTGCCTTTTCCACTCTTT	TCCAGAGCGTTGTTAATCTGCCTTTTCCACTCTTT	AUJF01000033.1	1280691	Blautia wexlerae AGR2146	Firmicutes	Clostridia	Clostridiales	Lachnospiraceae	-	Blautia
OHXS01000035.1	11724	11758	AGAGTATAGCCGCTAACCCAATACCTTAACAATTA	AGAGTATAGCCGCTAACCCAATACCTTAACAATTA	AUJF01000033.1	1280691	Blautia wexlerae AGR2146	Firmicutes	Clostridia	Clostridiales	Lachnospiraceae	-	Blautia
OHXS01000035.1	11708	11742	ACACCGACTATACACCAGAGTATAGCCGCTAACCC	ACACCGACTATACGCCAGAGTATAGCCGCTAACCC	AUJF01000071.1	1280691	Blautia wexlerae AGR2146	Firmicutes	Clostridia	Clostridiales	Lachnospiraceae	-	Blautia
PPYF01525089.1	1854	1822	TCTGCCCTCTACAAGATTTCTAAGGTCTGAGAT	TCTGCCCTCTACAAGGTTTCTAAGGTCTGAGAT	HF999395.1	1263009	Firmicutes bacterium CAG:212	Firmicutes	-	-	-	-	-
PPYF01525089.1	9484	9455	GGTTTTATCTCCAGGCCCAACTCCTCTCTG	GGTTTTATCTCCAGGCCCAGCTCCTCTCTG	FP929038.1	717962	Coprococcus catus GD/7	Firmicutes	Clostridia	Clostridiales	Lachnospiraceae	-	Coprococcus
PPYF01525089.1	11346	11381	TGAAAAAACCTGCACGTTGGGCTGGGCACAGAATTA	TGAAAAAACCTGCACGTTGGGCTGGGCACAGAATTA	FR883800.1	1262758	Blautia sp. CAG:52	Firmicutes	Clostridia	Clostridiales	Lachnospiraceae	-	Blautia
PPYF01525089.1	34807	34839	ATGGGATAACATGACATTTGACGAGTCAGAGAT	ATGGGATAACATGACATTTGACGAGTCAGAGAT	HF999395.1	1263009	Firmicutes bacterium CAG:212	Firmicutes	-	-	-	-	-
OHHR01000135.1	37812	37843	AGCGAAAGTTGGATACAGTCCATTTGT-GCTT	AGCGAAAGTTGGATACAGTCCATTTGTCGCTT	FR889049.1	1262898	Faecalibacterium sp. CAG:82	Firmicutes	Clostridia	Clostridiales	Ruminococcaceae	-	Faecalibacterium
OHHR01000135.1	31629	31661	GTGACTTCCACATTGTCACGCATACCAAAGTAG	GTAACTTCCACATTGTCACGCATACCAAAGTAG	NZ_CP023819.1	853	Faecalibacterium prausnitzii	Firmicutes	Clostridia	Clostridiales	Ruminococcaceae	-	Faecalibacterium
OHUS01000947.1	3219	3251	GAGAACAGACAGCAAGACCACATTACCACATGA	GAGAGCAGACAGCAAGACCACATTACCACATGA	NZ_CP023819.1	853	Faecalibacterium prausnitzii	Firmicutes	Clostridia	Clostridiales	Ruminococcaceae	-	Faecalibacterium
OCHC01005081.1	120	149	ATTTTCGAGACGACAACCGATGCATTGTTT	ATTTTCGAGACGACAACCAATGCATTGTTT	NZ_AP019004.1	33025	Phascolarctobacterium faecium	Firmicutes	Negativicutes	Acidaminococcales	Acidaminococcaceae	-	Phascolarctobacterium
OHBK01001507.1	1218	1189	AAAGTAAGAATCATAGTAGTTTTGTTAGAC	AAAGTCAGAATCATAGTAGTTTTGTTAGAC	NZ_AP019004.1	33025	Phascolarctobacterium faecium	Firmicutes	Negativicutes	Acidaminococcales	Acidaminococcaceae	-	Phascolarctobacterium
OHBK01001507.1	1746	1717	ATTTTCGAGACGACAACCGATGCATTGTTT	ATTTTCGAGACGACAACCGATGCATTGTTT	NZ_AP019004.1	33025	Phascolarctobacterium faecium	Firmicutes	Negativicutes	Acidaminococcales	Acidaminococcaceae	-	Phascolarctobacterium
OHBK01001507.1	3214	3185	TTCTCGTCCTGAACAGTAAGAGAGGGCATG	TTCTCGTCCTGAACCGTAAGAGAGGGCATG	NZ_AP019004.1	33025	Phascolarctobacterium faecium	Firmicutes	Negativicutes	Acidaminococcales	Acidaminococcaceae	-	Phascolarctobacterium
OHJO01002664.1	2955	2926	AAAGTAAGAATCATAGTAGTTTTGTTAGAC	AAAGTCAGAATCATAGTAGTTTTGTTAGAC	NZ_AP019004.1	33025	Phascolarctobacterium faecium	Firmicutes	Negativicutes	Acidaminococcales	Acidaminococcaceae	-	Phascolarctobacterium
OHJO01002664.1	3483	3454	ATTTTCGAGACGACAACCGATGCATTGTTT	ATTTTCGAGACGACAACCGATGCATTGTTT	NZ_AP019004.1	33025	Phascolarctobacterium faecium	Firmicutes	Negativicutes	Acidaminococcales	Acidaminococcaceae	-	Phascolarctobacterium
OHWE01000098.1	50111	50076	CATTTCCAACGGACTTTGTGACGGCTTTTATGCCAT	CATTTCTAACGGACTTTGTGACGGCTTTTATGCCAT	CP001107.1	515619	[Eubacterium] rectale ATCC 33656	Firmicutes	Clostridia	Clostridiales	Lachnospiraceae	-	-
OHWE01000098.1	13772	13740	ATAGTATACACGATTTTCTAATTTTTATCAAGA	ATAGTATACACGATTTTCTAATTTTTATCAAGA	FP929042.1	657318	[Eubacterium] rectale DSM 17629	Firmicutes	Clostridia	Clostridiales	Lachnospiraceae	-	-
OHWE01000098.1	43388	43361	AAATCTCTCATAGTTGCGCCCCCTAACAA	AAATCTCTCATA-TTGCGCCCCCTAACAA	CP001107.1	515619	[Eubacterium] rectale ATCC 33656	Firmicutes	Clostridia	Clostridiales	Lachnospiraceae	-	-
OHWE01000098.1	43388	43361	AAATCTCTCATAGTTGCGCCCCCTAACAA	AAATCTCTCATA-TTGCGCCCCCTAACAA	NC_012781.1	515619	[Eubacterium] rectale ATCC 33656	Firmicutes	Clostridia	Clostridiales	Lachnospiraceae	-	-
OHWE01000098.1	50111	50076	CATTTCCAACGGACTTTGTGACGGCTTTTATGCCAT	CATTTCTAACGGACTTTGTGACGGCTTTTATGCCAT	NC_012781.1	515619	[Eubacterium] rectale ATCC 33656	Firmicutes	Clostridia	Clostridiales	Lachnospiraceae	-	-
OIYG01000242.1	37105	37070	AAAAGAATATCTTTATAAAGTTCTTCACTGATATTC	AAAAGAATATTTTTATAAAGTTCTTCACTGATATTC	LLKB01000007.1	1703332	Lachnospiraceae bacterium TF01-11	Firmicutes	Clostridia	Clostridiales	Lachnospiraceae	-	-
OIYG01000242.1	37929	37897	AAATGTGGCTATTAAATACAATTACTAAATATAA	AAATGTG-CTATTAAATACAATTACTAAATATAA	LLKB01000007.1	1703332	Lachnospiraceae bacterium TF01-11	Firmicutes	Clostridia	Clostridiales	Lachnospiraceae	-	-
OBJJ01000029.1	47555	47586	TAGTCGGCGCGCCATATCCATACAACCTGCAA	TAGTCGGCGCGCCATATCCATACAACCTGCAA	LN866274.1	1650661	Clostridium phoceensis	Firmicutes	Clostridia	Clostridiales	Clostridiaceae	-	Clostridium
OBJJ01000029.1	49260	49227	ATCCTCCACCACCTCATAGCCCATCAGGCGGGCG	ATCCTCCACCACCTCATAGCCCATCAGGCGGGCG	NZ_AP018532.1	2109687	Oscillibacter sp. PEA192	Firmicutes	Clostridia	Clostridiales	Oscillospiraceae	-	Oscillibacter
OFMX01000234.1	35330	35362	GCAAAGCTCGCAATGCGGTGACGCACCAGCTCA	GCAAAGCTCGCAATGCGGTGACGCACCAGCTCA	NZ_CP023819.1	853	Faecalibacterium prausnitzii	Firmicutes	Clostridia	Clostridiales	Ruminococcaceae	-	Faecalibacterium
OGSQ01000186.1	419	448	TTATGTGATTGAGGGAATTTTGATTGATGC	TTATGTGATTGAGGGAATTTTGATTGATGC	JWBU01000124.1	1351	Enterococcus faecalis	Firmicutes	Bacilli	Lactobacillales	Enterococcaceae	-	Enterococcus
OGSQ01000186.1	454	425	TAACCAGCATCAATCAAAATTCCCTCAATC	TAACCAGCATCAATCAAAATTCCCTCAATC	JWAR01000059.1	1351	Enterococcus faecalis	Firmicutes	Bacilli	Lactobacillales	Enterococcaceae	-	Enterococcus
OGSQ01000186.1	35283	35312	TTTAAAGGTATTTGGATCCCTAAAAACGTT	TTTAAAGGTATTTGGATCCCTAAAAACGTT	JVZM01000062.1	1351	Enterococcus faecalis	Firmicutes	Bacilli	Lactobacillales	Enterococcaceae	-	Enterococcus
OGSQ01000186.1	34714	34685	GCCAGAAGTTCGAGAAAATTTGAATTTATT	GCCAGAAGTTCGAGAAAATTTGAATTTATT	JVAI01000075.1	1351	Enterococcus faecalis	Firmicutes	Bacilli	Lactobacillales	Enterococcaceae	-	Enterococcus
OGSQ01000186.1	35144	35173	TGGTTGCCGTCAGCACCATCAAGAGGAACA	TGGTTGCCGTCAACACCATCAAGAGGAACA	NZ_AP018538.1	1351	Enterococcus faecalis	Firmicutes	Bacilli	Lactobacillales	Enterococcaceae	-	Enterococcus
OGTB01000155.1	47384	47353	TCGAAACTTTATGGACACAAAAGACATGAACA	TCGAAACTTTATGGACACAAAAGACATGAACA	FR896016.1	1262828	Clostridium sp. CAG:62	Firmicutes	Clostridia	Clostridiales	Clostridiaceae	-	Clostridium
OGTB01000155.1	41425	41456	CTGGAATCACTCGCCGAGATACTGGCGATATA	CTGGAATCACTCGCCAAGATACTGGCGATATA	FR896016.1	1262828	Clostridium sp. CAG:62	Firmicutes	Clostridia	Clostridiales	Clostridiaceae	-	Clostridium
OHLL01000177.1	17326	17360	GAGACCTGTTTCCCCAATAGGGTCTGACTGCTGGG	GAGACCTGTTTCCCCAATAGGGTCTGACTGCTGGG	KE992354.1	649724	Clostridium sp. ATCC BAA-442	Firmicutes	Clostridia	Clostridiales	Clostridiaceae	-	Clostridium
OHLL01000177.1	39850	39885	GTCCTACACCTCCCGCATAGGTGGAAAGCACAAGAG	GTCCTACACCTCCCGCATAGGTGGAAAGCACAAGAG	KE992354.1	649724	Clostridium sp. ATCC BAA-442	Firmicutes	Clostridia	Clostridiales	Clostridiaceae	-	Clostridium
OHLL01000177.1	2572	2606	GGGTCTTTGCCCTTCATCTGCTGCATAAACTGTTG	GGGTCTTTGCCCTTCATCTGCTGCATAAACTGTTG	KE992354.1	649724	Clostridium sp. ATCC BAA-442	Firmicutes	Clostridia	Clostridiales	Clostridiaceae	-	Clostridium
OHLL01000177.1	38748	38713	TTCGATATCTGCCTTCATAAAGCGAGCCATCTCAAG	TTCGATATCTGCCTTCATAAAGCGAGCCATCTCAAG	JH590866.1	658087	Lachnospiraceae bacterium 7_1_58FAA	Firmicutes	Clostridia	Clostridiales	Lachnospiraceae	-	-
OHLL01000177.1	1316	1280	CCTGGCGATCTCCGTTGAAGGGGAGGCCCTGGGCAGC	CCTGGCGATCGCCGTTGAAGGGGAGGCCCTGGGCAGC	JH590866.1	658087	Lachnospiraceae bacterium 7_1_58FAA	Firmicutes	Clostridia	Clostridiales	Lachnospiraceae	-	-
OHLL01000177.1	36333	36368	GGCTAGTAGCGGAGGACCGGCGTGCATCTGCGGGGA	GGCTAGTAGCGGAGGACCGGCGTGCATCTGCGGGGA	JH590866.1	658087	Lachnospiraceae bacterium 7_1_58FAA	Firmicutes	Clostridia	Clostridiales	Lachnospiraceae	-	-
OHLL01000177.1	1629	1596	GGCCCCGTGCCGATTTTGAACCATGCGGCGGGGC	GGCCCCGTGCCGATTTTGAACCATGCGGCGGGGC	JH590866.1	658087	Lachnospiraceae bacterium 7_1_58FAA	Firmicutes	Clostridia	Clostridiales	Lachnospiraceae	-	-
OHLL01000177.1	18151	18185	CGGGTGTCTTGCGGATGGGGCGCATGATGCCCAGA	CGGGTGTCTTGCGGATGGGGCGCATGATGCCCAGA	BAHQ02000333.1	1232439	Clostridiales bacterium VE202-03	Firmicutes	Clostridia	Clostridiales	-	-	-
OHLL01000177.1	24313	24346	TCCCGCTCCTCCTTTAGAGCAGAAAACGCCTGGA	TCCCGCTCCTCCTTTAGAGCAGAAAACGCCTGGA	BAHQ02000333.1	1232439	Clostridiales bacterium VE202-03	Firmicutes	Clostridia	Clostridiales	-	-	-
OHTE01000049.1	47048	47081	AGCCCAGGTTGCACACAGCGGTATCCACGCCATG	AGCCCAGGTTGCACACAGCGGTATCCACGCCATG	BAIH01000001.1	1232459	Oscillospiraceae bacterium VE202-24	Firmicutes	Clostridia	Clostridiales	Oscillospiraceae	-	-
OHTE01000049.1	46604	46571	GGCCCCGTGCCGATTTTGAACCATGCGGCGGGGC	GGCCCCGTGCCGATTTTGAACCATGCGGCGGGGC	JH590866.1	658087	Lachnospiraceae bacterium 7_1_58FAA	Firmicutes	Clostridia	Clostridiales	Lachnospiraceae	-	-
OHTE01000049.1	32206	32239	TTTCGCCTGTTGAAATACTAAATCCACCTTGCTT	TTTCGCCTGTTGAAATACTAAATCCGCCTTGCTT	BAHQ02000333.1	1232439	Clostridiales bacterium VE202-03	Firmicutes	Clostridia	Clostridiales	-	-	-
OHTE01000049.1	46513	46482	AGCGCAATCGTAACCGTTGCCGCTGGTCAGAA	AGCGCAATCGTAACCGTTGCCGCTGGTCAGAA	LN866274.1	1650661	Clostridium phoceensis	Firmicutes	Clostridia	Clostridiales	Clostridiaceae	-	Clostridium
OHWM01000142.1	35255	35223	GACAGAATGAAAGCTGTACAGCTGGTATATTTT	GACAGAATGAAAGCTGTACAGCTGGTGTATTTT	NZ_LT907978.1	39488	Anaerobutyricum hallii	Firmicutes	Clostridia	Clostridiales	Lachnospiraceae	-	Anaerobutyricum
OHWM01000142.1	30341	30308	GAATACACAGCAATTATTGCAGATGAATTAAAAG	GAATACACAGCAATCATTGCAGATGAATTAAAAG	NZ_LT907978.1	39488	Anaerobutyricum hallii	Firmicutes	Clostridia	Clostridiales	Lachnospiraceae	-	Anaerobutyricum
OHWM01000142.1	30701	30670	ATGGCGGATATTGATGTTGTAAGCCATGTAGA	ATGGCGGATATTGATGTTGTAAGCCATGTAGA	NZ_LT907978.1	39488	Anaerobutyricum hallii	Firmicutes	Clostridia	Clostridiales	Lachnospiraceae	-	Anaerobutyricum
OHWM01000142.1	26597	26565	GATACCTCTATGTCTGCCAGAGTGGCAGAGAAA	GATACCTCTATGTCTGCCAGGGTGGCAGAGAAA	NZ_LT907978.1	39488	Anaerobutyricum hallii	Firmicutes	Clostridia	Clostridiales	Lachnospiraceae	-	Anaerobutyricum
OHWM01000142.1	29323	29290	CACGTTATTACAAAGGCTATAACCGCATGGCGTT	CACGTTATTACAAAGGCTATAACCGCATGGCATT	NZ_LT907978.1	39488	Anaerobutyricum hallii	Firmicutes	Clostridia	Clostridiales	Lachnospiraceae	-	Anaerobutyricum
OIEO01000065.1	24048	24017	AAGGGCATTAGTCAACTTGAATTAGCAAAAAT	AAGGGCATTAGTCAACTTGAATTAGCGAAAAT	FR873481.1	1048332	Streptococcus salivarius CCHSS3	Firmicutes	Bacilli	Lactobacillales	Streptococcaceae	-	Streptococcus
OIEO01000065.1	3195	3227	TGAAGCCAACCTTGCGAAAGTTACTAAATCAAA	TGAAGCTAACCTTGCGAAAGTTACTAAATCAAA	GL698449.1	435842	Streptococcus sp. C150	Firmicutes	Bacilli	Lactobacillales	Streptococcaceae	-	Streptococcus
OIEO01000065.1	25448	25417	ACCAGTTTGTGTGTTGGGTTGAATACGTAGTC	ACCAGTTTGTGTGTTGGGTTGAATACGTAGTC	GL698449.1	435842	Streptococcus sp. C150	Firmicutes	Bacilli	Lactobacillales	Streptococcaceae	-	Streptococcus
OIEO01000065.1	8814	8842	AAGCTCATGCAGGGCATTGGCTCGGTGTT	AAGCTCATGCAGGGCATTGGCTCGGTGTT	AZYW01000047.1	1161417	Streptococcus sp. SR4	Firmicutes	Bacilli	Lactobacillales	Streptococcaceae	-	Streptococcus
OIEO01000065.1	22557	22586	TGTATGTGTCTTTGTATCGCTCAAAATATT	TGTAAGTGTCTTTGTATCGCTCAAAATATT	ALIF01000006.1	1200793	Streptococcus salivarius K12	Firmicutes	Bacilli	Lactobacillales	Streptococcaceae	-	Streptococcus
OIEO01000065.1	37505	37476	GTCAAGGGATTCATCATCAAGACTTCTTCG	GTCAAAGGATTCATCATCAAGACTTCTTCG	ALIF01000006.1	1200793	Streptococcus salivarius K12	Firmicutes	Bacilli	Lactobacillales	Streptococcaceae	-	Streptococcus
OIEO01000065.1	23793	23822	CCTCTGTAAGAGGTTTACCGTCGAACATCA	CCTCTGTAAGAGGTTTACCGTCAAACATCA	JYOX01000015.1	1304	Streptococcus salivarius	Firmicutes	Bacilli	Lactobacillales	Streptococcaceae	-	Streptococcus
OIEO01000065.1	38804	38775	CCATATCAATCATGGTTTGATTCTTCTTCT	CCATGTCAATCATGGTTTGATTCTTCTTCT	AJFW01000036.1	1157946	Streptococcus salivarius PS4	Firmicutes	Bacilli	Lactobacillales	Streptococcaceae	-	Streptococcus
OIEO01000065.1	14924	14953	AGCAAGAGCGTGCTCAACGTATCAGCGAGT	AGCAAGAGCGTGCTCAACGTATTAGCGAGT	GL698449.1	435842	Streptococcus sp. C150	Firmicutes	Bacilli	Lactobacillales	Streptococcaceae	-	Streptococcus
OIEO01000065.1	24048	24016	AAGGGCATTAGTCAACTTGAATTAGCAAAAATG	AAGGGCATTAGTCAACTTGAATTAGCGAAAATG	NC_015760.1	1048332	Streptococcus salivarius CCHSS3	Firmicutes	Bacilli	Lactobacillales	Streptococcaceae	-	Streptococcus
OIEO01000065.1	22655	22626	TGTACCCATTTTATCAAAAAAGTGAGGTAA	TGTACCCATTTTATCAAAAAAGTGAGGTAA	NZ_CP015283.1	1304	Streptococcus salivarius	Firmicutes	Bacilli	Lactobacillales	Streptococcaceae	-	Streptococcus
OMEB01000110.1	25599	25628	TGACCCAACTGGAAAAATGCTTCTTGCAGA	TGACCCAACCGGAAAAATGCTTCTTGCAGA	DS264389.1	411462	Dorea longicatena DSM 13814	Firmicutes	Clostridia	Clostridiales	Lachnospiraceae	-	Dorea
OMEB01000110.1	23010	22981	GATTTCAAAAAGTCCACTGCCGTTGTCATG	GATTTCAAAAAGTCCACTGCCGTTGTCATG	DS264389.1	411462	Dorea longicatena DSM 13814	Firmicutes	Clostridia	Clostridiales	Lachnospiraceae	-	Dorea
OHUY01000096.1	37591	37620	TTTCTCCTGCACGTTTATATTTTATTTTCT	TTTCTCCTGCACGTTTATATTTTATTTTCT	CP013688.1	315405	Streptococcus gallolyticus	Firmicutes	Bacilli	Lactobacillales	Streptococcaceae	-	Streptococcus
OHUY01000096.1	32799	32771	TACGCTTTAAAACTAGCTATGACTAACGA	TACGCTTTAAAACTAGCTATGACTAACGA	HE613569.1	1116231	Streptococcus macedonicus ACA-DC 198	Firmicutes	Bacilli	Lactobacillales	Streptococcaceae	-	Streptococcus
OHUY01000096.1	3841	3812	GTTGGCAATGCAAACAACCTTTATGAACCG	GTTGACAATGCAAACAACCTTTATGAACCG	CP000024.1	299768	Streptococcus thermophilus CNRZ1066	Firmicutes	Bacilli	Lactobacillales	Streptococcaceae	-	Streptococcus
OHUY01000096.1	1972	2001	TTACGTGACCCATACATTGAATAGGTCAAT	TTGCGTGACCCATACATTGAATAGGTCAAT	CP012588.1	1308	Streptococcus thermophilus	Firmicutes	Bacilli	Lactobacillales	Streptococcaceae	-	Streptococcus
OHUY01000096.1	31822	31793	AACACAGCAAGACAAGAGGATGATGCTATG	AACACAGCAAGACAAGAGGATGATGATATG	AWVZ01000002.1	1268061	Streptococcus thermophilus DGCC 7710	Firmicutes	Bacilli	Lactobacillales	Streptococcaceae	-	Streptococcus
OHUY01000096.1	8298	8330	CAAACGACAAAGGTCTATCAGCCTTGTAAGGGT	CAAATGACAAAGGTCTATCAGCCTTGTAAGGGT	AWVZ01000003.1	1268061	Streptococcus thermophilus DGCC 7710	Firmicutes	Bacilli	Lactobacillales	Streptococcaceae	-	Streptococcus
OHUY01000096.1	32820	32849	ATTCATTAATATCTGCAAGGATTTCTTGTT	ATTCATTAATATCTGCAAGGATGTCTTGTT	CM002372.1	1433289	Streptococcus thermophilus M17PTZA496	Firmicutes	Bacilli	Lactobacillales	Streptococcaceae	-	Streptococcus
OHUY01000096.1	35985	35956	AAAAATTACAATCAAAGAACTCCGAGCACG	AAAAATTACAATCAAAGAACTCCGAGCACG	CM002372.1	1433289	Streptococcus thermophilus M17PTZA496	Firmicutes	Bacilli	Lactobacillales	Streptococcaceae	-	Streptococcus
OHUY01000096.1	33717	33688	GAGTGCAACTAAATACCTTATACCCCAAAA	GAGTGCAACTAAATACCTTATACCCCAAAA	CM002372.1	1433289	Streptococcus thermophilus M17PTZA496	Firmicutes	Bacilli	Lactobacillales	Streptococcaceae	-	Streptococcus
OHUY01000096.1	33918	33946	TCTATATCATTCAAGTTAGTATTAGTAGT	TCTATATCATTCAAGTTAGTATTAGTAGT	CM002371.1	1433288	Streptococcus thermophilus MTH17CL396	Firmicutes	Bacilli	Lactobacillales	Streptococcaceae	-	Streptococcus
OHUY01000096.1	10521	10550	TTGTCAATACCGACAGCCATACCTTGGCCG	TTGTCAATACCGACAGCCATACCTTGGCCG	CM002371.1	1433288	Streptococcus thermophilus MTH17CL396	Firmicutes	Bacilli	Lactobacillales	Streptococcaceae	-	Streptococcus
OHUY01000096.1	10927	10956	GTGAGGCCGCGCTGTTCATTGCTGAAGCAA	GTGAGGCCGCGCTGTTCATTGCTGAAGCAA	CM002371.1	1433288	Streptococcus thermophilus MTH17CL396	Firmicutes	Bacilli	Lactobacillales	Streptococcaceae	-	Streptococcus
OHUY01000096.1	32375	32404	TGCTCACGCTCAAACTGTTCTTGTGCTTTA	TGCTCACGCTCAAACTGTTCTTGTGCTTTA	CM002370.1	1423145	Streptococcus thermophilus TH1436	Firmicutes	Bacilli	Lactobacillales	Streptococcaceae	-	Streptococcus
OHUY01000096.1	4937	4966	TGGGATAGTTGTCAGTGTTATTTGCTGATT	TGGGATAGTTGTCAGTGTTATTTGCTGATT	CM002370.1	1423145	Streptococcus thermophilus TH1436	Firmicutes	Bacilli	Lactobacillales	Streptococcaceae	-	Streptococcus
OHUY01000096.1	22331	22360	AACTAAACATACTAAGCAAGTCATTATAGC	AACTAAACATACTAAGCAAGTCATCATAGC	CM002370.1	1423145	Streptococcus thermophilus TH1436	Firmicutes	Bacilli	Lactobacillales	Streptococcaceae	-	Streptococcus
OHUY01000096.1	8249	8277	ATTTTAACCATCGCAAACTGAGGAATTTC	ATTTTAACCATCGCAAACTGAGGAATTTC	CM002370.1	1423145	Streptococcus thermophilus TH1436	Firmicutes	Bacilli	Lactobacillales	Streptococcaceae	-	Streptococcus
OHUY01000096.1	30342	30313	TCATTTTGGCTGAGTATGACCGACTTGAGG	TCATTTTGGCTGAGTATGACCGACTTGAGG	CM003136.1	1435974	Streptococcus thermophilus TH982	Firmicutes	Bacilli	Lactobacillales	Streptococcaceae	-	Streptococcus
OHUY01000096.1	31053	31025	TTCATTAGCAACGAACAGCATGACCTTAT	TTCATTAGCAACGAACAGCATGACCTTAT	CM003139.1	1435972	Streptococcus thermophilus TH985	Firmicutes	Bacilli	Lactobacillales	Streptococcaceae	-	Streptococcus
OHUY01000096.1	10413	10442	AAGCCGTCAAACAAGTCATTATCTTTAAAT	AAGCCGTCAAACAAGTCATTATCTTTAAAT	CM003139.1	1435972	Streptococcus thermophilus TH985	Firmicutes	Bacilli	Lactobacillales	Streptococcaceae	-	Streptococcus
OHUY01000096.1	21834	21805	GATGAAACACGCATTAAGCGATTAAGTCCG	GATGAAACACGCATTAAGCGATTAAGTCCG	CM002369.1	1415776	Streptococcus thermophilus TH1435	Firmicutes	Bacilli	Lactobacillales	Streptococcaceae	-	Streptococcus
OHUY01000096.1	7531	7503	TAAGACCACTTTCGGAAACTTCAAAGAGC	TAAGACCACTTTCGGAAACTTCAAAGAGC	CM003135.1	1436725	Streptococcus thermophilus TH1477	Firmicutes	Bacilli	Lactobacillales	Streptococcaceae	-	Streptococcus
OHUY01000096.1	25409	25380	TATATCGTCCAGATTATCGTAGGATACTGA	TATATCGTCCAGATTATCGTAGGATACTGA	CM003135.1	1436725	Streptococcus thermophilus TH1477	Firmicutes	Bacilli	Lactobacillales	Streptococcaceae	-	Streptococcus
OHUY01000096.1	31838	31867	TGTTCGTTAGTGGTTCCAAGTCCTGTCTTC	TGTTCGTTAGTAGTTCCAAGTCCTGTCTTC	CM003135.1	1436725	Streptococcus thermophilus TH1477	Firmicutes	Bacilli	Lactobacillales	Streptococcaceae	-	Streptococcus
OHUY01000096.1	21114	21085	AACGAATTTAAAGATTTTGATGAAAGTCTA	AACGAATTTAAGGATTTTGATGAAAGTCTA	CM003135.1	1436725	Streptococcus thermophilus TH1477	Firmicutes	Bacilli	Lactobacillales	Streptococcaceae	-	Streptococcus
OHUY01000096.1	31105	31134	AACATCTTCCTCTCCGATTGCAAATAGTGC	AACATCTTCCTCTCCGATTGCAAATAGTGC	CP000023.1	264199	Streptococcus thermophilus LMG 18311	Firmicutes	Bacilli	Lactobacillales	Streptococcaceae	-	Streptococcus
OHUY01000096.1	4390	4418	CTCTTAAGGTCATTTCAGTGTCTTGGTTA	CTCTTAAGGTCATTTCAGTGTCTTTGTTA	FR875178.1	1051074	Streptococcus thermophilus JIM 8232	Firmicutes	Bacilli	Lactobacillales	Streptococcaceae	-	Streptococcus
OHUY01000096.1	33856	33892	ACTGTTTCTGTTTGCTTGTTTGACCAAATCCAGTTAA	ACTGTTTCTGTTTTCTTGTTTGACCAAATCCAGTTAA	FR875178.1	1051074	Streptococcus thermophilus JIM 8232	Firmicutes	Bacilli	Lactobacillales	Streptococcaceae	-	Streptococcus
OHUY01000096.1	37483	37512	CGTGTATGTTTTTATCAAATTCTAGATCTG	CGTGTATGTTTTTATCAAATTCTAGGTCTG	KQ969241.1	150055	Streptococcus lutetiensis	Firmicutes	Bacilli	Lactobacillales	Streptococcaceae	-	Streptococcus
OHUY01000096.1	31105	31134	AACATCTTCCTCTCCGATTGCAAATAGTGC	AACATCTTCCTCTCCGATTGCAAATAGTGC	NC_006448.1	264199	Streptococcus thermophilus LMG 18311	Firmicutes	Bacilli	Lactobacillales	Streptococcaceae	-	Streptococcus
OHUY01000096.1	3841	3812	GTTGGCAATGCAAACAACCTTTATGAACCG	GTTGACAATGCAAACAACCTTTATGAACCG	NC_006449.1	299768	Streptococcus thermophilus CNRZ1066	Firmicutes	Bacilli	Lactobacillales	Streptococcaceae	-	Streptococcus
OHUY01000096.1	32799	32771	TACGCTTTAAAACTAGCTATGACTAACGA	TACGCTTTAAAACTAGCTATGACTAACGA	NC_016749.1	1116231	Streptococcus macedonicus ACA-DC 198	Firmicutes	Bacilli	Lactobacillales	Streptococcaceae	-	Streptococcus
OHUY01000096.1	4390	4418	CTCTTAAGGTCATTTCAGTGTCTTGGTTA	CTCTTAAGGTCATTTCAGTGTCTTTGTTA	NC_017581.1	1051074	Streptococcus thermophilus JIM 8232	Firmicutes	Bacilli	Lactobacillales	Streptococcaceae	-	Streptococcus
OHUY01000096.1	33856	33892	ACTGTTTCTGTTTGCTTGTTTGACCAAATCCAGTTAA	ACTGTTTCTGTTTTCTTGTTTGACCAAATCCAGTTAA	NC_017581.1	1051074	Streptococcus thermophilus JIM 8232	Firmicutes	Bacilli	Lactobacillales	Streptococcaceae	-	Streptococcus
OHUY01000096.1	1972	2001	TTACGTGACCCATACATTGAATAGGTCAAT	TTGCGTGACCCATACATTGAATAGGTCAAT	NC_017927.1	1187956	Streptococcus thermophilus MN-ZLW-002	Firmicutes	Bacilli	Lactobacillales	Streptococcaceae	-	Streptococcus
OHUY01000096.1	31822	31793	AACACAGCAAGACAAGAGGATGATGCTATG	AACACAGCAAGACAAGAGGATGATGATATG	NZ_CP006819.1	1408178	Streptococcus thermophilus ASCC 1275	Firmicutes	Bacilli	Lactobacillales	Streptococcaceae	-	Streptococcus
OHUY01000096.1	8298	8330	CAAACGACAAAGGTCTATCAGCCTTGTAAGGGT	CAAATGACAAAGGTCTATCAGCCTTGTAAGGGT	NZ_CP006819.1	1408178	Streptococcus thermophilus ASCC 1275	Firmicutes	Bacilli	Lactobacillales	Streptococcaceae	-	Streptococcus
OHUY01000096.1	37591	37620	TTTCTCCTGCACGTTTATATTTTATTTTCT	TTTCTCCTGCACGTTTATATTTTATTTTCT	NZ_CP013688.1	315405	Streptococcus gallolyticus	Firmicutes	Bacilli	Lactobacillales	Streptococcaceae	-	Streptococcus
OHUY01000096.1	28692	28663	ACACGCTTGACGAAGAAATAAACGCATGGA	ACACGCTTGACGAATAAATAAACGCATGGA	NZ_CP017064.1	1308	Streptococcus thermophilus	Firmicutes	Bacilli	Lactobacillales	Streptococcaceae	-	Streptococcus
OHUY01000096.1	20628	20660	GCTTTTCGTTTAGCATCACTAACGCTTAATCCA	GCTTTTCGTTTAGCATCACTAACGCTTAAGCCA	NZ_CP022547.1	1308	Streptococcus thermophilus	Firmicutes	Bacilli	Lactobacillales	Streptococcaceae	-	Streptococcus
OHUY01000096.1	26177	26148	AAGTTGATCGTATCTATTTAGAATATCGCA	AAGTTGATCGTATCTATTTAGAATATCGCA	NZ_CP022547.1	1308	Streptococcus thermophilus	Firmicutes	Bacilli	Lactobacillales	Streptococcaceae	-	Streptococcus
OHUY01000096.1	22873	22845	ACAGTAAGATACACGTAGTTGATGAATTG	ACAGCAAGATACACGTAGTTGATGAATTG	NZ_CP025399.1	1308	Streptococcus thermophilus	Firmicutes	Bacilli	Lactobacillales	Streptococcaceae	-	Streptococcus
OHUY01000096.1	27339	27310	ACGAGTGGGCTATCAGTCACGGACTGGATA	ACGAGTGGGCTATCAGTCACGGACTGGATA	NZ_CP025399.1	1308	Streptococcus thermophilus	Firmicutes	Bacilli	Lactobacillales	Streptococcaceae	-	Streptococcus
OHUY01000096.1	24943	24914	TTATATCGAAGAACGACTGAAAGAGCTTGA	TTATATCGAAGAACGACTGAAAGATCTTGA	NZ_CP031545.1	1308	Streptococcus thermophilus	Firmicutes	Bacilli	Lactobacillales	Streptococcaceae	-	Streptococcus
OHUY01000096.1	34656	34685	TAACATTTCTGTCCATTTCTTCCTTGATGC	TAACATTTCTGTCCATTTCTTCTTTGATGC	NZ_CP031545.1	1308	Streptococcus thermophilus	Firmicutes	Bacilli	Lactobacillales	Streptococcaceae	-	Streptococcus
OHUY01000096.1	19241	19212	AATGCAGCAAGTTTTGGTGGCACTCAGACA	AATGCAGCAAGTTTTGGTGGCACTCAGACA	NZ_CP035306.1	1308	Streptococcus thermophilus	Firmicutes	Bacilli	Lactobacillales	Streptococcaceae	-	Streptococcus
OHUY01000096.1	2452	2423	CATAATGATCGTCTTGACAAATATCAAGAA	CATAATGATCGTCTTGACAAATATCAAGAA	NZ_CP035306.1	1308	Streptococcus thermophilus	Firmicutes	Bacilli	Lactobacillales	Streptococcaceae	-	Streptococcus
OHUY01000096.1	9468	9497	GTTTGAGATGCCAATGTTTTTCAATCCTTG	GTTCGAGATGCCAATGTTTTTCAATCCTTG	NZ_CP035306.1	1308	Streptococcus thermophilus	Firmicutes	Bacilli	Lactobacillales	Streptococcaceae	-	Streptococcus
OHUY01000096.1	26310	26281	GTATATACAGAACTTGGAGTTTTAACGCCT	GTATATACAGAACTTGGAATTTTAACGCCT	NZ_LS483339.1	1308	Streptococcus thermophilus	Firmicutes	Bacilli	Lactobacillales	Streptococcaceae	-	Streptococcus
OHUY01000096.1	1412	1441	TTTGTTTGCGTTCACTTAGTTTATACTGAG	TTTGTTTGCGTTCACTTAGTTTATACTGAG	NZ_LS483339.1	1308	Streptococcus thermophilus	Firmicutes	Bacilli	Lactobacillales	Streptococcaceae	-	Streptococcus
OHUY01000096.1	19966	19937	ATTCACCCATACTGCCGCTGTGCAGTCGTT	ATTCACCCATACTGCCGATGTGCAGTCGTT	NZ_LS483339.1	1308	Streptococcus thermophilus	Firmicutes	Bacilli	Lactobacillales	Streptococcaceae	-	Streptococcus
OHUY01000096.1	37628	37599	ATTTTTTAAGAAAATAAAATATAAACGTGC	ATTTTTTAAGAAAATAAAATATAAACGTGC	NZ_LS974444.1	1308	Streptococcus thermophilus	Firmicutes	Bacilli	Lactobacillales	Streptococcaceae	-	Streptococcus
OHSK01000158.1	41857	41889	GAAGCTGGAAAAGGAATTCATCATCGGTCATCT	GAAGCTGGAAGAGGAATTCATCATCGGTCATCT	LN913005.1	1737424	Blautia massiliensis	Firmicutes	Clostridia	Clostridiales	Lachnospiraceae	-	Blautia
OHSK01000158.1	38722	38756	TCCAGAGCGTTGTTAATCTGCCTTTTCCACTCTTT	TCCAGAGCGTTGTTAATCTGCCTTTTCCACTCTTT	AUJF01000033.1	1280691	Blautia wexlerae AGR2146	Firmicutes	Clostridia	Clostridiales	Lachnospiraceae	-	Blautia
OHSK01000158.1	42274	42240	AGAGTATAGCCGCTAACCCAATACCTTAACAATTA	AGAGTATAGCCGCTAACCCAATACCTTAACAATTA	AUJF01000033.1	1280691	Blautia wexlerae AGR2146	Firmicutes	Clostridia	Clostridiales	Lachnospiraceae	-	Blautia
OHSK01000158.1	42290	42256	ACACCGACTATACACCAGAGTATAGCCGCTAACCC	ACACCGACTATACGCCAGAGTATAGCCGCTAACCC	AUJF01000071.1	1280691	Blautia wexlerae AGR2146	Firmicutes	Clostridia	Clostridiales	Lachnospiraceae	-	Blautia
OHXM01000116.1	8923	8888	AGAAAGAGCCAGTGATTTTGTGGACACAATGACGTT	AGAAAGAGCCAGTGATTTTGTGGACACAATGACGTT	ACII02000003.1	457412	Ruminococcus sp. 5_1_39BFAA	Firmicutes	Clostridia	Clostridiales	Ruminococcaceae	-	Ruminococcus
OHXM01000116.1	32921	32888	TTCGAGAAAGAGATTGATGAAATTTACGAACTCT	TTCGAGAAAGAGATTGATGAAATTTACGAACTCT	ACII02000003.1	457412	Ruminococcus sp. 5_1_39BFAA	Firmicutes	Clostridia	Clostridiales	Ruminococcaceae	-	Ruminococcus
OHXM01000116.1	9828	9860	GAAGCTGGAAAAGGAATTCATCATCGGTCATCT	GAAGCTGGAAAAGGAATTCATCATCGGTCATCT	LN913005.1	1737424	Blautia massiliensis	Firmicutes	Clostridia	Clostridiales	Lachnospiraceae	-	Blautia
OHXM01000116.1	835	801	TTTGATAAGACATTTACCAATACGACTATTTACGA	TTTGATAAGACATTTACCAATACGACTATTTACGA	AUJF01000033.1	1280691	Blautia wexlerae AGR2146	Firmicutes	Clostridia	Clostridiales	Lachnospiraceae	-	Blautia
OHXM01000116.1	10242	10208	AGAGTATAGCCGCTAACCCAATACCTTAACAATTA	AGAGTATAGCCGCTAACCCAATACCTTAATAATTA	AUJF01000033.1	1280691	Blautia wexlerae AGR2146	Firmicutes	Clostridia	Clostridiales	Lachnospiraceae	-	Blautia
OHXM01000116.1	15816	15782	GTACAGATTTTCCTCTCTATCTGCGGAGGGGTGTC	GTACAGATTTTCCTCTCTATCTGCGGAGGGGTGTC	AUJF01000071.1	1280691	Blautia wexlerae AGR2146	Firmicutes	Clostridia	Clostridiales	Lachnospiraceae	-	Blautia
OHXM01000116.1	28035	28070	AGTACCGTATCTCTTTTTCCTGTGTGCTTGATTAAC	AGTACCGTATCTCTTTTTCCTGTGTGCTTGATTAAC	AUJF01000071.1	1280691	Blautia wexlerae AGR2146	Firmicutes	Clostridia	Clostridiales	Lachnospiraceae	-	Blautia
OHXM01000116.1	10258	10224	ACACCGACTATACACCAGAGTATAGCCGCTAACCC	ACACCGACTATACGCCAGAGTATAGCCGCTAACCC	AUJF01000071.1	1280691	Blautia wexlerae AGR2146	Firmicutes	Clostridia	Clostridiales	Lachnospiraceae	-	Blautia
OMGJ01000169.1	29323	29294	TATAAAACTGAATAATTCCGATATAATCGG	TATAAAACTGAACAATTCCGATATAATCGG	ACFY01000002.1	622312	Roseburia inulinivorans DSM 16841	Firmicutes	Clostridia	Clostridiales	Lachnospiraceae	-	Roseburia
OMGJ01000169.1	5443	5472	CAGGAGGAATACAGAGAGATTAAACCGTAT	CAGGAGGAATACAGAGAGATTAAACCGTAT	CVRS01000105.1	360807	Roseburia inulinivorans	Firmicutes	Clostridia	Clostridiales	Lachnospiraceae	-	Roseburia
OMGJ01000169.1	18217	18249	ATTGGATTACACCTAAAAGCATCAATCAATGAG	ATTGGACTACACCTAAAAGCATCAATCAATGAG	CP003040.1	585394	Roseburia hominis A2-183	Firmicutes	Clostridia	Clostridiales	Lachnospiraceae	-	Roseburia
OMGJ01000169.1	18217	18249	ATTGGATTACACCTAAAAGCATCAATCAATGAG	ATTGGACTACACCTAAAAGCATCAATCAATGAG	NC_015977.1	585394	Roseburia hominis A2-183	Firmicutes	Clostridia	Clostridiales	Lachnospiraceae	-	Roseburia
OGCO01000828.1	26922	26955	GGCCCTGCACCACGCCGATATGCAGGCGACACAG	GGCCCTGCACCACGCTGATATGCAGGCGACACAG	BBZZ01000005.1	1697792	Clostridia bacterium UC5.1-2F7	Firmicutes	Clostridia	-	-	-	-
OGCO01000828.1	29061	29095	TTTGCGAATGGAGGGAAAGCCCGTGGGTTTTGTGA	TTTGCGAATGGAGGAAAAGCCCGTGGGTTTTGTGA	BBZZ01000005.1	1697792	Clostridia bacterium UC5.1-2F7	Firmicutes	Clostridia	-	-	-	-
OHQP01000134.1	22274	22238	TTTCTTTGAATTGTGCGTTATTGTCGAGGACATATCC	TTTCTTTGAATTGTGCGTTATTGTCGAGGACATATCC	FR891817.1	1263010	Firmicutes bacterium CAG:227	Firmicutes	-	-	-	-	-
OHQP01000134.1	29058	29025	GATACATGCTCGAATATAAAGCCTCGGCACGGTT	GATACATGCTCGAATATAAAGCCTCGGCACGGTT	FP929043.1	657317	[Eubacterium] rectale M104/1	Firmicutes	Clostridia	Clostridiales	Lachnospiraceae	-	-
OHQP01000134.1	19257	19285	GTGAGGCAGATGCGGAACTGCAAAAAATC	GTGAGGCAGATGCGGAACTGCAAAAAATC	HF999864.1	1262943	Roseburia sp. CAG:197	Firmicutes	Clostridia	Clostridiales	Lachnospiraceae	-	Roseburia
OHNN01000349.1	29506	29547	AATTCAGATCTGGACTGGTAACAGCGCTAAACATGGCGCTCA	AATTCAGATCTGGACTGGTAACAGCCCTAAGCATGGCGCTCA	DS996841.1	518637	Holdemanella biformis DSM 3989	Firmicutes	Erysipelotrichia	Erysipelotrichales	Erysipelotrichaceae	-	Holdemanella
OIFG01000167.1	33293	33250	ATTAGACATGAATTACTGCATATCATTAATGATGATTTCCATAT	ATTAGACATGAATTGCTGCATATCATTAATGATGATTTTCATAT	CP001820.1	479436	Veillonella parvula DSM 2008	Firmicutes	Negativicutes	Veillonellales	Veillonellaceae	-	Veillonella
OIFG01000167.1	33332	33303	ATCCGTAAAAATATGTCTATTGAAGATATG	ATCCGTAAGAATATGTCTATTGAAGATATG	GG770216.1	450749	Veillonella sp. 6_1_27	Firmicutes	Negativicutes	Veillonellales	Veillonellaceae	-	Veillonella
OIFG01000167.1	6344	6373	TGATACATATAGTTATGTAGGAGATAACGT	TGATACATATAGTTATGTGGGAGATAACGT	AEDS01000047.1	866778	Veillonella atypica ACS-134-V-Col7a	Firmicutes	Negativicutes	Veillonellales	Veillonellaceae	-	Veillonella
OIFG01000167.1	20562	20591	CCACAAAAGAATGAAACTTTCAACGGATTA	CCACAAAAGAATGAAACTTTCAACGGATTA	AEDS01000047.1	866778	Veillonella atypica ACS-134-V-Col7a	Firmicutes	Negativicutes	Veillonellales	Veillonellaceae	-	Veillonella
OIFG01000167.1	17949	17920	CCTAAGCCTTTAACGTATACGTCTTTGGAT	CCTAATCCTTTAACGTATACGTCTTTGGAT	AEDS01000047.1	866778	Veillonella atypica ACS-134-V-Col7a	Firmicutes	Negativicutes	Veillonellales	Veillonellaceae	-	Veillonella
OIFG01000167.1	2897	2938	AGAATTTTATAAGACGGCTCAAACGTAGATATAAAAAACTGG	AGAATTTTATAAGACGGCTCAAACGTAGATATAAAAAAATGG	AEDR01000058.1	866776	Veillonella atypica ACS-049-V-Sch6	Firmicutes	Negativicutes	Veillonellales	Veillonellaceae	-	Veillonella
OIFG01000167.1	2782	2820	GCAGAGGCAATGTTGCGTATGTTGATTGATAACAATTTC	GCAGAGGCAATGTTACGTATGTTGATTGATAACAATTTC	CP020566.1	39777	Veillonella atypica	Firmicutes	Negativicutes	Veillonellales	Veillonellaceae	-	Veillonella
OIFG01000167.1	33293	33250	ATTAGACATGAATTGCTGCATATCATTAATGATGATTTCCATAT	ATTAGACATGAATTGCTGCATATCATTAATGATGATTTTCATAT	NZ_CP019721.1	29466	Veillonella parvula	Firmicutes	Negativicutes	Veillonellales	Veillonellaceae	-	Veillonella
QWCE01001392.1	31872	31903	AGGTTGACCTTCCAGAAGCGGTCGGCGTAGGG	AGGTTGACCTTCCAGAAGCGGTCGGCGTAGGG	CP002547.1	645991	Syntrophobotulus glycolicus DSM 8271	Firmicutes	Clostridia	Clostridiales	Peptococcaceae	-	Syntrophobotulus
QWCE01001392.1	31872	31903	AGGTTGACCTTCCAGAAGCGGTCGGCGTAGGG	AGGTTGACCTTCCAGAAGCGGTCGGCGTAGGG	NC_015172.1	645991	Syntrophobotulus glycolicus DSM 8271	Firmicutes	Clostridia	Clostridiales	Peptococcaceae	-	Syntrophobotulus
OLXX01001573.1	3131	3160	AAAGTAAGAATCATAGTAGTTTTGTTAGAC	AAAGTAAGAATCATAGTAGTTTTATTAGAC	NZ_AP019004.1	33025	Phascolarctobacterium faecium	Firmicutes	Negativicutes	Acidaminococcales	Acidaminococcaceae	-	Phascolarctobacterium
OJZM01000251.1	29431	29389	CGCACACCAACGATCGTGAAGCCTAAGCCATGGACTGACATGA	CGCACACCAACGATCGTGAAGCCTAAACCATGGACAGACATGA	KE150483.1	1203593	Veillonella sp. HPA0037	Firmicutes	Negativicutes	Veillonellales	Veillonellaceae	-	Veillonella
OJZM01000251.1	27761	27719	GCACTCACCACTTGAAGAGTTTAGACAATATGTACAAGAGATG	GCACTCACCACTTGAAGAGTTTAGACAATATGTACAAGAGATG	KE150483.1	1203593	Veillonella sp. HPA0037	Firmicutes	Negativicutes	Veillonellales	Veillonellaceae	-	Veillonella
OHCW01002188.1	3596	3629	GTCCTTGTTCGGAGTGGTTTAAGACTTTCTCGGT	GTCCTTGTTCGGAGTGGTTTAAGACTTTCTCGGT	CP001107.1	515619	[Eubacterium] rectale ATCC 33656	Firmicutes	Clostridia	Clostridiales	Lachnospiraceae	-	-
OHCW01002188.1	671	706	AGTACTTGCCGTAACAATCGGCATCAAGGTATTCAA	AGTACTTGCCGTAACAATCGGCATCAAGGTATTCAA	CP001107.1	515619	[Eubacterium] rectale ATCC 33656	Firmicutes	Clostridia	Clostridiales	Lachnospiraceae	-	-
OHCW01002188.1	4710	4678	CAACGTATCATCAAACATCATCAAGCCATTAGA	CAACGTATCATCAAACATCATCAAGCCATTAGA	FP929042.1	657318	[Eubacterium] rectale DSM 17629	Firmicutes	Clostridia	Clostridiales	Lachnospiraceae	-	-
OHCW01002188.1	2615	2582	ACAGCATTCATACACTTTTGGATAAACTCCCAAA	ACAGCATTCATACACTTTTGGATAAACTCCCAAA	FP929043.1	657317	[Eubacterium] rectale M104/1	Firmicutes	Clostridia	Clostridiales	Lachnospiraceae	-	-
OHCW01002188.1	3596	3629	GTCCTTGTTCGGAGTGGTTTAAGACTTTCTCGGT	GTCCTTGTTCGGAGTGGTTTAAGACTTTCTCGGT	NC_012781.1	515619	[Eubacterium] rectale ATCC 33656	Firmicutes	Clostridia	Clostridiales	Lachnospiraceae	-	-
OHCW01002188.1	671	706	AGTACTTGCCGTAACAATCGGCATCAAGGTATTCAA	AGTACTTGCCGTAACAATCGGCATCAAGGTATTCAA	NC_012781.1	515619	[Eubacterium] rectale ATCC 33656	Firmicutes	Clostridia	Clostridiales	Lachnospiraceae	-	-
OHRM01002111.1	4323	4356	GTCCTTGTTCGGAGTGGTTTAAGACTTTCTCGGT	GTCCTTGTTCGGAGTGGTTTAAGACTTTCTCGGT	CP001107.1	515619	[Eubacterium] rectale ATCC 33656	Firmicutes	Clostridia	Clostridiales	Lachnospiraceae	-	-
OHRM01002111.1	1398	1433	AGTACTTGCCGTAACAATCGGCATCAAGGTATTCAA	AGTACTTGCCGTAACAATCGGCATCAAGGTATTCAA	CP001107.1	515619	[Eubacterium] rectale ATCC 33656	Firmicutes	Clostridia	Clostridiales	Lachnospiraceae	-	-
OHRM01002111.1	5437	5405	CAACGTATCATCAAACATCATCAAGCCATTAGA	CAACGTATCATCAAACATCATCAAGCCATTAGA	FP929042.1	657318	[Eubacterium] rectale DSM 17629	Firmicutes	Clostridia	Clostridiales	Lachnospiraceae	-	-
OHRM01002111.1	3342	3309	ACAGCATTCATACACTTTTGGATAAACTCCCAAA	ACAGCATTCATACACTTTTGGATAAACTCCCAAA	FP929043.1	657317	[Eubacterium] rectale M104/1	Firmicutes	Clostridia	Clostridiales	Lachnospiraceae	-	-
OHRM01002111.1	4323	4356	GTCCTTGTTCGGAGTGGTTTAAGACTTTCTCGGT	GTCCTTGTTCGGAGTGGTTTAAGACTTTCTCGGT	NC_012781.1	515619	[Eubacterium] rectale ATCC 33656	Firmicutes	Clostridia	Clostridiales	Lachnospiraceae	-	-
OHRM01002111.1	1398	1433	AGTACTTGCCGTAACAATCGGCATCAAGGTATTCAA	AGTACTTGCCGTAACAATCGGCATCAAGGTATTCAA	NC_012781.1	515619	[Eubacterium] rectale ATCC 33656	Firmicutes	Clostridia	Clostridiales	Lachnospiraceae	-	-
OLRF01000994.1	11885	11853	GTGTTTGCCTTGTCAATGCCCTTCGGCTGGGAA	GTGTTTGCCTTGTCAATGCCCTTCGGCTGGGAA	BBZZ01000005.1	1697792	Clostridia bacterium UC5.1-2F7	Firmicutes	Clostridia	-	-	-	-
OLRF01000994.1	12143	12110	AAGGCTTCGTGTTCCTTCACGTAGTCGGACAGAA	AAGGCTTCGTGTTCCTTCACGTAGTCGGACAGAA	BBZZ01000005.1	1697792	Clostridia bacterium UC5.1-2F7	Firmicutes	Clostridia	-	-	-	-
OLRF01000994.1	6686	6653	TTTCGCCATCTGCACGCGGTCTTTACACCTTTCA	TTCCGCCATCTGCACGCGGTCTTTACACCTTTCA	BBZZ01000005.1	1697792	Clostridia bacterium UC5.1-2F7	Firmicutes	Clostridia	-	-	-	-
OLRF01000994.1	5984	5952	TTGCCCCGCGTGCAACCGGAAGGCAAAGATCGG	TTGCCCCGCGTGCAACCGGAAGGCAAAGATCGG	BBZZ01000005.1	1697792	Clostridia bacterium UC5.1-2F7	Firmicutes	Clostridia	-	-	-	-
OLRS01000482.1	29866	29898	AAGAACCGCCATTACGGTTCGGCATACCACAGA	AAGAACCGCCATTACGGTTCGGCATACCACAGA	FR891830.1	1263010	Firmicutes bacterium CAG:227	Firmicutes	-	-	-	-	-
OOAE01000408.1	3586	3614	GCAGAATTTAAAAAGAACGGTGTTGAAAT	GCAGAATTTAAAAAGAACGGTGTTGAAAT	CVRS01000105.1	360807	Roseburia inulinivorans	Firmicutes	Clostridia	Clostridiales	Lachnospiraceae	-	Roseburia
OIDX01000011.1	42568	42601	CAGTTCCTCGCATCCTATGATGAACTTGAAATTA	CAGTTCCTCGCATCCTATGATGAACTTGAAATTA	ACII02000003.1	457412	Ruminococcus sp. 5_1_39BFAA	Firmicutes	Clostridia	Clostridiales	Ruminococcaceae	-	Ruminococcus
OIDX01000011.1	27354	27319	TGCTTCGGTATCAAGAGCGTGAACGAACGCTACCTC	TGCTTCGGTATCAAGAGCATGAACGAACGCTACCTC	AUJF01000033.1	1280691	Blautia wexlerae AGR2146	Firmicutes	Clostridia	Clostridiales	Lachnospiraceae	-	Blautia
OIDX01000011.1	71582	71548	ACCAGAACAAACTTCTCCGCAAGTTCATTTTCTTT	ACCAGAACAAACTTCTCCGCAAGTTCATTTTCTTT	AUJF01000071.1	1280691	Blautia wexlerae AGR2146	Firmicutes	Clostridia	Clostridiales	Lachnospiraceae	-	Blautia
OCHV01000182.1	19794	19823	GCCTCTACCGCCTTAAGAGTTGCATCCTCA	GCCTCTACCGCCTTAAGAGTTGCACCCTCA	CVRS01000105.1	360807	Roseburia inulinivorans	Firmicutes	Clostridia	Clostridiales	Lachnospiraceae	-	Roseburia
OCHV01000182.1	12579	12608	AGAGCCTTTATATCCTCTAAGCTGGTTACT	AGAGCCTTTATATCCTCTAAGCTGGTTACT	CP001107.1	515619	[Eubacterium] rectale ATCC 33656	Firmicutes	Clostridia	Clostridiales	Lachnospiraceae	-	-
OCHV01000182.1	12579	12608	AGAGCCTTTATATCCTCTAAGCTGGTTACT	AGAGCCTTTATATCCTCTAAGCTGGTTACT	NC_012781.1	515619	[Eubacterium] rectale ATCC 33656	Firmicutes	Clostridia	Clostridiales	Lachnospiraceae	-	-
QWCK01001540.1	22043	22010	AATCAGGATAACACCCTTGCAGACACGCTTATCC	AATCAGGATAACACCCTTGCAGACACGCTTATCC	CP026548.1	853	Faecalibacterium prausnitzii	Firmicutes	Clostridia	Clostridiales	Ruminococcaceae	-	Faecalibacterium
QWCK01001540.1	42347	42382	ATCCACCCGGCGGGCATAGGCCGCGCTGGCAAGAGC	ATCCACCCGGCGGGCATAGACCGCGCTGGCAAGAGC	CP026548.1	853	Faecalibacterium prausnitzii	Firmicutes	Clostridia	Clostridiales	Ruminococcaceae	-	Faecalibacterium
QWCK01001540.1	49934	49900	GTAAGAAGAAGCTCGGTGCAATCAAAATCGGAAAG	GTAAGAAGAAGCTCGGTGCAATCAAAATCGGAAAG	CP026548.1	853	Faecalibacterium prausnitzii	Firmicutes	Clostridia	Clostridiales	Ruminococcaceae	-	Faecalibacterium
OICI01000049.1	18407	18370	CAAAAAGCACAAATAAATACACGGTATACACAGTAAAT	CAAAAAGCACAAATAAATACACGATATACACAGTAAAT	NZ_CP012098.1	649756	Anaerostipes hadrus	Firmicutes	Clostridia	Clostridiales	Lachnospiraceae	-	Anaerostipes
OKIR01000045.1	21132	21172	GGGATGTTATTTTGATTGTTAATATTATTGAGTGTGATATT	GGGTTGTTAGTTTGATTGTTAATATTATTGAGTGTGATATT	KE150483.1	1203593	Veillonella sp. HPA0037	Firmicutes	Negativicutes	Veillonellales	Veillonellaceae	-	Veillonella
OKIR01000045.1	15564	15522	AAGTATTACTAGGCATTGCAGGTACATTTGGAAGTGAAAACAT	AAGTATTACTTGGCATTGCAGGTACATTTGGAAGTGAAAACAT	KE150483.1	1203593	Veillonella sp. HPA0037	Firmicutes	Negativicutes	Veillonellales	Veillonellaceae	-	Veillonella
OKIR01000045.1	21133	21172	GGATGTTATTTTGATTGTTAATATTATTGAGTGTGATATT	GGTTGTTAGTTTGATTGTTAATATTATTGAGTGTGATATT	AEDR01000058.1	866776	Veillonella atypica ACS-049-V-Sch6	Firmicutes	Negativicutes	Veillonellales	Veillonellaceae	-	Veillonella
OKWK01000250.1	35941	35970	ATCCGTAAAAATATGTCTATTGAAGATATG	ATCCGTAAGAATATGTCTATTGAAGATATG	GG770216.1	450749	Veillonella sp. 6_1_27	Firmicutes	Negativicutes	Veillonellales	Veillonellaceae	-	Veillonella
OKWK01000250.1	28877	28835	AAGTATTACTAGGCATTGCAGGTACATTTGGAAGTGAAAACAT	AAGTATTACTTGGCATTGCAGGTACATTTGGCAGTGAAAACAT	KE150483.1	1203593	Veillonella sp. HPA0037	Firmicutes	Negativicutes	Veillonellales	Veillonellaceae	-	Veillonella
OKWK01000250.1	4799	4770	GCAGTGGAACGAGCTCAAGAGCAACAACGA	GCAGTGGAACGAGCTCAAGAGCAACAACGA	AEDS01000047.1	866778	Veillonella atypica ACS-134-V-Col7a	Firmicutes	Negativicutes	Veillonellales	Veillonellaceae	-	Veillonella
OKWK01000250.1	31617	31576	AGAATTTTATAAGACGGCTCAAACGTAGATATAAAAAACTGG	AGAATTTTATAAGACGGCTCAAACGTAGATATAAAAAAATGG	AEDR01000058.1	866776	Veillonella atypica ACS-049-V-Sch6	Firmicutes	Negativicutes	Veillonellales	Veillonellaceae	-	Veillonella
OKWK01000250.1	32018	31978	TAATCAAGCACGTAATTACGTACCAAACCTAACGTAATTAT	TAATCAAGCACGTAATTACGCACCAAACCTAACGTAATTAT	NZ_CP019721.1	29466	Veillonella parvula	Firmicutes	Negativicutes	Veillonellales	Veillonellaceae	-	Veillonella
OLIW01000509.1	431	395	TTCCTTTCTTAGGGGGTTGCCCTTTCCTCGTCTATTA	TTCCTTCCTTAGGGGGTTGCCCTTTCCTCGTCTATTA	HF995078.1	1262854	Coprobacillus sp. CAG:235	Firmicutes	Erysipelotrichia	Erysipelotrichales	Erysipelotrichaceae	-	Coprobacillus
OLIW01000509.1	43080	43051	AAGGCGACTATAGAAAAATGGTCACATATT	AAGGCGACTATAGAAAAATGGTCACCTATT	NZ_AP018537.1	2109692	Erysipelotrichaceae bacterium GAM147	Firmicutes	Erysipelotrichia	Erysipelotrichales	Erysipelotrichaceae	-	-
OLWY01000021.1	79392	79430	TTCTGGTCTTAGGTATGACAGCATAGTATTGTGTGAAAA	TTCTGGTCTTAGGTATGACAGCATAGTATTGTGTGAAAA	HF987479.1	1262950	Ruminococcus sp. CAG:108	Firmicutes	Clostridia	Clostridiales	Ruminococcaceae	-	Ruminococcus
OMBR01000185.1	22227	22192	GGACATAGCGCATTTCGGCCACGTCGCGAAGGAATT	GGACATAGCGCATTTCGGCCACGTCGCGAAGGAATT	CP002028.1	635013	Thermincola potens JR	Firmicutes	Clostridia	Clostridiales	Peptococcaceae	-	Thermincola
OMBR01000185.1	22227	22192	GGACATAGCGCATTTCGGCCACGTCGCGAAGGAATT	GGACATAGCGCATTTCGGCCACGTCGCGAAGGAATT	NC_014152.1	635013	Thermincola potens JR	Firmicutes	Clostridia	Clostridiales	Peptococcaceae	-	Thermincola
OMDY01000131.1	22287	22316	TTGTCAAGTATTTTTTTGAAAAATCGCAAA	TTGTCAAGTCTTTTTTTGAAAAATCGCAAA	NZ_AP019004.1	33025	Phascolarctobacterium faecium	Firmicutes	Negativicutes	Acidaminococcales	Acidaminococcaceae	-	Phascolarctobacterium
OBJJ01000039.1	9795	9826	GGTCTTCTGCAAATTGAATGATGTCGTTATCT	GGTCTTCTGCAAATTGAATGATGTCGTTATCT	FR873481.1	1048332	Streptococcus salivarius CCHSS3	Firmicutes	Bacilli	Lactobacillales	Streptococcaceae	-	Streptococcus
OBJJ01000039.1	43554	43583	AAATCCGTCATCATCTGCCTCTAGGTTTAA	AAATCCGTCATCATCTGCCTCTAGGTTTAA	FR873482.1	347253	Streptococcus salivarius JIM8777	Firmicutes	Bacilli	Lactobacillales	Streptococcaceae	-	Streptococcus
OBJJ01000039.1	14950	14921	ATCTACGTGTCAATACATATCACAAAACAG	ATCTACGTGTCAACACATATCACAAAACAG	CP000024.1	299768	Streptococcus thermophilus CNRZ1066	Firmicutes	Bacilli	Lactobacillales	Streptococcaceae	-	Streptococcus
OBJJ01000039.1	28655	28684	TACGCTCTTGTTCACCCTTGTCTCTGTTAC	TACGCTCTTGTTCACCCTTGTCCCTGTTAC	JVWD01000075.1	1304	Streptococcus salivarius	Firmicutes	Bacilli	Lactobacillales	Streptococcaceae	-	Streptococcus
OBJJ01000039.1	846	817	CATAGAGTGGAAAACTAGAAACAGATTCAA	CATAGAGTGGAAAACTAGAAACAGATTCAA	AWVZ01000002.1	1268061	Streptococcus thermophilus DGCC 7710	Firmicutes	Bacilli	Lactobacillales	Streptococcaceae	-	Streptococcus
OBJJ01000039.1	2204	2175	AGCTATTGCTCAAAAAAGAGTAACAGCTCA	AGCTATTACTCAAAAAAGAGTAACAGCTCA	ANEF01000033.1	1105234	Streptococcus agalactiae BSU174	Firmicutes	Bacilli	Lactobacillales	Streptococcaceae	-	Streptococcus
OBJJ01000039.1	26420	26391	TATTAAACGCTTCAATCGTCGAGGAGCTGA	TATTAAACGCTTCAATCGTCGAGGAGCTGA	JYOX01000015.1	1304	Streptococcus salivarius	Firmicutes	Bacilli	Lactobacillales	Streptococcaceae	-	Streptococcus
OBJJ01000039.1	14950	14921	ATCTACGTGTCAATACATATCACAAAACAG	ATCTACGTGTCAACACATATCACAAAACAG	NC_006449.1	299768	Streptococcus thermophilus CNRZ1066	Firmicutes	Bacilli	Lactobacillales	Streptococcaceae	-	Streptococcus
OBJJ01000039.1	9795	9827	GGTCTTCTGCAAATTGAATGATGTCGTTATCTG	GGTCTTCTGCAAATTGAATGATGTCGTTATCTG	NC_015760.1	1048332	Streptococcus salivarius CCHSS3	Firmicutes	Bacilli	Lactobacillales	Streptococcaceae	-	Streptococcus
OBJJ01000039.1	43554	43583	AAATCCGTCATCATCTGCCTCTAGGTTTAA	AAATCCGTCATCATCTGCCTCTAGGTTTAA	NC_017595.1	347253	Streptococcus salivarius JIM8777	Firmicutes	Bacilli	Lactobacillales	Streptococcaceae	-	Streptococcus
OBJJ01000039.1	846	817	CATAGAGTGGAAAACTAGAAACAGATTCAA	CATAGAGTGGAAAACTAGAAACAGATTCAA	NZ_CP006819.1	1408178	Streptococcus thermophilus ASCC 1275	Firmicutes	Bacilli	Lactobacillales	Streptococcaceae	-	Streptococcus
OBJJ01000039.1	17393	17422	CAGCCTTGTAAGCATTCGTGTACTCGTTTA	CAGCCTTGTAAGCATTCGTGTACTCGTTTA	NZ_CP015283.1	1304	Streptococcus salivarius	Firmicutes	Bacilli	Lactobacillales	Streptococcaceae	-	Streptococcus
OBJJ01000039.1	41258	41287	AGACAATTAAGCTAAATTCAGCCCCGCCGT	AGACAATTAAGCTAAATTCAGCCCCGCCGT	NZ_LS483366.1	1304	Streptococcus salivarius	Firmicutes	Bacilli	Lactobacillales	Streptococcaceae	-	Streptococcus
OBJJ01000039.1	7583	7554	GTGTAAGTGTCCTTGTATCTTTCGAAATAT	GTGTAAGCGTCCTTGTATCTTTCGAAATAT	NZ_LS974444.1	1308	Streptococcus thermophilus	Firmicutes	Bacilli	Lactobacillales	Streptococcaceae	-	Streptococcus
OCPQ01000328.1	12183	12154	CTCTGGATCATATATAGCTACTTTCCCATT	CTCTGGATCATATATAGCTACTTTCCCATT	CP006819.1	1408178	Streptococcus thermophilus ASCC 1275	Firmicutes	Bacilli	Lactobacillales	Streptococcaceae	-	Streptococcus
OCPQ01000328.1	5407	5378	TTACGTGACCCATACATTGAATAGGTCAAT	TTGCGTGACCCATACATTGAATAGGTCAAT	CP012588.1	1308	Streptococcus thermophilus	Firmicutes	Bacilli	Lactobacillales	Streptococcaceae	-	Streptococcus
OCPQ01000328.1	31973	32001	CTTGTTACACACATGTATTTAGATGATTT	CTTGTTACACACATGTATTTAGATGATTT	CP012588.1	1308	Streptococcus thermophilus	Firmicutes	Bacilli	Lactobacillales	Streptococcaceae	-	Streptococcus
OCPQ01000328.1	33160	33131	GGTCTTTCCGAATCCATTTATTAGATTGAG	GGTCTTTCCGAATCCATTTATTAGATTGAG	CP002340.1	767463	Streptococcus thermophilus ND03	Firmicutes	Bacilli	Lactobacillales	Streptococcaceae	-	Streptococcus
OCPQ01000328.1	38	9	GGTTTTCCTGGAATACCGTCTCGTCCATCA	GGTTTTCCTGGAATACCATCTCGTCCATCA	CP011217.1	1308	Streptococcus thermophilus	Firmicutes	Bacilli	Lactobacillales	Streptococcaceae	-	Streptococcus
OCPQ01000328.1	941	912	GGTTTTCCTGGAATACCGTCTCGTCCATCA	GGTTTTCCTGGAATACCATCTCGTCCATCA	CP011217.1	1308	Streptococcus thermophilus	Firmicutes	Bacilli	Lactobacillales	Streptococcaceae	-	Streptococcus
OCPQ01000328.1	34481	34452	GGTTTTCCTGGAATACCGTCTCGTCCATCA	GGTTTTCCTGGAATACCATCTCGTCCATCA	CP011217.1	1308	Streptococcus thermophilus	Firmicutes	Bacilli	Lactobacillales	Streptococcaceae	-	Streptococcus
OCPQ01000328.1	3974	3945	TTACCAGTAAAATCATATCTAACCGTCAGA	TTACCAGTAAAATTATATCTAACCGTCAGA	CP011217.1	1308	Streptococcus thermophilus	Firmicutes	Bacilli	Lactobacillales	Streptococcaceae	-	Streptococcus
OCPQ01000328.1	656	685	ATTACACTTGGAGTCTCATTCGAGGTAACG	ATTACACTTGGAGCCTCATTCGAGGTAACG	CM003138.1	1435981	Streptococcus thermophilus 1F8CT	Firmicutes	Bacilli	Lactobacillales	Streptococcaceae	-	Streptococcus
OCPQ01000328.1	15249	15220	AATAGATACTCTTGTAAGTCATTAACTAGA	AATAGATACTCTTGTAAGTCATTAACTAGA	AZTK01000063.1	1435981	Streptococcus thermophilus 1F8CT	Firmicutes	Bacilli	Lactobacillales	Streptococcaceae	-	Streptococcus
OCPQ01000328.1	12093	12122	ATTGCCAGAATTAGCAGTAGCTAAAGGTTT	ATTGCCAGAATTAGCAGTAGCTAAAGGTTT	CM002372.1	1433289	Streptococcus thermophilus M17PTZA496	Firmicutes	Bacilli	Lactobacillales	Streptococcaceae	-	Streptococcus
OCPQ01000328.1	8383	8412	CGTTTAGACGGATTAAATAAGTCTGATCAA	CGTTTAGACGGATTAAATAAGTCTGATCAA	CM002372.1	1433289	Streptococcus thermophilus M17PTZA496	Firmicutes	Bacilli	Lactobacillales	Streptococcaceae	-	Streptococcus
OCPQ01000328.1	32058	32029	GCGCGGTATCTATTAGGGATATCCCTGACA	GCGCGGTATCTATTAGGGATATCCCTGACA	CM002371.1	1433288	Streptococcus thermophilus MTH17CL396	Firmicutes	Bacilli	Lactobacillales	Streptococcaceae	-	Streptococcus
OCPQ01000328.1	29982	29953	GTGAGGCCGCGCTGTTCATTGCTGAAGCAA	GTGAGGCCGTGCTGTTCATTGCTGAAGCAA	CM002371.1	1433288	Streptococcus thermophilus MTH17CL396	Firmicutes	Bacilli	Lactobacillales	Streptococcaceae	-	Streptococcus
OCPQ01000328.1	11597	11626	AGAAGCACCTCTTGCGTTGATAAAAGTATT	AGAAGCACCTCTTGCGTTGATAAAAGTATT	CM002370.1	1423145	Streptococcus thermophilus TH1436	Firmicutes	Bacilli	Lactobacillales	Streptococcaceae	-	Streptococcus
OCPQ01000328.1	32660	32631	ATTTTAACCATCGCAAACTGAGGAATTTCG	ATTTTAACCATCGCAAACTGAGGAATTTCG	CM002370.1	1423145	Streptococcus thermophilus TH1436	Firmicutes	Bacilli	Lactobacillales	Streptococcaceae	-	Streptococcus
OCPQ01000328.1	11929	11966	ACAACGATTGATTTCGATTATTACAGAGAACAATTTGC	ACAACGATTGATTTCGATTATTACAGAGAACAAATTGC	CM003135.1	1436725	Streptococcus thermophilus TH1477	Firmicutes	Bacilli	Lactobacillales	Streptococcaceae	-	Streptococcus
OCPQ01000328.1	19730	19759	GACATGTCAGATACAAATTTCAGCGGTAAC	GACATGTCAGATACGAATTTCAGCGGTAAC	CM003139.1	1435972	Streptococcus thermophilus TH985	Firmicutes	Bacilli	Lactobacillales	Streptococcaceae	-	Streptococcus
OCPQ01000328.1	33378	33406	TAAGACCACTTTCGGAAACTTCAAAGAGC	TAAGACCACTTTCGGAAACTTCAAAGAGC	CM003135.1	1436725	Streptococcus thermophilus TH1477	Firmicutes	Bacilli	Lactobacillales	Streptococcaceae	-	Streptococcus
OCPQ01000328.1	32511	32539	AGAGAATGAGCGATGGTTACGATGCTATT	AGAGAATGAGCGATGGTTACGATGTTATT	CM003135.1	1436725	Streptococcus thermophilus TH1477	Firmicutes	Bacilli	Lactobacillales	Streptococcaceae	-	Streptococcus
OCPQ01000328.1	19886	19915	AACGAATTTAAAGATTTTGATGAAAGTCTA	AACGAATTTAAAGATTTTGATGAAAGTCTA	CM003135.1	1436725	Streptococcus thermophilus TH1477	Firmicutes	Bacilli	Lactobacillales	Streptococcaceae	-	Streptococcus
OCPQ01000328.1	33160	33131	GGTCTTTCCGAATCCATTTATTAGATTGAG	GGTCTTTCCGAATCCATTTATTAGATTGAG	NC_017563.1	767463	Streptococcus thermophilus ND03	Firmicutes	Bacilli	Lactobacillales	Streptococcaceae	-	Streptococcus
OCPQ01000328.1	5407	5378	TTACGTGACCCATACATTGAATAGGTCAAT	TTGCGTGACCCATACATTGAATAGGTCAAT	NC_017927.1	1187956	Streptococcus thermophilus MN-ZLW-002	Firmicutes	Bacilli	Lactobacillales	Streptococcaceae	-	Streptococcus
OCPQ01000328.1	31973	32001	CTTGTTACACACATGTATTTAGATGATTT	CTTGTTACACACATGTATTTAGATGATTT	NC_017927.1	1187956	Streptococcus thermophilus MN-ZLW-002	Firmicutes	Bacilli	Lactobacillales	Streptococcaceae	-	Streptococcus
OCPQ01000328.1	12183	12154	CTCTGGATCATATATAGCTACTTTCCCATT	CTCTGGATCATATATAGCTACTTTCCCATT	NZ_CP006819.1	1408178	Streptococcus thermophilus ASCC 1275	Firmicutes	Bacilli	Lactobacillales	Streptococcaceae	-	Streptococcus
OCPQ01000328.1	38	9	GGTTTTCCTGGAATACCGTCTCGTCCATCA	GGTTTTCCTGGAATACCATCTCGTCCATCA	NZ_CP011217.1	1308	Streptococcus thermophilus	Firmicutes	Bacilli	Lactobacillales	Streptococcaceae	-	Streptococcus
OCPQ01000328.1	941	912	GGTTTTCCTGGAATACCGTCTCGTCCATCA	GGTTTTCCTGGAATACCATCTCGTCCATCA	NZ_CP011217.1	1308	Streptococcus thermophilus	Firmicutes	Bacilli	Lactobacillales	Streptococcaceae	-	Streptococcus
OCPQ01000328.1	34481	34452	GGTTTTCCTGGAATACCGTCTCGTCCATCA	GGTTTTCCTGGAATACCATCTCGTCCATCA	NZ_CP011217.1	1308	Streptococcus thermophilus	Firmicutes	Bacilli	Lactobacillales	Streptococcaceae	-	Streptococcus
OCPQ01000328.1	3974	3945	TTACCAGTAAAATCATATCTAACCGTCAGA	TTACCAGTAAAATTATATCTAACCGTCAGA	NZ_CP011217.1	1308	Streptococcus thermophilus	Firmicutes	Bacilli	Lactobacillales	Streptococcaceae	-	Streptococcus
OCPQ01000328.1	19502	19473	TGTCGCTCATGTGGTTAGCTGTGTCAGATT	TGTCGCTCATGTGGTTAGCTGTGTCAGATT	NZ_CP017064.1	1308	Streptococcus thermophilus	Firmicutes	Bacilli	Lactobacillales	Streptococcaceae	-	Streptococcus
OCPQ01000328.1	5196	5167	TCTTGGATATTGTGTGGAATGTTAAGCCCG	TCTTGGATATTGTGTGGAATGTTAAGCCCG	NZ_CP017064.1	1308	Streptococcus thermophilus	Firmicutes	Bacilli	Lactobacillales	Streptococcaceae	-	Streptococcus
OCPQ01000328.1	14485	14456	CGGTAATACGCATCCACTGAATCTTAGGGT	CGGTAATGCGCATCCACTGAATCTTAGGGT	NZ_CP017064.1	1308	Streptococcus thermophilus	Firmicutes	Bacilli	Lactobacillales	Streptococcaceae	-	Streptococcus
OCPQ01000328.1	15387	15416	CTTACATCATGGATGTTAAAGGGTGCAAAT	CTTACATCATGGATGCTAAAGGGTGCAAAT	NZ_CP017064.1	1308	Streptococcus thermophilus	Firmicutes	Bacilli	Lactobacillales	Streptococcaceae	-	Streptococcus
OCPQ01000328.1	20372	20341	GCTTTTCGTTTAGCATCACTAACGCTTAATCC	GCTTTTCGTTTAGCATCACTAACGCTTAATCC	NZ_CP022547.1	1308	Streptococcus thermophilus	Firmicutes	Bacilli	Lactobacillales	Streptococcaceae	-	Streptococcus
OCPQ01000328.1	15588	15617	AAGTTGATCGTATCTATTTAGAATATCGCA	AAGTTGATCGTATCTATTTAGAATATCGCA	NZ_CP022547.1	1308	Streptococcus thermophilus	Firmicutes	Bacilli	Lactobacillales	Streptococcaceae	-	Streptococcus
OCPQ01000328.1	32479	32508	AAGACATATCTTTTTAACATCATGAAGACG	AAGACATATCTTTTTAACATCATGAAGACG	NZ_CP025399.1	1308	Streptococcus thermophilus	Firmicutes	Bacilli	Lactobacillales	Streptococcaceae	-	Streptococcus
OCPQ01000328.1	15539	15568	GCTAAGTACGTCTTTAATAAGTATGAGTGG	GCTAAGTACGTCTTTAATAAGTATGAGTGG	NZ_CP031545.1	1308	Streptococcus thermophilus	Firmicutes	Bacilli	Lactobacillales	Streptococcaceae	-	Streptococcus
OCPQ01000328.1	3829	3859	ATCGACGATTGGGAACCGTGGAAGGAATTTG	ATTGACGATTGGGAACCGTGGAAGGAATTTG	NZ_CP031545.1	1308	Streptococcus thermophilus	Firmicutes	Bacilli	Lactobacillales	Streptococcaceae	-	Streptococcus
OCPQ01000328.1	16813	16842	TTATATCGAAGAACGACTGAAAGAGCTTGA	TTATATCGAAGAACGACTGAAAGAGCTTGA	NZ_CP031545.1	1308	Streptococcus thermophilus	Firmicutes	Bacilli	Lactobacillales	Streptococcaceae	-	Streptococcus
OCPQ01000328.1	31175	31204	AAAATAGAGAACAACAAGATGGTATTTGAC	AAAATAGAGAACAACAAGATGGTATTTGAC	NZ_CP031545.1	1308	Streptococcus thermophilus	Firmicutes	Bacilli	Lactobacillales	Streptococcaceae	-	Streptococcus
OCPQ01000328.1	32234	32205	CAAATTTAACAGATACAGATGGTTTAGTTG	CAAATTTAACAGATACGGATGGTTTAGTTG	NZ_CP031545.1	1308	Streptococcus thermophilus	Firmicutes	Bacilli	Lactobacillales	Streptococcaceae	-	Streptococcus
OCPQ01000328.1	11449	11478	ACCATCCTATATCGCAAAATATTGGGATGA	ACCATCCTATATCGCAAAATATTGGGATGA	NZ_CP035306.1	1308	Streptococcus thermophilus	Firmicutes	Bacilli	Lactobacillales	Streptococcaceae	-	Streptococcus
OCPQ01000328.1	11580	11609	AAAGATGGAAGCATAACAGAAGCACCTCTT	AAAGATGGAAGCATAACAGAAGCACCTCTT	NZ_CP035306.1	1308	Streptococcus thermophilus	Firmicutes	Bacilli	Lactobacillales	Streptococcaceae	-	Streptococcus
OCPQ01000328.1	11662	11691	TCTCATCGTTTGCTAGTGACAGTGTTAGAA	TCTCATCGTTTGCTAGTGACAGTGTTAGAA	NZ_CP035306.1	1308	Streptococcus thermophilus	Firmicutes	Bacilli	Lactobacillales	Streptococcaceae	-	Streptococcus
OCPQ01000328.1	31441	31412	GTTTGAGATGCCAATGTTTTTCAATCCTTG	GTTTGAGATGCCAATGTTTTTCAATCCTTG	NZ_CP035306.1	1308	Streptococcus thermophilus	Firmicutes	Bacilli	Lactobacillales	Streptococcaceae	-	Streptococcus
OCPQ01000328.1	5967	5938	TTTGTTTGCGTTCACTTAGTTTATACTGAG	TTTGTTTGCGTTCACTTAGTTTATACTGAG	NZ_LS483339.1	1308	Streptococcus thermophilus	Firmicutes	Bacilli	Lactobacillales	Streptococcaceae	-	Streptococcus
OGOH01000210.1	2467	2434	AGCAAGCTCAATCTGATACATTAATTCAGTCAAT	AGCAAGTTCAATCTGATACATTAATTCAGTCAAT	LN913005.1	1737424	Blautia massiliensis	Firmicutes	Clostridia	Clostridiales	Lachnospiraceae	-	Blautia
OGOH01000210.1	1424	1392	GAAGCTGGAAAAGGAATTCATCATCGGTCATCT	GAAGCTGGAAAAGGAATTCATCATCGGTCATCT	LN913005.1	1737424	Blautia massiliensis	Firmicutes	Clostridia	Clostridiales	Lachnospiraceae	-	Blautia
OGOH01000210.1	1008	1042	AGAGTATAGCCGCTAACCCAATACCTTAACAATTA	AGAGTATAGCCGCTAACCCAATACCTTAATAATTA	AUJF01000033.1	1280691	Blautia wexlerae AGR2146	Firmicutes	Clostridia	Clostridiales	Lachnospiraceae	-	Blautia
OKUM01000196.1	14461	14428	TTCGAGAAAGAGATTGATGAAATTTACGAACTCT	TTCGAGAAAGAGATTGATGAAATTTACGAACTCT	ACII02000003.1	457412	Ruminococcus sp. 5_1_39BFAA	Firmicutes	Clostridia	Clostridiales	Ruminococcaceae	-	Ruminococcus
OKUM01000196.1	39494	39528	ATAACGCACATAGACGTATAATAAAGACAGTTAAA	ATAACGCACATAGATGTATAATAAAGACAGTTAAA	LN913005.1	1737424	Blautia massiliensis	Firmicutes	Clostridia	Clostridiales	Lachnospiraceae	-	Blautia
OKUM01000196.1	32623	32657	TCCAGAGCGTTGTTAATCTGCCTTTTCCACTCTTT	TCCAGAGCGTTGTTAATCTGCCTTTTCCACTCTTT	AUJF01000033.1	1280691	Blautia wexlerae AGR2146	Firmicutes	Clostridia	Clostridiales	Lachnospiraceae	-	Blautia
OKUM01000196.1	40519	40484	GTACAGATTTTCCTCTCTATCTGCGGAGGGGTGTCT	GTACAGATTTTCCTCTCTATCTGTGGAGGGGTGTCT	AUJF01000071.1	1280691	Blautia wexlerae AGR2146	Firmicutes	Clostridia	Clostridiales	Lachnospiraceae	-	Blautia
OKUM01000196.1	35234	35200	ACACCGACTATACACCAGAGTATAGCCGCTAACCC	ACACCGACTATACACCAGAGTATAGCCGCTAACCC	AUJF01000071.1	1280691	Blautia wexlerae AGR2146	Firmicutes	Clostridia	Clostridiales	Lachnospiraceae	-	Blautia
OKUM01000196.1	12442	12408	GATGCAGCAGGAGAAAAATGGTTCGTGTCAAAGCT	GATGCAGCAGGAGAAAAATGGTTCGTGTCAAAGCT	AUJF01000071.1	1280691	Blautia wexlerae AGR2146	Firmicutes	Clostridia	Clostridiales	Lachnospiraceae	-	Blautia
OJPB01000159.1	15498	15462	GCTGTTACCTCTGGCGCTGTGTTGTAGTTATTCACCG	GCTGTTACCTCTGGCGCTGTGTTGTAGTTGTTCACCG	DS480317.1	411489	Clostridium sp. L2-50	Firmicutes	Clostridia	Clostridiales	Clostridiaceae	-	Clostridium
OJPB01000159.1	35639	35604	CTTTCAGTAAATCAGTTACCAGTTCCCAGCTTTCCA	CTTTCAGTAAATCAGTTACCAGTTCCCAGCTTTCCA	DS480317.1	411489	Clostridium sp. L2-50	Firmicutes	Clostridia	Clostridiales	Clostridiaceae	-	Clostridium
OJPB01000159.1	22833	22796	GTTTCCAGTTATTCAACTAAAGCGGAACGGAGCGAAAC	GTTTCCAGTTATTCAACTAAAGCGGAACGGAGCGAAAC	DS480317.1	411489	Clostridium sp. L2-50	Firmicutes	Clostridia	Clostridiales	Clostridiaceae	-	Clostridium
OJPB01000159.1	28666	28637	TTGCATAGCAGCCAGCCGGAAAGAAAGGTG	TTGCATAGCAGCCAGCCGGAAAGAAAGGTG	CP001107.1	515619	[Eubacterium] rectale ATCC 33656	Firmicutes	Clostridia	Clostridiales	Lachnospiraceae	-	-
OJPB01000159.1	28666	28637	TTGCATAGCAGCCAGCCGGAAAGAAAGGTG	TTGCATAGCAGCCAGCCGGAAAGAAAGGTG	NC_012781.1	515619	[Eubacterium] rectale ATCC 33656	Firmicutes	Clostridia	Clostridiales	Lachnospiraceae	-	-
OLPP01000038.1	77572	77537	GGGTTCCATTGGAGAACTGTCTGTTGTAAACAGACT	GGGTTCCATTGGAGAACTGTCTGTTGTAGACAGACT	ACII02000003.1	457412	Ruminococcus sp. 5_1_39BFAA	Firmicutes	Clostridia	Clostridiales	Ruminococcaceae	-	Ruminococcus
OODG01000072.1	4425	4396	ATTCATCCGGTATCTTCCCGACGATCAACA	ATTCATCCGGTATCTTCCCGACGATCAACA	FP929050.1	718255	Roseburia intestinalis XB6B4	Firmicutes	Clostridia	Clostridiales	Lachnospiraceae	-	Roseburia
OODG01000072.1	3042	3013	CAGTTATTTTTATTAAACCATTTACCACTT	CAGTTATTTTTATTAAACCATTTACCACTT	FP929050.1	718255	Roseburia intestinalis XB6B4	Firmicutes	Clostridia	Clostridiales	Lachnospiraceae	-	Roseburia
OODG01000072.1	4359	4387	TTCAAAGTTATGATCGACATGTTGCAGCC	TTCAAAGTTATGATCGACATGTTGCAGCC	FP929050.1	718255	Roseburia intestinalis XB6B4	Firmicutes	Clostridia	Clostridiales	Lachnospiraceae	-	Roseburia
OODG01000072.1	43413	43384	AAAATAAAGTTTCACTGCTTTTCCTCGCTT	AAAATAAAGTTTCACTGCTTTTCCTCGCTT	GG692714.1	536231	Roseburia intestinalis L1-82	Firmicutes	Clostridia	Clostridiales	Lachnospiraceae	-	Roseburia
OHJS01003197.1	4987	5019	TTTTTGTGACGTATCCTGCAACATATCTATATG	TTTTTGTGACGTATCCTGCAACATATCTATATG	NZ_CP023819.1	853	Faecalibacterium prausnitzii	Firmicutes	Clostridia	Clostridiales	Ruminococcaceae	-	Faecalibacterium
OHGH01002414.1	3805	3776	AAAGTAAGAATCATAGTAGTTTTGTTAGAC	AAAGTAAGAATCATGGTAGTTTTGTTAGAC	NZ_AP019004.1	33025	Phascolarctobacterium faecium	Firmicutes	Negativicutes	Acidaminococcales	Acidaminococcaceae	-	Phascolarctobacterium
OLWZ01003814.1	184	155	AAAGTAAGAATCATAGTAGTTTTGTTAGAC	AAAGTCAGAATCATAGTAGTTTTGTTAGAC	NZ_AP019004.1	33025	Phascolarctobacterium faecium	Firmicutes	Negativicutes	Acidaminococcales	Acidaminococcaceae	-	Phascolarctobacterium
OLWZ01003814.1	715	686	ATTTTCGAGACGACAACCGATGCATTGTTT	ATTTTCGAGACGACAACCGATGCATTGTTT	NZ_AP019004.1	33025	Phascolarctobacterium faecium	Firmicutes	Negativicutes	Acidaminococcales	Acidaminococcaceae	-	Phascolarctobacterium
OLWZ01003814.1	2195	2166	TTCTCGTCCTGAACAGTAAGAGAGGGCATG	TTCTCGTCCTGAACCGTAAGAGAGGGCATG	NZ_AP019004.1	33025	Phascolarctobacterium faecium	Firmicutes	Negativicutes	Acidaminococcales	Acidaminococcaceae	-	Phascolarctobacterium
OODU01008847.1	3753	3782	AAAGTAAGAATCATAGTAGTTTTGTTAGAC	AAAGTAAGAATCATAGTAGTTTTATTAGAC	NZ_AP019004.1	33025	Phascolarctobacterium faecium	Firmicutes	Negativicutes	Acidaminococcales	Acidaminococcaceae	-	Phascolarctobacterium
OIEW01000005.1	86363	86397	AATTGTTTCATTATCTAAATTCATTAATTTGTTGT	AATTGTTTCATTATCTAAATTCATTAATTTGTTGT	JUTX01000130.1	1282	Staphylococcus epidermidis	Firmicutes	Bacilli	Bacillales	Staphylococcaceae	-	Staphylococcus
OHAM01004537.1	3092	3063	AGTATTGCGAATAACCTTTAATTCCTGACT	AGTATTGCGAATAACCTTTAATTCCTGACT	LN877918.1	1627893	Ruminococcaceae bacterium cv2	Firmicutes	Clostridia	Clostridiales	Ruminococcaceae	-	-
OHAM01004537.1	3427	3398	CGTTCCGGCATGTCAATATCACGAATATCG	CGTTCCGGCATGTCAATATCACGAATATCG	JH414704.1	665956	Subdoligranulum sp. 4_3_54A2FAA	Firmicutes	Clostridia	Clostridiales	Ruminococcaceae	-	Subdoligranulum
OHAM01004537.1	717	746	TACTTCGATAGGAGGTCAACAAAATGGAAG	TACTTCGATAGGAGGTCAACAAAATGGAAG	LBCJ01000055.1	1638785	Eubacterium sp. UNK.MGS-26	Firmicutes	Clostridia	Clostridiales	Eubacteriaceae	-	Eubacterium
OHAM01004537.1	5515	5486	AACAAGACAATAATCCCAACCATCAAAACC	AACAAGACAATAATCCCAACCATCAAAACC	LBCJ01000060.1	1638785	Eubacterium sp. UNK.MGS-26	Firmicutes	Clostridia	Clostridiales	Eubacteriaceae	-	Eubacterium
OHAM01004537.1	2425	2396	TATCGCGCCCAGCGCGATGGAGATTAAAAC	TATCGCGCCCAGCGCGATGAAGATTAAAAC	LBCJ01000060.1	1638785	Eubacterium sp. UNK.MGS-26	Firmicutes	Clostridia	Clostridiales	Eubacteriaceae	-	Eubacterium
OHAM01004537.1	2080	2109	CTTGCTAATTTCGCCCATGTTATCGGCGCG	CTTGCTAATTTCGCCCATGTTATCGGCGCG	LBCJ01000068.1	1638785	Eubacterium sp. UNK.MGS-26	Firmicutes	Clostridia	Clostridiales	Eubacteriaceae	-	Eubacterium
OJAG01003690.1	2718	2746	AGAAAAAGTCGGAGGGAGGGACGACGAAT	AGAAAAAGTCGGAGGGAGGGACGACGAAT	LBCJ01000055.1	1638785	Eubacterium sp. UNK.MGS-26	Firmicutes	Clostridia	Clostridiales	Eubacteriaceae	-	Eubacterium
OJAG01003690.1	5623	5652	TACTTCGATAGGAGGTCAACAAAATGGAAG	TACTTCGATAGGAGGTCAACAAAATGGAAG	LBCJ01000055.1	1638785	Eubacterium sp. UNK.MGS-26	Firmicutes	Clostridia	Clostridiales	Eubacteriaceae	-	Eubacterium
OJAG01003690.1	2194	2165	CTCAAACGGAAACGGAACGCCATCTTCATC	CTCAAACGGAAACGGAACACCATCTTCATC	LBCJ01000060.1	1638785	Eubacterium sp. UNK.MGS-26	Firmicutes	Clostridia	Clostridiales	Eubacteriaceae	-	Eubacterium
OOAH01000180.1	15372	15345	ATCCGTCATATATGCGCCATGCTTGCGA	ATCTGTCATATATGCGCCATGCTTGCGA	NZ_CP027241.1	712991	Lachnospiraceae bacterium oral taxon 500	Firmicutes	Clostridia	Clostridiales	Lachnospiraceae	-	-
OKWQ01000153.1	35771	35799	TTACAAGCAAGTCTTCATCAATACCTACA	TTACAAGCAAGTCTTCATCAATACCTACA	JVGR01000018.1	1579339	Streptococcus sp. 449_SSPC	Firmicutes	Bacilli	Lactobacillales	Streptococcaceae	-	Streptococcus
OKWQ01000153.1	18702	18731	GTTAATTCTTTAGGTACAGGTGTTAAGTCT	GTTAATTCTTTAGGTACAGGTGTTAAGTCT	ALIF01000006.1	1200793	Streptococcus salivarius K12	Firmicutes	Bacilli	Lactobacillales	Streptococcaceae	-	Streptococcus
OKWQ01000153.1	9665	9636	CCTTGAATAACCTTACGACCATCGAATGGT	CCTTGAATAACCTTACGACCATCAAATGGT	ALIF01000006.1	1200793	Streptococcus salivarius K12	Firmicutes	Bacilli	Lactobacillales	Streptococcaceae	-	Streptococcus
OKWQ01000153.1	11850	11821	TCTCTTAGCTTCCTGGTCGTTCTTAGGTTT	TCTCTTAGCTTCCTGGTCGTTCTTAGGCTT	ALIF01000006.1	1200793	Streptococcus salivarius K12	Firmicutes	Bacilli	Lactobacillales	Streptococcaceae	-	Streptococcus
OIEE01000100.1	15952	15986	TGTGTGCGGCGATTATGTACGCACACAGCTGCCGG	TGTGTGCGGCGATTATGTACGCACACAGCTGCCGG	LBCK01000002.1	1638786	Ruminococcus sp. UNK.MGS-30	Firmicutes	Clostridia	Clostridiales	Ruminococcaceae	-	Ruminococcus
OIEE01000100.1	16715	16747	TTGGTTGAGGGGAATGGTGGCACAACCGTTTCT	TTGGTTGAGGGGAATGGTGGCACAACCGTTTCT	LBCK01000002.1	1638786	Ruminococcus sp. UNK.MGS-30	Firmicutes	Clostridia	Clostridiales	Ruminococcaceae	-	Ruminococcus
OIEE01000100.1	9731	9765	GGGACTGGTTCCTATGCAGCGAACGGTGACGGCAG	GGGACTGGTTCCCATGCAGCGAACGGTGACGGCAG	LBCK01000002.1	1638786	Ruminococcus sp. UNK.MGS-30	Firmicutes	Clostridia	Clostridiales	Ruminococcaceae	-	Ruminococcus
OIEE01000100.1	32394	32361	TCGCTGCCGCAACGTTTCCGCATACTGCATAGCG	TCGCTGCCGCAACGTTTCCGCATACTGCATAGCG	LBCK01000002.1	1638786	Ruminococcus sp. UNK.MGS-30	Firmicutes	Clostridia	Clostridiales	Ruminococcaceae	-	Ruminococcus
OIEE01000100.1	26897	26931	CCCCTCATGCGGCGGTAGGTACGATGCCGCCGCAG	CCCCTCATGCGGCGGTAGGTACGATGCCGCCGCAG	LBCK01000002.1	1638786	Ruminococcus sp. UNK.MGS-30	Firmicutes	Clostridia	Clostridiales	Ruminococcaceae	-	Ruminococcus
OIEE01000100.1	16217	16252	AAAAGCGCTGTAGCCAAAGCCCACACGCATGACAAT	AAAAGCGCTGTAACCAAAGCCCACACGCATGACAAT	LBCK01000002.1	1638786	Ruminococcus sp. UNK.MGS-30	Firmicutes	Clostridia	Clostridiales	Ruminococcaceae	-	Ruminococcus
OIEE01000100.1	15056	15088	GATTTTGTTTTGTATCCTCAGCATCCGGTATAT	GATTTTGTCTTGTATCCTCAGCATCCGGTATAT	LBCK01000002.1	1638786	Ruminococcus sp. UNK.MGS-30	Firmicutes	Clostridia	Clostridiales	Ruminococcaceae	-	Ruminococcus
OIEE01000100.1	33053	33019	GTTTCTTGTACTGTCCGGAGCGGATTGCAAGCTGG	GTTTCTTGTACTGTCCGGAGCGGATTGCAAGCTGG	LBCK01000002.1	1638786	Ruminococcus sp. UNK.MGS-30	Firmicutes	Clostridia	Clostridiales	Ruminococcaceae	-	Ruminococcus
OIEE01000100.1	32204	32170	GCCCATTTTGGATTTAAGATTTCGTCAAATCTGAT	GCCCATTTTGGATTCAAGATTTCGTCAAATCTGAT	LBCK01000002.1	1638786	Ruminococcus sp. UNK.MGS-30	Firmicutes	Clostridia	Clostridiales	Ruminococcaceae	-	Ruminococcus
OIEE01000100.1	31572	31605	GTGTGCTTGTGTGCCTATCTTAGATACACAAGCG	GTGTGCTTGTGTGCCTATCTTAGATACACAAGCG	LBCK01000002.1	1638786	Ruminococcus sp. UNK.MGS-30	Firmicutes	Clostridia	Clostridiales	Ruminococcaceae	-	Ruminococcus
QWCN01001215.1	12086	12049	ATAAAACAGGTTTGTCTGCATCAGAACTTGCTGAAGCA	ATAAAACAGGTTTGTCTGCATCAGAACTTGCTGAAGCA	FR891817.1	1263010	Firmicutes bacterium CAG:227	Firmicutes	-	-	-	-	-
QWCN01001215.1	17360	17331	GAATTATTGAAAGCACAGAACTTGACTGAT	GAATTATTGAAAGCACAGAACTTGACTGAT	JQBL01000001.1	1410657	Kandleria vitulina DSM 20405	Firmicutes	Erysipelotrichia	Erysipelotrichales	Erysipelotrichaceae	-	Kandleria
QWCN01001215.1	30320	30349	TCCATAAGTTCCATTGATGACAATCTTCAA	TCCATAAGTTCCATTGATGACAATCTTCAA	JNKU01000028.1	1410674	Sharpea azabuensis DSM 18934	Firmicutes	Bacilli	Lactobacillales	Lactobacillaceae	-	Sharpea
OCPK01000005.1	6812	6841	TGATAGGCTCTCAGAAGCTCTGTAAGCTCC	TGATAGGCTCTCATAAGCTCTGTAAGCTCC	KL537463.1	59310	Streptococcus macedonicus	Firmicutes	Bacilli	Lactobacillales	Streptococcaceae	-	Streptococcus
OGXF01000342.1	38206	38242	TCGCCGTCCAATGCAAGGGACAGATAGGATTTCAGCC	TCGCCGTCTAATGCAAGGGACAGATAGGATTTCAGCC	JH590866.1	658087	Lachnospiraceae bacterium 7_1_58FAA	Firmicutes	Clostridia	Clostridiales	Lachnospiraceae	-	-
OGXF01000342.1	30382	30415	AATCTGGAATGTCCCATATTTATTGATACGAAAT	AATCTGAAATGTCCCATATTTATTGATACGAAAT	JH590866.1	658087	Lachnospiraceae bacterium 7_1_58FAA	Firmicutes	Clostridia	Clostridiales	Lachnospiraceae	-	-
OGXF01000342.1	39083	39118	GGCTAGTAGCGGAGGACCGGCGTGCATCTGCGGGGA	GGCTAGTAGCGGAGGACCGGCGTGCATCTGCGGGGA	JH590866.1	658087	Lachnospiraceae bacterium 7_1_58FAA	Firmicutes	Clostridia	Clostridiales	Lachnospiraceae	-	-
OGXF01000342.1	30862	30897	GATTCCACCCCTTGAGCTTCCACAGGACAAGCAGGC	GATCCCACCCCTTGAGCTTCCACAGGACAAGCAGGC	JH590866.1	658087	Lachnospiraceae bacterium 7_1_58FAA	Firmicutes	Clostridia	Clostridiales	Lachnospiraceae	-	-
OGXF01000342.1	32201	32233	TTGCGTTGGCAATAAAAGCATCCATAATAAGCG	TTGCGTTGGCAATAAAAGCATCCATAATAAGCG	JH590866.1	658087	Lachnospiraceae bacterium 7_1_58FAA	Firmicutes	Clostridia	Clostridiales	Lachnospiraceae	-	-
OGXF01000342.1	30316	30349	TGGATGATTTATGAGATTGTTAAGACATTCCACA	TGGATGATTTATGAGATTGTTAAGACATTCCACA	BAHQ02000333.1	1232439	Clostridiales bacterium VE202-03	Firmicutes	Clostridia	Clostridiales	-	-	-
OGXF01000342.1	33719	33684	TTTAAGGCTGGGCCATGTGAACGATGCTCATCCAAG	TTTAAGGCTGGGCCATGTGAACGATGCTCGTCCAAG	BAHQ02000333.1	1232439	Clostridiales bacterium VE202-03	Firmicutes	Clostridia	Clostridiales	-	-	-
OGXF01000342.1	27279	27246	TCTGTTTGTCATCAGCAACCGACCTCCTTGAAAT	TCTGTTTGTCATCAGCAACCGACCTCCTTGAAAT	BAHQ02000333.1	1232439	Clostridiales bacterium VE202-03	Firmicutes	Clostridia	Clostridiales	-	-	-
OGXF01000342.1	28816	28783	CTCCTTCACATGGCGGGGGTAGCGGCGGTGCAGC	CTCCTTCACATGGCGGGGGTAGCGGCGGTGCAGC	BAHQ02000333.1	1232439	Clostridiales bacterium VE202-03	Firmicutes	Clostridia	Clostridiales	-	-	-
OKWG01000177.1	22103	22135	GTGTTTGCCTTGTCAATGCCCTTCGGCTGGGAA	GTGTTTGCCTTGTCAATGCCCTTCGGCTGGGAA	BBZZ01000005.1	1697792	Clostridia bacterium UC5.1-2F7	Firmicutes	Clostridia	-	-	-	-
OKWG01000177.1	21845	21878	AAGGCTTCGTGTTCCTTCACGTAGTCGGACAGAA	AAGGCTTCGTGTTCCTTTACGTAGTCGGACAGAA	BBZZ01000005.1	1697792	Clostridia bacterium UC5.1-2F7	Firmicutes	Clostridia	-	-	-	-
OKWG01000177.1	28003	28036	TTTGCCCCGCGTGCAACCGGAAGGCAAAGATCGG	TTTGCCCCGCGTGCAACCGGAAGGCAAAGATCGG	BBZZ01000005.1	1697792	Clostridia bacterium UC5.1-2F7	Firmicutes	Clostridia	-	-	-	-
OBWV01000405.1	27330	27301	AATGGGACACACCGTCATTGGCGATGTAGT	AATGGGACACACCGTCATTGGCGATGTAGT	LSNG01000006.1	33959	Lactobacillus johnsonii	Firmicutes	Bacilli	Lactobacillales	Lactobacillaceae	-	Lactobacillus
OBWV01000405.1	38641	38672	TGCTACACCAAGCATTTCAGCACCATCTTGTA	TGCTACACCAAGCATTTCAGCACCATCTTGTA	NZ_CP006803.1	1380360	Lactobacillus gasseri DSM 14869	Firmicutes	Bacilli	Lactobacillales	Lactobacillaceae	-	Lactobacillus
OBWV01000405.1	38365	38396	TGCTTTAGAAATCCATTGAATCGCTTCTTTAT	TGCCTTAGAAATCCATTGAATCGCTTCTTTAT	NZ_CP006803.1	1380360	Lactobacillus gasseri DSM 14869	Firmicutes	Bacilli	Lactobacillales	Lactobacillaceae	-	Lactobacillus
OBWV01000405.1	24285	24316	ACTGCTAAGGCTCGAAATTTAGCTGATGTGAA	ACTGCTAAGGCTCGAAATTTAGCTGATGTGAA	NZ_CP006803.1	1380360	Lactobacillus gasseri DSM 14869	Firmicutes	Bacilli	Lactobacillales	Lactobacillaceae	-	Lactobacillus
OBWV01000405.1	27061	27092	TCCTCTCTCAATTTTTCATTCTCTTCTTGTAG	TCCTCTCTCAATTTTTCATTCTCTTCTTGTAG	NZ_CP006803.1	1380360	Lactobacillus gasseri DSM 14869	Firmicutes	Bacilli	Lactobacillales	Lactobacillaceae	-	Lactobacillus
OBWV01000405.1	27330	27301	AATGGGACACACCGTCATTGGCGATGTAGT	AATGGGACACACCGTCATTGGCGATGTAGT	NZ_CP016400.1	33959	Lactobacillus johnsonii	Firmicutes	Bacilli	Lactobacillales	Lactobacillaceae	-	Lactobacillus
OBWV01000405.1	12333	12362	TCTTACTCGCTCTAAGGTTGTGACGATTGT	TCTTACTCGCTCTAGGGTTGTGACGATTGT	NZ_CP016400.1	33959	Lactobacillus johnsonii	Firmicutes	Bacilli	Lactobacillales	Lactobacillaceae	-	Lactobacillus
OBWV01000405.1	6797	6826	ACAAGATGACGACACTGGTGCGGCTCTCTA	ACAAGAAGACGACACTGGTGCGGCTCTCTA	NZ_CP032680.1	33959	Lactobacillus johnsonii	Firmicutes	Bacilli	Lactobacillales	Lactobacillaceae	-	Lactobacillus
OBWV01000405.1	41710	41681	TATGAAAGGAAATTAAACTAATGGAATTAA	TATGAAAGGAAATTAACCTAATGGAATTAA	NZ_CP032680.1	33959	Lactobacillus johnsonii	Firmicutes	Bacilli	Lactobacillales	Lactobacillaceae	-	Lactobacillus
OKVV01000229.1	27003	27032	CATTGCAAGATGCGTTTGGTCAGACCGATG	CATTGCAAGATGCGTTTGGTCAGACCGATG	JWGQ01000008.1	1579350	Streptococcus sp. 1004_SSPC	Firmicutes	Bacilli	Lactobacillales	Streptococcaceae	-	Streptococcus
OKVV01000229.1	24292	24321	TGATTGACGGCAAAGAATTTGGTGAAATAA	TGATTGACGGCAAAGAATTTGGTGAAATAA	JVGR01000018.1	1579339	Streptococcus sp. 449_SSPC	Firmicutes	Bacilli	Lactobacillales	Streptococcaceae	-	Streptococcus
OKVV01000229.1	29103	29074	ATTGGGTTTCGGTAAGAACTAAACATACCA	ATTGGGTTTCGGTAAGAGCTAAACATACCA	CP011217.1	1308	Streptococcus thermophilus	Firmicutes	Bacilli	Lactobacillales	Streptococcaceae	-	Streptococcus
OKVV01000229.1	11118	11089	GTAACAACTGAGTTAAAGTTAGAAGATTCA	GTAACGACTGAGTTAAAGTTAGAAGATTCA	CP011217.1	1308	Streptococcus thermophilus	Firmicutes	Bacilli	Lactobacillales	Streptococcaceae	-	Streptococcus
OKVV01000229.1	25986	26015	CTCAGTTAGTCAATAGCTCTACAAACGCAT	CTCAGTTAGTCAATAGCTCTACGAACGCAT	JVWD01000075.1	1304	Streptococcus salivarius	Firmicutes	Bacilli	Lactobacillales	Streptococcaceae	-	Streptococcus
OKVV01000229.1	20121	20149	GAGGTGATAATAATTGCCGATATTTAATT	GAGGTGATAATAATTGCCGATATTTAATT	AZYW01000047.1	1161417	Streptococcus sp. SR4	Firmicutes	Bacilli	Lactobacillales	Streptococcaceae	-	Streptococcus
OKVV01000229.1	24042	24071	CCACTAATGCGGACGGCAGAAAGAACGGTG	CCACTAATGCGGACGGCAGAAAGAACGGTG	AZYW01000047.1	1161417	Streptococcus sp. SR4	Firmicutes	Bacilli	Lactobacillales	Streptococcaceae	-	Streptococcus
OKVV01000229.1	13227	13256	ATCGCAATGCACGAAAATATAAGGTTGAAA	ATCGCAACGCACGAAAATATAAGGTTGAAA	JYOX01000015.1	1304	Streptococcus salivarius	Firmicutes	Bacilli	Lactobacillales	Streptococcaceae	-	Streptococcus
OKVV01000229.1	19560	19531	GTGCTTTGATAATCTTTGAAACTCCCATAG	GTGCTTTGATAATCTTTGAAACTCCCATAG	CM002369.1	1415776	Streptococcus thermophilus TH1435	Firmicutes	Bacilli	Lactobacillales	Streptococcaceae	-	Streptococcus
OKVV01000229.1	12799	12827	TAGACTCTGGTTTTATACCACGCATCAAA	TAGACTCTGGTTTTATACCACGCATCAAA	AEKO01000007.1	904306	Streptococcus vestibularis F0396	Firmicutes	Bacilli	Lactobacillales	Streptococcaceae	-	Streptococcus
OKVV01000229.1	39593	39564	TTGGAATTTAACGTTTGAAGAACGGAAGAA	TTGGAATTTAACGTTTGAAGAACGGAAGAA	FR875178.1	1051074	Streptococcus thermophilus JIM 8232	Firmicutes	Bacilli	Lactobacillales	Streptococcaceae	-	Streptococcus
OKVV01000229.1	39593	39564	TTGGAATTTAACGTTTGAAGAACGGAAGAA	TTGGAATTTAACGTTTGAAGAACGGAAGAA	NC_017581.1	1051074	Streptococcus thermophilus JIM 8232	Firmicutes	Bacilli	Lactobacillales	Streptococcaceae	-	Streptococcus
OKVV01000229.1	29103	29074	ATTGGGTTTCGGTAAGAACTAAACATACCA	ATTGGGTTTCGGTAAGAGCTAAACATACCA	NZ_CP011217.1	1308	Streptococcus thermophilus	Firmicutes	Bacilli	Lactobacillales	Streptococcaceae	-	Streptococcus
OKVV01000229.1	11118	11089	GTAACAACTGAGTTAAAGTTAGAAGATTCA	GTAACGACTGAGTTAAAGTTAGAAGATTCA	NZ_CP011217.1	1308	Streptococcus thermophilus	Firmicutes	Bacilli	Lactobacillales	Streptococcaceae	-	Streptococcus
OKVV01000229.1	21013	20984	AGTACACATTAGAACTCATTTCTAGTGATG	AGTACACATTAGAACTCATTTCTAGTGATG	NZ_CP015283.1	1304	Streptococcus salivarius	Firmicutes	Bacilli	Lactobacillales	Streptococcaceae	-	Streptococcus
OKVV01000229.1	32447	32418	CCAAATTTGCATTAAACAAAACGCTCCTTC	CCAAATTTGCATTAAACAAAACGCTCCTTC	NZ_CP025399.1	1308	Streptococcus thermophilus	Firmicutes	Bacilli	Lactobacillales	Streptococcaceae	-	Streptococcus
OKVV01000229.1	39593	39622	AGGTGTTAAGAAATGGTTTGCTGAAAAAGA	AGGTGTTAAAAAATGGTTTGCTGAAAAAGA	NZ_CP035306.1	1308	Streptococcus thermophilus	Firmicutes	Bacilli	Lactobacillales	Streptococcaceae	-	Streptococcus
OKVV01000229.1	16927	16956	AGTAGAGAGACCAGCACACTACTGTACTAC	AGCAGAGAGACCAGCACACTACTGTACTAC	NZ_CP035306.1	1308	Streptococcus thermophilus	Firmicutes	Bacilli	Lactobacillales	Streptococcaceae	-	Streptococcus
OKVV01000229.1	25476	25504	GAGCAAGCACAAGCAAGCTTTACTATCCT	GAGCAAGCACAAGCAAGCTTTACTATTCT	NZ_LR134275.1	1343	Streptococcus vestibularis	Firmicutes	Bacilli	Lactobacillales	Streptococcaceae	-	Streptococcus
OKVV01000229.1	39461	39432	TGCTAGGCTCATTACTTGTGATTTCATATC	TGCTAGGCTCATTACTTGTGATTTCATTTC	NZ_LS974444.1	1308	Streptococcus thermophilus	Firmicutes	Bacilli	Lactobacillales	Streptococcaceae	-	Streptococcus
OIFK01000200.1	38001	38033	TTACTGGTTGTGATACAGGTCTTCCATCAACAT	TTACTGGTTGTGATACAGGTCTTCCATCAACAT	NZ_CP021703.1	33959	Lactobacillus johnsonii	Firmicutes	Bacilli	Lactobacillales	Lactobacillaceae	-	Lactobacillus
OIFK01000200.1	21212	21244	TACGATTATCAGCACTTCTTAAAGGATCTTTTT	TACGATTATCAGCACTTCTTAAAGGATCTTTTT	NZ_CP021703.1	33959	Lactobacillus johnsonii	Firmicutes	Bacilli	Lactobacillales	Lactobacillaceae	-	Lactobacillus
OIFK01000200.1	38412	38443	AATTAGCTTCAACAGCAGGATCGCCACCACCA	AATTAGCTTCAACAGCAGGATCGCCACCACCA	NZ_CP021703.1	33959	Lactobacillus johnsonii	Firmicutes	Bacilli	Lactobacillales	Lactobacillaceae	-	Lactobacillus
OIFK01000200.1	20277	20308	TGCATGTTCAAAGTAGGTCTGCGTCTTAGCTG	TGCATGTTCAAAGTAGGTCTGCGTCTTAGCTG	NZ_CP021703.1	33959	Lactobacillus johnsonii	Firmicutes	Bacilli	Lactobacillales	Lactobacillaceae	-	Lactobacillus
PPYF01016817.1	16606	16640	GCTTATAAGGCTATTGCTTAGTTCTTGCTATGCGA	GCTTATAAGGCTATTGCTTAGTTCTTGCTATGCGA	CP000517.1	405566	Lactobacillus helveticus DPC 4571	Firmicutes	Bacilli	Lactobacillales	Lactobacillaceae	-	Lactobacillus
PPYF01016817.1	18940	18905	TTTGTTGTCCAAGTAATCTGTCTTAATAAAATTTGT	TTTGTTGTCCAAGTAATCTGTCTTAATAAAATTCGT	CP002427.1	767456	Lactobacillus helveticus H9	Firmicutes	Bacilli	Lactobacillales	Lactobacillaceae	-	Lactobacillus
PPYF01016817.1	25397	25428	ATCATGACAATAATTGAAAGAATAGCGGATGA	ATCATGACAATAATTGAAAGAATAGCGGATGA	LJGP01000017.1	47770	Lactobacillus crispatus	Firmicutes	Bacilli	Lactobacillales	Lactobacillaceae	-	Lactobacillus
PPYF01016817.1	15060	15029	CCATCAATTTCTAAGTAGTCAGGCTTAAGCTT	CCATCAATTTCTAAGTAGTCAGGCTTAAGCTT	CP002427.1	767456	Lactobacillus helveticus H9	Firmicutes	Bacilli	Lactobacillales	Lactobacillaceae	-	Lactobacillus
PPYF01016817.1	14485	14453	TTTCAAAGTCTTTTGTCTTTTGTGATATTTCTC	TTTTAAAGTCTTTTGTCTTTTGTGATATTTCTC	CP009907.1	1587	Lactobacillus helveticus	Firmicutes	Bacilli	Lactobacillales	Lactobacillaceae	-	Lactobacillus
PPYF01016817.1	23106	23141	AACAACGGAACACCTGCTACTACTGATCCAGTTCAA	AACAACGGAACACCTGCTACTACTGATTCAGTTCAA	JQBQ01000027.1	695563	Lactobacillus amylovorus DSM 16698	Firmicutes	Bacilli	Lactobacillales	Lactobacillaceae	-	Lactobacillus
PPYF01016817.1	16606	16640	GCTTATAAGGCTATTGCTTAGTTCTTGCTATGCGA	GCTTATAAGGCTATTGCTTAGTTCTTGCTATGCGA	NC_010080.1	405566	Lactobacillus helveticus DPC 4571	Firmicutes	Bacilli	Lactobacillales	Lactobacillaceae	-	Lactobacillus
PPYF01016817.1	15060	15028	CCATCAATTTCTAAGTAGTCAGGCTTAAGCTTA	CCATCAATTTCTAAGTAGTCAGGCTTAAGCTTA	NZ_CP002427.1	767456	Lactobacillus helveticus H9	Firmicutes	Bacilli	Lactobacillales	Lactobacillaceae	-	Lactobacillus
PPYF01016817.1	18940	18905	TTTGTTGTCCAAGTAATCTGTCTTAATAAAATTTGT	TTTGTTGTCCAAGTAATCTGTCTTAATAAAATTCGT	NZ_CP002427.1	767456	Lactobacillus helveticus H9	Firmicutes	Bacilli	Lactobacillales	Lactobacillaceae	-	Lactobacillus
PPYF01016817.1	14485	14453	TTTCAAAGTCTTTTGTCTTTTGTGATATTTCTC	TTTTAAAGTCTTTTGTCTTTTGTGATATTTCTC	NZ_CP009907.1	1587	Lactobacillus helveticus	Firmicutes	Bacilli	Lactobacillales	Lactobacillaceae	-	Lactobacillus
PPYF01016817.1	19896	19867	ATTGCCTACATCAATTTGAGGAGGAACAGT	ATTGCCTACATCAATTTGAGGAGGGACAGT	NZ_CP031835.1	83683	Lactobacillus amylolyticus	Firmicutes	Bacilli	Lactobacillales	Lactobacillaceae	-	Lactobacillus
OGPK01000415.1	20601	20569	AAGAACCGCCATTACGGTTCGGCATACCACAGA	AAGAACCGCCATTGCGGTTCGGCATACCACAGA	FR891830.1	1263010	Firmicutes bacterium CAG:227	Firmicutes	-	-	-	-	-
QWCK01001104.1	8828	8792	ATCTACTTTAAATGTGTGTTCTCCCTCACTTATAAGT	ATCTACTTTAAATGTGTGTTCTCCCTCACTTATAAGT	HG326225.1	938288	Fenollaria massiliensis	Firmicutes	Clostridia	Clostridiales	-	-	Fenollaria
OAVH01000231.1	9969	9935	CAGAAGTATCTGCAATTTTTCTATTGTCAGTTTTT	CAGAAGTATCTGTAATTTTTCTATTGTCAGTTTTT	KB851149.1	997897	[Clostridium] bolteae 90B8	Firmicutes	Clostridia	Clostridiales	Lachnospiraceae	-	Enterocloster
OAVH01000231.1	37880	37846	TTGTAATGGATGCTGTACTATTTTCTTTGGCATAA	TTGTAATTGATGCTGTACTATTTTCTTTGGCATAA	KB851149.1	997897	[Clostridium] bolteae 90B8	Firmicutes	Clostridia	Clostridiales	Lachnospiraceae	-	Enterocloster
OAVH01000231.1	7327	7359	TCAAGCAAGAGTATATAATGCGCTCCTTGTAGG	TCAAGCAAGAGTATATAATGCGCTCCTTGTAGG	KB851120.1	999403	[Clostridium] clostridioforme 90A1	Firmicutes	Clostridia	Clostridiales	Lachnospiraceae	-	Enterocloster
OAVH01000231.1	20332	20365	ATTTGTGGGATTTAAGTGTGGATATTCCAATGGG	ATTTGTGGGATTTAAGTGTGGATATTCCAATGGG	BBZM01000004.1	1697779	Clostridia bacterium UC5.1-1F7	Firmicutes	Clostridia	-	-	-	-
OAVH01000231.1	30759	30792	TAACATTTAACCGATTGGTTGACGGCCTCCCAGA	TAACATTTAACCGATTGGTTGACGGCCTCCCAGA	NZ_CP015399.2	1834196	Lachnoclostridium sp. YL32	Firmicutes	Clostridia	Clostridiales	Lachnospiraceae	-	Lachnoclostridium
OAVH01000231.1	10276	10309	TATATCAGAGATTATGGAGGTTTGCAAGATGGAA	TATATCAGAGATTATGGAGGTTTTCAAGATGGAA	NZ_CP015399.2	1834196	Lachnoclostridium sp. YL32	Firmicutes	Clostridia	Clostridiales	Lachnospiraceae	-	Lachnoclostridium
OAVH01000231.1	1313	1280	TTTGCGGAGCTGTATTTTTTATACCTATTTTTAG	TTTGCGGAGCTGTATTTTTTATACCTATTTTTAG	NZ_CP015399.2	1834196	Lachnoclostridium sp. YL32	Firmicutes	Clostridia	Clostridiales	Lachnospiraceae	-	Lachnoclostridium
OAVH01000231.1	25980	26012	GCAGATTTTGTAACTGCTGGCACACAGACCGTT	GCAGATTTTGTAACTGCTGGCACACAGACTGTT	NZ_CP022464.2	208479	Enterocloster bolteae	Firmicutes	Clostridia	Clostridiales	Lachnospiraceae	-	Enterocloster
OAVH01000231.1	28993	29026	ACGGTTACACACCTACAAATAACCTAATAACGGA	ACGGTTACACACCTACAAATAACCTAATAACGGA	NZ_CP022464.2	208479	Enterocloster bolteae	Firmicutes	Clostridia	Clostridiales	Lachnospiraceae	-	Enterocloster
OBUX01000178.1	41749	41783	CAGAAGTATCTGCAATTTTTCTATTGTCAGTTTTT	CAGAAGTATCTGTAATTTTTCTATTGTCAGTTTTT	KB851149.1	997897	[Clostridium] bolteae 90B8	Firmicutes	Clostridia	Clostridiales	Lachnospiraceae	-	Enterocloster
OBUX01000178.1	10906	10940	TTGTAATGGATGCTGTACTATTTTCTTTGGCATAA	TTGTAATGGATGCTGTACTATTTTCTTTGGCATAA	KB851149.1	997897	[Clostridium] bolteae 90B8	Firmicutes	Clostridia	Clostridiales	Lachnospiraceae	-	Enterocloster
OBUX01000178.1	31514	31546	ATTTCCATTGGCAGCGTATTGATTCGTTCAATC	ATTTCCATTGGCAGCGTATTGATTCGTTCAATC	JH376871.1	742735	[Clostridium] clostridioforme 2_1_49FAA	Firmicutes	Clostridia	Clostridiales	Lachnospiraceae	-	Enterocloster
OBUX01000178.1	29222	29190	GAGAGGTTCCACGAAGTCCTCTTTCATATCTGT	GAGAGGTTCCACGAAGTCCTCTTTCATATCTGT	KB851120.1	999403	[Clostridium] clostridioforme 90A1	Firmicutes	Clostridia	Clostridiales	Lachnospiraceae	-	Enterocloster
OBUX01000178.1	21290	21323	TTACATACAGGGCAAAATACTGGAAGGTTTTTCG	TTACATACAGGGCAAAATACTGGAAGGTTTTTCG	KB851034.1	999406	[Clostridium] clostridioforme 90A6	Firmicutes	Clostridia	Clostridiales	Lachnospiraceae	-	Enterocloster
OBUX01000178.1	6513	6547	CAGTTTTGACCGTCATAAAAATCATACCAGATACC	CAGTTTTGACCGTCATAAAAATCATACCAGATACC	KB851021.1	999408	[Clostridium] clostridioforme 90A8	Firmicutes	Clostridia	Clostridiales	Lachnospiraceae	-	Enterocloster
OBUX01000178.1	41442	41409	TATATCAGAGATTATGGAGGTTTGCAAGATGGAA	TATATCAGAGATTATGGAGGTTTGCAAGATGGAA	NZ_CP015399.2	1834196	Lachnoclostridium sp. YL32	Firmicutes	Clostridia	Clostridiales	Lachnospiraceae	-	Lachnoclostridium
OBUX01000178.1	3440	3473	TTTGCGGAGCTGTATTTTTTATACCTATTTTTAG	TTTGCGGAGCTGTATTTTTTATACCTATTTTTAG	NZ_CP015399.2	1834196	Lachnoclostridium sp. YL32	Firmicutes	Clostridia	Clostridiales	Lachnospiraceae	-	Lachnoclostridium
OBUX01000178.1	20964	20931	ACGGTTACACACCTACAAATAACCTAATAACGGA	ACGGTTACACACCTACAAATAACCTAATAACGGA	NZ_CP022464.2	208479	Enterocloster bolteae	Firmicutes	Clostridia	Clostridiales	Lachnospiraceae	-	Enterocloster
OBUX01000178.1	20683	20649	CAGAGGCCGAAAAGAACGCCCAGGCACAGCTTTAT	CAGAGGCAGAAAAGAACGCCCAGGCACAGCTTTAT	NZ_CP022464.2	208479	Enterocloster bolteae	Firmicutes	Clostridia	Clostridiales	Lachnospiraceae	-	Enterocloster
OGPH01000447.1	23037	23065	GCAGAATTTAAAAAGAACGGTGTTGAAAT	GCAGAATTTAAAAAGAACGGTGTTGAAAT	CVRS01000105.1	360807	Roseburia inulinivorans	Firmicutes	Clostridia	Clostridiales	Lachnospiraceae	-	Roseburia
OCPL01000001.1	2620	2587	CAGTTCCTCGCATCCTATGATGAACTTGAAATTA	CAGTTCCTCGCATCCTATGATGAACTTGAAATTA	ACII02000003.1	457412	Ruminococcus sp. 5_1_39BFAA	Firmicutes	Clostridia	Clostridiales	Ruminococcaceae	-	Ruminococcus
OLOG01000136.1	11522	11555	CAGTTCCTCGCATCCTATGATGAACTTGAAATTA	CAGTTCCTCGCATCCTATGATGAACTTGAAATTA	ACII02000003.1	457412	Ruminococcus sp. 5_1_39BFAA	Firmicutes	Clostridia	Clostridiales	Ruminococcaceae	-	Ruminococcus
OHAF01000127.1	54757	54790	CCAGCAGACTACTATCCGTACAATGCAGGCGAGT	CCAGCAGACTATTATCCGTACAATGCAGGCGAGT	ACII02000003.1	457412	Ruminococcus sp. 5_1_39BFAA	Firmicutes	Clostridia	Clostridiales	Ruminococcaceae	-	Ruminococcus
OKSB01000129.1	52163	52199	TCTGCTCTTCGGTCAGTTTTCTCGGGGCTCGTAAATT	TCTGCTCTTCTGTCAGTTTTCTCGGGGCTCGTAAATT	FP929053.1	657323	Ruminococcus sp. SR1/5	Firmicutes	Clostridia	Clostridiales	Ruminococcaceae	-	Ruminococcus
OKSB01000129.1	75980	76012	GATAGACGCTTTATGATTATTCATTATACTTTT	GATAGACGCTTTATGATTATTCATTATACTTTT	FP929053.1	657323	Ruminococcus sp. SR1/5	Firmicutes	Clostridia	Clostridiales	Ruminococcaceae	-	Ruminococcus
OKSB01000129.1	62717	62750	TCAGTTACGAATCCGGTCAATGTTGCTCTGTTTA	TCAGTTACGAATCCGGTCAATGTTGCTCTGTTTA	KE993343.1	1226324	Blautia sp. KLE 1732	Firmicutes	Clostridia	Clostridiales	Lachnospiraceae	-	Blautia
OOAZ01000115.1	19943	19907	TCTGCTCTTCGGTCAGTTTTCTCGGGGCTCGTAAATT	TCTGCTCTTCTGTCAGTTTTCTCGGGGCTCGTAAATT	FP929053.1	657323	Ruminococcus sp. SR1/5	Firmicutes	Clostridia	Clostridiales	Ruminococcaceae	-	Ruminococcus
OOAZ01000115.1	2233	2267	CAGGCAATGCTGGGCGTAGAAGCTGACGGACAGTT	CAGGCAATGCTGGGTGTAGAAGCTGACGGACAGTT	FP929053.1	657323	Ruminococcus sp. SR1/5	Firmicutes	Clostridia	Clostridiales	Ruminococcaceae	-	Ruminococcus
OOAZ01000115.1	73300	73268	GATAGACGCTTTATGATTATTCATTATACTTTT	GATAGACGCTTTATGATTATTCATTATACTTTT	FP929053.1	657323	Ruminococcus sp. SR1/5	Firmicutes	Clostridia	Clostridiales	Ruminococcaceae	-	Ruminococcus
OOAZ01000115.1	8667	8634	TCAGTTACGAATCCGGTCAATGTTGCTCTGTTTA	TCAGTTACGAATCCGGTCAATGTTGCTCTGTTTA	KE993343.1	1226324	Blautia sp. KLE 1732	Firmicutes	Clostridia	Clostridiales	Lachnospiraceae	-	Blautia
OGXR01000052.1	71916	71949	CATAGTAAATGGTATTTGTAATAGGGCTAACACC	CATAGTAGATGGTATTTGTAATAGGGCTAACACC	FP929053.1	657323	Ruminococcus sp. SR1/5	Firmicutes	Clostridia	Clostridiales	Ruminococcaceae	-	Ruminococcus
OGXR01000052.1	74806	74840	TTTTCAGGAAAGGCTGATACTGTGCAAATATTGTC	TTTTCAGGAAACGCTGATACTGTGCAAATATTGTC	LN913005.1	1737424	Blautia massiliensis	Firmicutes	Clostridia	Clostridiales	Lachnospiraceae	-	Blautia
QWCY01000602.1	52443	52478	ATAAAATACATCATTGTTGACGGTGAAGAGGTCCCT	ATAAAATACATCATTGTTGACGGTGAAGAGGTCCCT	FR899333.1	1262889	Eubacterium sp. CAG:38	Firmicutes	Clostridia	Clostridiales	Eubacteriaceae	-	Eubacterium
QWCY01000602.1	25815	25848	GAAAATACGTTAATGATATTGTTGATTCAATCAG	GAAAATACGTTAATGATATTATTGATTCAATCAG	FR899333.1	1262889	Eubacterium sp. CAG:38	Firmicutes	Clostridia	Clostridiales	Eubacteriaceae	-	Eubacterium
QWCY01000602.1	53005	53038	CACAATGCTTACGTAGAACTTAATTCCAATGGTA	CACAATGCTTACGTAGAACTTAATTCCAATGGTA	FR899333.1	1262889	Eubacterium sp. CAG:38	Firmicutes	Clostridia	Clostridiales	Eubacteriaceae	-	Eubacterium
QWCY01000602.1	26872	26838	AATTCTTTCGGTGGTTCTGAATATGCTTCTACGTC	AATTCTTTCGGCGGTTCTGAATATGCTTCTACGTC	FR899333.1	1262889	Eubacterium sp. CAG:38	Firmicutes	Clostridia	Clostridiales	Eubacteriaceae	-	Eubacterium
OGOJ01000204.1	51992	52027	CATTTCCAACGGACTTTGTGACGGCTTTTATGCCAT	CATTTCCAACGGACTTTGTGACGGCTTTTATGCCAT	CP001107.1	515619	[Eubacterium] rectale ATCC 33656	Firmicutes	Clostridia	Clostridiales	Lachnospiraceae	-	-
OGOJ01000204.1	36577	36543	AATCAAGTAATAGGATTTCTCCTGTGTTGCTGATT	AATCAAGTAATAGGATTTCTCCTGTGTTGCTAATT	DS996921.1	483218	[Bacteroides] pectinophilus ATCC 43243	Firmicutes	Clostridia	Clostridiales	-	-	-
OGOJ01000204.1	51992	52027	CATTTCCAACGGACTTTGTGACGGCTTTTATGCCAT	CATTTCCAACGGACTTTGTGACGGCTTTTATGCCAT	NC_012781.1	515619	[Eubacterium] rectale ATCC 33656	Firmicutes	Clostridia	Clostridiales	Lachnospiraceae	-	-
OISD01000036.1	53431	53396	CATTTCCAACGGACTTTGTGACGGCTTTTATGCCAT	CATTTCCAATGGACTTTGTGACGGCTTTTATGCCAT	CP001107.1	515619	[Eubacterium] rectale ATCC 33656	Firmicutes	Clostridia	Clostridiales	Lachnospiraceae	-	-
OISD01000036.1	18400	18368	ATAGTATACACGATTTTCTAATTTTTATCAAGA	ATAGTATACACGATTTTCTAATTTTTATCAAGA	FP929042.1	657318	[Eubacterium] rectale DSM 17629	Firmicutes	Clostridia	Clostridiales	Lachnospiraceae	-	-
OISD01000036.1	49789	49762	AAATCTCTCATAGTTGCGCCCCCTAACAA	AAATCTCTCATA-TTGCGCCCCCTAACAA	CP001107.1	515619	[Eubacterium] rectale ATCC 33656	Firmicutes	Clostridia	Clostridiales	Lachnospiraceae	-	-
OISD01000036.1	49789	49762	AAATCTCTCATAGTTGCGCCCCCTAACAA	AAATCTCTCATA-TTGCGCCCCCTAACAA	NC_012781.1	515619	[Eubacterium] rectale ATCC 33656	Firmicutes	Clostridia	Clostridiales	Lachnospiraceae	-	-
OISD01000036.1	53431	53396	CATTTCCAACGGACTTTGTGACGGCTTTTATGCCAT	CATTTCCAATGGACTTTGTGACGGCTTTTATGCCAT	NC_012781.1	515619	[Eubacterium] rectale ATCC 33656	Firmicutes	Clostridia	Clostridiales	Lachnospiraceae	-	-
QZME01000271.1	60491	60526	CATTTCCAACGGACTTTGTGACGGCTTTTATGCCAT	CATTTCCAACGGACTTTGTGACGGCTTTTATGCTAT	CP001107.1	515619	[Eubacterium] rectale ATCC 33656	Firmicutes	Clostridia	Clostridiales	Lachnospiraceae	-	-
QZME01000271.1	38381	38413	ATAGTATACACGATTTTCTAATTTTTATCAAGA	ATAGTATACACGATTTTCTAATTTTTATCAAGA	FP929042.1	657318	[Eubacterium] rectale DSM 17629	Firmicutes	Clostridia	Clostridiales	Lachnospiraceae	-	-
QZME01000271.1	50849	50882	CTTGTTAGCAGGGCACTACGAAATGGCTACTATG	CTTGTTAGCAGGGCACTACGAAACGGCTACTATG	FP929042.1	657318	[Eubacterium] rectale DSM 17629	Firmicutes	Clostridia	Clostridiales	Lachnospiraceae	-	-
QZME01000271.1	43739	43768	AAGAACAAATCTATCAAAGGAAGATATTCT	AAGAACAAATCTATCAAAGGAAGATGTTCT	CP001107.1	515619	[Eubacterium] rectale ATCC 33656	Firmicutes	Clostridia	Clostridiales	Lachnospiraceae	-	-
QZME01000271.1	43739	43768	AAGAACAAATCTATCAAAGGAAGATATTCT	AAGAACAAATCTATCAAAGGAAGATGTTCT	NC_012781.1	515619	[Eubacterium] rectale ATCC 33656	Firmicutes	Clostridia	Clostridiales	Lachnospiraceae	-	-
QZME01000271.1	60491	60526	CATTTCCAACGGACTTTGTGACGGCTTTTATGCCAT	CATTTCCAACGGACTTTGTGACGGCTTTTATGCTAT	NC_012781.1	515619	[Eubacterium] rectale ATCC 33656	Firmicutes	Clostridia	Clostridiales	Lachnospiraceae	-	-
OLQC01000300.1	4263	4229	GAAGCAGAGCATATGAGGGATATGGATAGAGATTA	GAAGCAGAGCATATGAGGGATATGGATAGAGATTA	DS996921.1	483218	[Bacteroides] pectinophilus ATCC 43243	Firmicutes	Clostridia	Clostridiales	-	-	-
OLNQ01000283.1	25158	25184	TTATCTGTGCTAGGAAATGCCATATCC	TTATCTGTGCTAGGAAATGCCATATCC	CP001104.1	515620	[Eubacterium] eligens ATCC 27750	Firmicutes	Clostridia	Clostridiales	Lachnospiraceae	-	Lachnospira
OLNQ01000283.1	20542	20516	TGAGCCAGTACCAGACACTAAGTATCA	TGAGCCAGTGCCAGACACTAAGTATCA	CP001104.1	515620	[Eubacterium] eligens ATCC 27750	Firmicutes	Clostridia	Clostridiales	Lachnospiraceae	-	Lachnospira
OLNQ01000283.1	25158	25184	TTATCTGTGCTAGGAAATGCCATATCC	TTATCTGTGCTAGGAAATGCCATATCC	NC_012778.1	515620	[Eubacterium] eligens ATCC 27750	Firmicutes	Clostridia	Clostridiales	Lachnospiraceae	-	Lachnospira
OMGL01000115.1	9199	9166	TCGCTGGCCAGAGGGCAGCCATGCGCACTGCATC	TCGCTGGCCAGAGGGCAGCCATGCGCACTGCATC	CP026548.1	853	Faecalibacterium prausnitzii	Firmicutes	Clostridia	Clostridiales	Ruminococcaceae	-	Faecalibacterium
OKSA01004061.1	9445	9423	CTAAAAAAGTAATAATAAATTAT	CTAAAAAAATAATAATAAATTAT	LAGK01000317.1	1491	Clostridium botulinum	Firmicutes	Clostridia	Clostridiales	Clostridiaceae	-	Clostridium
OAWF01000066.1	94312	94347	ATTGACCTATATGTTATATTGTGATAATATAATAAG	ATTGACCTATATGTTATATTGTGATAATATAATAAG	JH470429.1	665941	Coprobacillus sp. 3_3_56FAA	Firmicutes	Erysipelotrichia	Erysipelotrichales	Erysipelotrichaceae	-	Coprobacillus
OAWF01000066.1	94347	94312	CTTATCATATTATCACAATATAACATATAGGTCAAT	CTTATTATATTATCACAATATAACATATAGGTCAAT	JH599904.1	469597	Coprobacillus sp. 8_2_54BFAA	Firmicutes	Erysipelotrichia	Erysipelotrichales	Erysipelotrichaceae	-	Coprobacillus
OAWK01000124.1	21729	21763	TTGAGATGGGGCAAGACTATTGTCAAGATTGTGGA	TTGAGATGGGGCAAGACTATTGTCAAGATTGTGGA	KB851120.1	999403	[Clostridium] clostridioforme 90A1	Firmicutes	Clostridia	Clostridiales	Lachnospiraceae	-	Enterocloster
OAWK01000124.1	19640	19673	CAGCGGCCCCTTGAACGCATGGAATTATTTTTAG	CAGCGGCCCCTTGAACGCATGGAATTATTTTTAG	BAHU02000007.1	1232448	Clostridiales bacterium VE202-07	Firmicutes	Clostridia	Clostridiales	-	-	-
OBAE01000327.1	38892	38928	CACAGAGGTGCAAGGACTATCTGTCCCATGCTCTTGA	CACAGAGGTGCAAGGACTATCTGTCCCATGCTCTTGA	ACEP01000097.1	411469	Anaerobutyricum hallii DSM 3353	Firmicutes	Clostridia	Clostridiales	Lachnospiraceae	-	Anaerobutyricum
OBAE01000327.1	4511	4543	GACAGAATGAAAGCTGTACAGCTGGTATATTTT	GACAGAATGAAAGCTGTACAGCTGGTGTATTTT	NZ_LT907978.1	39488	Anaerobutyricum hallii	Firmicutes	Clostridia	Clostridiales	Lachnospiraceae	-	Anaerobutyricum
OBAE01000327.1	9424	9457	GAATACACAGCAATTATTGCAGATGAATTAAAAG	GAATACACAGCAATCATTGCAGATGAATTAAAAG	NZ_LT907978.1	39488	Anaerobutyricum hallii	Firmicutes	Clostridia	Clostridiales	Lachnospiraceae	-	Anaerobutyricum
OBAE01000327.1	9064	9096	ATGGCGGATATTGATGTTGTAAGCCATGTAGAT	ATGGCAGATATTGATGTTGTAAGCCATGTAGAT	NZ_LT907978.1	39488	Anaerobutyricum hallii	Firmicutes	Clostridia	Clostridiales	Lachnospiraceae	-	Anaerobutyricum
OBAE01000327.1	10035	10068	AGTAAAGAAGTACGGTTGCGATGGTGCGATCATT	AGTAAAGAAATACGGTTGCGATGGTGCGATCATT	NZ_LT907978.1	39488	Anaerobutyricum hallii	Firmicutes	Clostridia	Clostridiales	Lachnospiraceae	-	Anaerobutyricum
OBAE01000327.1	13174	13206	GATACCTCTATGTCTGCCAGAGTGGCAGAGAAA	GATACCTCTATGTCTGCCAGGGTGGCAGAGAAA	NZ_LT907978.1	39488	Anaerobutyricum hallii	Firmicutes	Clostridia	Clostridiales	Lachnospiraceae	-	Anaerobutyricum
OBHU01000164.1	53618	53587	TTTTGATTACGACAAAAATCGAAGCGTTCAAC	TTTTAATTACGACAAAAATCGAAGCGTTCAAC	FR896016.1	1262828	Clostridium sp. CAG:62	Firmicutes	Clostridia	Clostridiales	Clostridiaceae	-	Clostridium
OBIN01000015.1	24200	24229	ACAGCCGTCTTGATCTTGTCAGCATCACCC	ACAGCCGTCTTGATCTTGTCAGCATCACCC	AP011548.1	568703	Lactobacillus rhamnosus GG	Firmicutes	Bacilli	Lactobacillales	Lactobacillaceae	-	Lactobacillus
OBIN01000015.1	22229	22200	TTGACAAGTCAAAGTGCTCATACAAGTATG	TTGACAAGTCGAAGTGCTCATACAAGTATG	AP011548.1	568703	Lactobacillus rhamnosus GG	Firmicutes	Bacilli	Lactobacillales	Lactobacillaceae	-	Lactobacillus
OBIN01000015.1	20423	20394	TTATCCAGCAATGTTTGGCTATGGTGTTGT	TTATCCAGCAATGTTTGGCTATGGTATTGT	BBBQ01000045.1	1293592	Lactobacillus curvatus JCM 1096 = DSM 20019	Firmicutes	Bacilli	Lactobacillales	Lactobacillaceae	-	Lactobacillus
OBIN01000015.1	32479	32447	TGACATCATCACACACAAGGAGCCATACCAAGC	TGACATCATCACACACAAGGAGCCATACCAAGC	JVNI01000061.1	1597	Lactobacillus paracasei	Firmicutes	Bacilli	Lactobacillales	Lactobacillaceae	-	Lactobacillus
OBIN01000015.1	32710	32678	TGAATACGATTCAGACGGCACACAGTCCAGTGA	TGAATACGATTCAGACGGAACACAGTCCAGTGA	JVNI01000061.1	1597	Lactobacillus paracasei	Firmicutes	Bacilli	Lactobacillales	Lactobacillaceae	-	Lactobacillus
OBIN01000015.1	34726	34697	CATACCATAAGGAGTGGACGCAGTGGTGCG	CATACCATAAGGAGTGGACGCAGTAGTGCG	JVQV01000092.1	47715	Lactobacillus rhamnosus	Firmicutes	Bacilli	Lactobacillales	Lactobacillaceae	-	Lactobacillus
OBIN01000015.1	976	1004	CTGCTTCAATCTCAACACGCGGTTGATCG	CTGCTTCAATCTCAACACGTGGTTGATCG	JUMO01000098.1	47715	Lactobacillus rhamnosus	Firmicutes	Bacilli	Lactobacillales	Lactobacillaceae	-	Lactobacillus
OBIN01000015.1	22962	22991	TGTCAAACCCGACACTTCGCAGATTGGTTA	TGTCAAACCCGACACTTTGCAGATTGGTTA	JULF01000074.1	47715	Lactobacillus rhamnosus	Firmicutes	Bacilli	Lactobacillales	Lactobacillaceae	-	Lactobacillus
OBIN01000015.1	10474	10506	TAACCGAGTGACTGCCAAGCTCGTCATCGTGTG	TAACCGAGTGACTGCCAAGCTCATCATCGTGTG	AFYU01000143.1	1597	Lactobacillus paracasei	Firmicutes	Bacilli	Lactobacillales	Lactobacillaceae	-	Lactobacillus
OBIN01000015.1	975	1004	TCTGCTTCAATCTCAACACGCGGTTGATCG	TCTGCTTCAATCTCAACACGTGGTTGATCG	JNNV01000014.1	1300223	Lactobacillus rhamnosus K32	Firmicutes	Bacilli	Lactobacillales	Lactobacillaceae	-	Lactobacillus
OBIN01000015.1	20038	20010	AAGTTCAATTTCCGTGCGTTGTTCCGTGC	AAGTTCAATTTCCGTGCGTTGTTCCGTGC	AWTT01000034.1	1335616	Lactobacillus wasatchensis	Firmicutes	Bacilli	Lactobacillales	Lactobacillaceae	-	Lactobacillus
OBIN01000015.1	15589	15618	CGCCTCCTATGCGTATAGATTTTGGAAACC	CGCCTCCTATGCGTATAGATTTTGGAAACC	AWTT01000034.1	1335616	Lactobacillus wasatchensis	Firmicutes	Bacilli	Lactobacillales	Lactobacillaceae	-	Lactobacillus
OBIN01000015.1	24200	24229	ACAGCCGTCTTGATCTTGTCAGCATCACCC	ACAGCCGTCTTGATCTTGTCAGCATCACCC	NC_013198.1	568703	Lactobacillus rhamnosus GG	Firmicutes	Bacilli	Lactobacillales	Lactobacillaceae	-	Lactobacillus
OBIN01000015.1	22229	22200	TTGACAAGTCAAAGTGCTCATACAAGTATG	TTGACAAGTCGAAGTGCTCATACAAGTATG	NC_013198.1	568703	Lactobacillus rhamnosus GG	Firmicutes	Bacilli	Lactobacillales	Lactobacillaceae	-	Lactobacillus
OBIN01000015.1	2739	2767	TTGCCTACCCACCAGTCAAAACGTGAGGT	TTGCCTACCCACCAGTCAAAACGTGAGGT	NZ_CP006804.1	1380361	Lactobacillus rhamnosus DSM 14870	Firmicutes	Bacilli	Lactobacillales	Lactobacillaceae	-	Lactobacillus
OBIN01000015.1	19738	19767	CGTATTTTTCGGTCAAGTTCAGCCAACGTT	CGTATTTTTCGGTCAAGTTCAGCCAACGTT	NZ_CP014201.1	47715	Lactobacillus rhamnosus	Firmicutes	Bacilli	Lactobacillales	Lactobacillaceae	-	Lactobacillus
OBIN01000015.1	14616	14587	GAACAGCAGAAGACATCACAATCAACACTG	GAACAGCAGAAGACATCACAATCAACACTG	NZ_CP014201.1	47715	Lactobacillus rhamnosus	Firmicutes	Bacilli	Lactobacillales	Lactobacillaceae	-	Lactobacillus
OBIN01000015.1	7946	7917	GCAATTTAATTTATAACCCAAGTTTATCAC	GCAAATTAATTTATAACCCAAGTTTATCAC	NZ_CP014985.1	1597	Lactobacillus paracasei	Firmicutes	Bacilli	Lactobacillales	Lactobacillaceae	-	Lactobacillus
OBIN01000015.1	10506	10474	CACACGATGACGAGCTTGGCAGTCACTCGGTTA	CACACGATGATGAGCTTGGCAGTCACTCGGTTA	NZ_CP016355.1	47714	Lactobacillus paracasei subsp. paracasei	Firmicutes	Bacilli	Lactobacillales	Lactobacillaceae	-	Lactobacillus
OBIN01000015.1	10669	10702	CCTCTGCCCAGTCACCAATCGTGTATCCAAAAAA	CCTCTGTCCAGTCACCAATCGTGTATCCAAAAAA	NZ_CP016355.1	47714	Lactobacillus paracasei subsp. paracasei	Firmicutes	Bacilli	Lactobacillales	Lactobacillaceae	-	Lactobacillus
OBIN01000015.1	24608	24576	CAGGAGGAACCATCATGGCAGAAGAAACACAAA	CAGGAGGAACCATCATGGCAGAAGAAACACAAA	NZ_CP016355.1	47714	Lactobacillus paracasei subsp. paracasei	Firmicutes	Bacilli	Lactobacillales	Lactobacillaceae	-	Lactobacillus
OBIN01000015.1	32479	32447	TGACATCATCACACACAAGGAGCCATACCAAGC	TGACATCATCACACACAAGGAGCCATACCAAGC	NZ_CP016355.1	47714	Lactobacillus paracasei subsp. paracasei	Firmicutes	Bacilli	Lactobacillales	Lactobacillaceae	-	Lactobacillus
OBIN01000015.1	2256	2285	ACCTCAACCTTCTCAGCATCGCTTAGACTT	ACCTCAACCTTCTCAGCATCGCTTAGACTT	NZ_CP016355.1	47714	Lactobacillus paracasei subsp. paracasei	Firmicutes	Bacilli	Lactobacillales	Lactobacillaceae	-	Lactobacillus
OBIN01000015.1	24200	24229	ACAGCCGCCTTGATCTTGTCAGCATCACCC	ACAGCCGTCTTGATCTTGTCAGCATCACCC	NZ_CP016355.1	47714	Lactobacillus paracasei subsp. paracasei	Firmicutes	Bacilli	Lactobacillales	Lactobacillaceae	-	Lactobacillus
OBIN01000015.1	22962	22991	TGTCAAACCCGACACTTTGCAGATTGGTTA	TGTCAAACCCGACACTTTGCAGATTGGTTA	NZ_CP016355.1	47714	Lactobacillus paracasei subsp. paracasei	Firmicutes	Bacilli	Lactobacillales	Lactobacillaceae	-	Lactobacillus
OBIN01000015.1	20394	20423	ACAACACCATAGCCAAACATTGCTGGATAA	ACAATACCATAGCCAAACATTGCTGGATAA	NZ_CP026116.1	1293592	Lactobacillus curvatus JCM 1096 = DSM 20019	Firmicutes	Bacilli	Lactobacillales	Lactobacillaceae	-	Lactobacillus
OBIN01000015.1	19271	19308	CTTCCCATTGCTGATTGGAATGGTGCGATGTTTGCTGT	CTTCCCATTGCTGATTGGAATGGTGCGATGTTTGCTGT	NZ_CP029538.1	1597	Lactobacillus paracasei	Firmicutes	Bacilli	Lactobacillales	Lactobacillaceae	-	Lactobacillus
OBIN01000015.1	15573	15544	TTCGCAGACGTTGAGAATAATGAATATCAG	TTCACAGACGTTGAGAATAATGAATATCAG	NZ_CP029546.1	1597	Lactobacillus paracasei	Firmicutes	Bacilli	Lactobacillales	Lactobacillaceae	-	Lactobacillus
OBIN01000015.1	27830	27801	ACATGAGCAACCAAGAACGTATTCAGACAA	ACATGAGCAACCAAGAACGCATTCAGACAA	NZ_CP031003.1	28038	Lactobacillus curvatus	Firmicutes	Bacilli	Lactobacillales	Lactobacillaceae	-	Lactobacillus
OBIN01000015.1	19368	19336	CAAAAAACTCAATGCCGCATTTGGAGGTGGTAG	CAAGAAACTCAATGCCGCATTTGGAGGTGGTAG	NZ_CP031003.1	28038	Lactobacillus curvatus	Firmicutes	Bacilli	Lactobacillales	Lactobacillaceae	-	Lactobacillus
OBJZ01000158.1	32787	32825	ATTTCTTAGGTTGTATACAGATGTTGTTGAGATTTGTAA	ATTTCTTAGGTTGTATACAGATGTTGTTGAGATTTGTAA	AZMK01000254.1	1403932	Veillonella sp. DORA_A_3_16_22	Firmicutes	Negativicutes	Veillonellales	Veillonellaceae	-	Veillonella
OBJZ01000158.1	32786	32828	CATTTCTTAGGTTGTATACAGATGTTGTTGAGATTTGTAACAG	CATTTCTTAGGTTGTATACAGATGTTGTTGAGATTTGTAACAG	KQ960798.1	29466	Veillonella parvula	Firmicutes	Negativicutes	Veillonellales	Veillonellaceae	-	Veillonella
OJNH01000001.1	165820	165802	TTTTAATTTATCTTCATTA	TTTTAATTTATCTTCATTA	JYPH01000020.1	1396	Bacillus cereus	Firmicutes	Bacilli	Bacillales	Bacillaceae	-	Bacillus
OBUR01000128.1	32256	32227	ATTGTAATTTTTTTATTTAAATATTTTTCT	ATTGTAATTTTTTTATTTAAATATTTTTCT	CP009557.1	1502	Clostridium perfringens	Firmicutes	Clostridia	Clostridiales	Clostridiaceae	-	Clostridium
OBUR01000128.1	32256	32227	ATTGTAATTTTTTTATTTAAATATTTTTCT	ATTGTAATTTTTTTATTTAAATATTTTTCT	NZ_CP009557.1	1502	Clostridium perfringens	Firmicutes	Clostridia	Clostridiales	Clostridiaceae	-	Clostridium
OBWE01000218.1	36438	36471	CATACGCTAAATTAGCAACCTTGTACACCATCAA	CATACGCTAAATTGGCAACCTTGTACACCATCAA	BAIH01000001.1	1232459	Oscillospiraceae bacterium VE202-24	Firmicutes	Clostridia	Clostridiales	Oscillospiraceae	-	-
OBWE01000218.1	35448	35481	GGCCCCGTGCCGATTTTGAACCATGCGGCGGGGC	GGCCCCGTGCCGATTTTGAACCATGCGGCGGGGC	JH590866.1	658087	Lachnospiraceae bacterium 7_1_58FAA	Firmicutes	Clostridia	Clostridiales	Lachnospiraceae	-	-
OCHM01000181.1	7516	7487	CACAACAGATGACTACAAGGAAGCAGCACC	CACAACAGACGACTACAAGGAAGCAGCACC	ACFY01000002.1	622312	Roseburia inulinivorans DSM 16841	Firmicutes	Clostridia	Clostridiales	Lachnospiraceae	-	Roseburia
OCHM01000181.1	21976	21947	AGGAGGCGCAGAGAACACAGCCACACAGGT	AGGAGGCGCAGAGAACACAGCCACACAGGT	ACFY01000002.1	622312	Roseburia inulinivorans DSM 16841	Firmicutes	Clostridia	Clostridiales	Lachnospiraceae	-	Roseburia
OCHM01000181.1	28167	28199	AAATCTACGCCAGTCTCGATGGAAGTGCAGGCC	AAATCTACGCCAGTCTCGATGGAAGTGCAGGCC	FP929053.1	657323	Ruminococcus sp. SR1/5	Firmicutes	Clostridia	Clostridiales	Ruminococcaceae	-	Ruminococcus
OCHM01000181.1	32300	32332	TGCATGCTGCCACTGCCTGGCTTCCGCCTGTTC	TGCATGCTGCCACTGCCTGGCTTCCGCCTGTTC	FP929053.1	657323	Ruminococcus sp. SR1/5	Firmicutes	Clostridia	Clostridiales	Ruminococcaceae	-	Ruminococcus
OCHM01000181.1	38524	38557	CTATTTTTGGTACGTAGAATTTGATATCTATGGC	CTATTTTTGGTACGTAGAATTTGATATCTATGGC	FP929053.1	657323	Ruminococcus sp. SR1/5	Firmicutes	Clostridia	Clostridiales	Ruminococcaceae	-	Ruminococcus
OCHM01000181.1	46217	46250	TCATTTCGCCATGGTCCTGGGAGGGCGGATGTCT	TCATTTCGCCATGGTCCTGGGAGGGCGGATGTCT	FP929053.1	657323	Ruminococcus sp. SR1/5	Firmicutes	Clostridia	Clostridiales	Ruminococcaceae	-	Ruminococcus
OCHM01000181.1	33176	33143	GCAATGCTGCCATTCGCGGCGGCCGCACTTGCAA	GCAATGCTGCCATTCGCGGCGGCCGCACTTGCAA	FP929053.1	657323	Ruminococcus sp. SR1/5	Firmicutes	Clostridia	Clostridiales	Ruminococcaceae	-	Ruminococcus
OCHM01000181.1	45081	45110	TCAGCTGGTCTCCGTCTTCTGTGAAGTACG	TCAGCTGGTCTCCGTCTTCTGTGAAGTACG	DS264278.1	411463	Eubacterium ventriosum ATCC 27560	Firmicutes	Clostridia	Clostridiales	Eubacteriaceae	-	Eubacterium
OCHM01000181.1	589	623	CACGGGCAGTATGGATAGATCTCTCTGTCTTTTCT	CACGGGCAGTATGGATAGATCTCTCTGTCTTTTCT	LN913005.1	1737424	Blautia massiliensis	Firmicutes	Clostridia	Clostridiales	Lachnospiraceae	-	Blautia
OCHM01000181.1	17323	17355	GGCCAGGTGGATTCCTGGCAGCAGTTCTCTGAT	GGCCAGGTGGATTCCTGGCAGCAGTTCTCTGAT	LN913005.1	1737424	Blautia massiliensis	Firmicutes	Clostridia	Clostridiales	Lachnospiraceae	-	Blautia
OCHM01000181.1	16293	16327	AATTCAACCTGAGCCACGGCGAGTACATATTCCTT	AATTCAACCTGAGCCACGGCGAGTACATATTCCTT	LN913005.1	1737424	Blautia massiliensis	Firmicutes	Clostridia	Clostridiales	Lachnospiraceae	-	Blautia
OCHM01000181.1	29933	29965	GTTCCGGCCACGATTCCCATCGCGGATCCGTTG	GTTCCGGCCACGATTCCCATCGCGGATCCGTTG	LN913005.1	1737424	Blautia massiliensis	Firmicutes	Clostridia	Clostridiales	Lachnospiraceae	-	Blautia
OCHM01000181.1	31143	31176	AGCGGACCTCCGGTCATCTTCATCTCATCCAGGA	AGCGGACCTCCGGTCATCTTCATCTCATCCAGGA	LN913005.1	1737424	Blautia massiliensis	Firmicutes	Clostridia	Clostridiales	Lachnospiraceae	-	Blautia
OCHM01000181.1	24321	24354	CGCCATTCGCGGCCTATTTTTACCAAGGGGTAAG	CGCCATTCGCGGCCTATTTTTACCAAGGGGTAAG	LN913005.1	1737424	Blautia massiliensis	Firmicutes	Clostridia	Clostridiales	Lachnospiraceae	-	Blautia
OCHM01000181.1	41396	41428	GAGGATTGCCGGGAAGGATGCCTCTGGATTGTA	GAGGATTGCCGGGAAGGATGCCTCTGGATTGTA	LN913005.1	1737424	Blautia massiliensis	Firmicutes	Clostridia	Clostridiales	Lachnospiraceae	-	Blautia
OCHM01000181.1	31143	31176	AGCGGGCCTCCGGTCATCTTCATCTCATCCAGGA	AGCGGACCTCCGGTCATCTTCATCTCATCCAGGA	LN913005.1	1737424	Blautia massiliensis	Firmicutes	Clostridia	Clostridiales	Lachnospiraceae	-	Blautia
OCHM01000181.1	25614	25581	GATTGCCGGAGCGACACCGCTCACAGAGGTAACC	GATTGCCGGAGCGACACCGCTCACAGAGGTAACC	LN913005.1	1737424	Blautia massiliensis	Firmicutes	Clostridia	Clostridiales	Lachnospiraceae	-	Blautia
OCHM01000181.1	42461	42494	TGATCTTGCCGATCACTTCGTCGCGGTCATGGTT	TGATCTTGCCGATCACTTCGTCGCGGTCATGGTT	LN913005.1	1737424	Blautia massiliensis	Firmicutes	Clostridia	Clostridiales	Lachnospiraceae	-	Blautia
OCHM01000181.1	47363	47395	CAGGAGGATTGTGTCCTGGCTTCGATCATCGAT	CAGGAGGATTGTGTCCTGGCTTCGATCATCGAT	LN913005.1	1737424	Blautia massiliensis	Firmicutes	Clostridia	Clostridiales	Lachnospiraceae	-	Blautia
OCHM01000181.1	45604	45638	GCTCAGGTCATCCCCGGATGGGAACTTCAAATTCT	GCTCAGGTCATCCCCGGATGGGAACTTCAAATTCT	LN913005.1	1737424	Blautia massiliensis	Firmicutes	Clostridia	Clostridiales	Lachnospiraceae	-	Blautia
OCHM01000181.1	47321	47292	GATCACATACATCAATCAGATCATCGCCCA	GATCACATACATCAATCAGATCATCGCCCA	CP001107.1	515619	[Eubacterium] rectale ATCC 33656	Firmicutes	Clostridia	Clostridiales	Lachnospiraceae	-	-
OCHM01000181.1	47321	47292	GATCACATACATCAATCAGATCATCGCCCA	GATCACATACATCAATCAGATCATCGCCCA	NC_012781.1	515619	[Eubacterium] rectale ATCC 33656	Firmicutes	Clostridia	Clostridiales	Lachnospiraceae	-	-
OCPK01000002.1	6362	6391	AGAAATCACATACAAGCTGCTATATGTTGG	AGAAATCACATACAAGTTGCTATATGTTGG	CP002034.1	712961	Lactobacillus salivarius CECT 5713	Firmicutes	Bacilli	Lactobacillales	Lactobacillaceae	-	Lactobacillus
OCPK01000002.1	23963	23992	TAACGTTGTAGCGTTTCTATACCGGCCAGA	TAACGTTGTAGCGTTTCTATACCGGCCAGA	CP002034.1	712961	Lactobacillus salivarius CECT 5713	Firmicutes	Bacilli	Lactobacillales	Lactobacillaceae	-	Lactobacillus
OCPK01000002.1	13184	13213	AGAGGTAACGGACAATATGGTTACTTGCCA	AGAGGCAACGGACAATATGGTTACTTGCCA	JUQA01000099.1	1624	Lactobacillus salivarius	Firmicutes	Bacilli	Lactobacillales	Lactobacillaceae	-	Lactobacillus
OCPK01000002.1	28095	28124	GAGGAGGAAGAAAACAATGGAATTGATGGA	GAGGAGGAAGAAACCAATGGAATTGATGGA	JUQA01000099.1	1624	Lactobacillus salivarius	Firmicutes	Bacilli	Lactobacillales	Lactobacillaceae	-	Lactobacillus
OCPK01000002.1	28315	28344	CTAGAACCATTTAAAGATAAAACAACTAGA	CTAGAACCATTTAAAGATAAAACAACTAGA	JUQA01000099.1	1624	Lactobacillus salivarius	Firmicutes	Bacilli	Lactobacillales	Lactobacillaceae	-	Lactobacillus
OCPK01000002.1	25737	25697	ATATACATTTGACGGATCCATTTCTTCAGTTGAATTATTTG	ATATACATTTGATGGATCCATTTCTTCAGTTGAATTATTTG	JUQA01000051.1	1624	Lactobacillus salivarius	Firmicutes	Bacilli	Lactobacillales	Lactobacillaceae	-	Lactobacillus
OCPK01000002.1	6944	6979	ATCGTGCTTGATCAACGAGTTAATCGCACGGTTAGC	ATCGTGCTTGATCAACGAGTTAATCGCACGGTTAGC	AZEQ01000030.1	1423771	Lactobacillus mucosae DSM 13345	Firmicutes	Bacilli	Lactobacillales	Lactobacillaceae	-	Lactobacillus
OCPK01000002.1	37497	37468	CAAGTTTTGCTTTAAGCTCCTCTACTTCCT	CAAGTTTAGCTTTAAGCTCCTCTACTTCCT	AICL01000003.1	1108963	Lactobacillus salivarius SMXD51	Firmicutes	Bacilli	Lactobacillales	Lactobacillaceae	-	Lactobacillus
OCPM01000181.1	4456	4488	TGACATCATCACACACAAGGAGCCATACCAAGC	TGACATCATCACACACAAGGAGCCATACCAAGC	JVNI01000061.1	1597	Lactobacillus paracasei	Firmicutes	Bacilli	Lactobacillales	Lactobacillaceae	-	Lactobacillus
OCPM01000181.1	4225	4257	TGAATACGATTCAGACGGCACACAGTCCAGTGA	TGAATACGATTCAGACGGCACACAGTCCAGTGA	JVNI01000061.1	1597	Lactobacillus paracasei	Firmicutes	Bacilli	Lactobacillales	Lactobacillaceae	-	Lactobacillus
OCPM01000181.1	23736	23765	ACTAAACTCATCACCTTGGTAGTCGCCTTC	ACTAAACTCATCACCTTGGTAGTCGCCTTC	JVQV01000092.1	47715	Lactobacillus rhamnosus	Firmicutes	Bacilli	Lactobacillales	Lactobacillaceae	-	Lactobacillus
OCPM01000181.1	16879	16908	TATTTCTCCGGTATTTGGAGCCTTATTCAA	TATTTCTCCGGTATTTGGAGCCTTATTCAA	JVJA01000309.1	47715	Lactobacillus rhamnosus	Firmicutes	Bacilli	Lactobacillales	Lactobacillaceae	-	Lactobacillus
OCPM01000181.1	11743	11772	TTGAACACCGTCGCTTATGAAAATCACAGT	TTGAACACCGTCGCTTATGAAAATCACAGT	JVJA01000309.1	47715	Lactobacillus rhamnosus	Firmicutes	Bacilli	Lactobacillales	Lactobacillaceae	-	Lactobacillus
OCPM01000181.1	1345	1374	AACGCATCATTGATTACAACCGGGAACAGT	AACGCATCATTGATTACAACAGGGAACAGT	JVJA01000309.1	47715	Lactobacillus rhamnosus	Firmicutes	Bacilli	Lactobacillales	Lactobacillaceae	-	Lactobacillus
OCPM01000181.1	17185	17214	TCAGCTTGGAACAATATAAAGTCTATTGTG	TCAGCTTGGAGCAATATAAAGTCTATTGTG	JULF01000074.1	47715	Lactobacillus rhamnosus	Firmicutes	Bacilli	Lactobacillales	Lactobacillaceae	-	Lactobacillus
OCPM01000181.1	22931	22899	TAACCGAGTGACTGCCAAGCTCGTCATCGTGTG	TAACCGAGTGACTGCCAAGCTCGTCATCATGTG	AFYU01000143.1	1597	Lactobacillus paracasei	Firmicutes	Bacilli	Lactobacillales	Lactobacillaceae	-	Lactobacillus
OCPM01000181.1	13900	13871	TAGGCGACTGATGACAAGTCTCTTATGCTG	TAGGCGACTGATGACAAGTCTCTTATGCTG	NZ_CP014201.1	47715	Lactobacillus rhamnosus	Firmicutes	Bacilli	Lactobacillales	Lactobacillaceae	-	Lactobacillus
OCPM01000181.1	8272	8301	TACCAAGCCTGATGGCGATGCCATTCAAGA	TACCAAGCCTGATGGCGATGCCATTCAAGA	NZ_CP014201.1	47715	Lactobacillus rhamnosus	Firmicutes	Bacilli	Lactobacillales	Lactobacillaceae	-	Lactobacillus
OCPM01000181.1	16788	16759	AGTAAGCAAATCAATGACAATAAGAATGGG	AGTAAGCAAATCAATGACGATAAGAATGGG	NZ_CP014201.1	47715	Lactobacillus rhamnosus	Firmicutes	Bacilli	Lactobacillales	Lactobacillaceae	-	Lactobacillus
OCPM01000181.1	11854	11825	ATCATCGTCTTCAAATCCGCAAGTGTTACC	ATCATCGTCTTCAAATCCGCAAGTGTTACC	NZ_CP014201.1	47715	Lactobacillus rhamnosus	Firmicutes	Bacilli	Lactobacillales	Lactobacillaceae	-	Lactobacillus
OCPM01000181.1	18745	18713	TGGTGTCGGTATAGTATTCAGGATCAGCTGGGT	TGGTGTCGGCATAGTATTCAGGATCAGCTGGGT	NZ_CP016355.1	47714	Lactobacillus paracasei subsp. paracasei	Firmicutes	Bacilli	Lactobacillales	Lactobacillaceae	-	Lactobacillus
OCPM01000181.1	22899	22931	CACACGATGACGAGCTTGGCAGTCACTCGGTTA	CACATGATGACGAGCTTGGCAGTCACTCGGTTA	NZ_CP016355.1	47714	Lactobacillus paracasei subsp. paracasei	Firmicutes	Bacilli	Lactobacillales	Lactobacillaceae	-	Lactobacillus
OCPM01000181.1	22736	22703	CCTCTGCCCAGTCACCAATCGTGTATCCAAAAAA	CCTCTGCCCAGTCACCAATCGTGTATCCCAAAAA	NZ_CP016355.1	47714	Lactobacillus paracasei subsp. paracasei	Firmicutes	Bacilli	Lactobacillales	Lactobacillaceae	-	Lactobacillus
OCPM01000181.1	4456	4488	TGACATCATCACACACAAGGAGCCATACCAAGC	TGACATCATCACACACAAGGAGCCATACCAAGC	NZ_CP016355.1	47714	Lactobacillus paracasei subsp. paracasei	Firmicutes	Bacilli	Lactobacillales	Lactobacillaceae	-	Lactobacillus
OCPM01000181.1	37799	37770	TAGCGCTTAATCAATTCAGCTTTGAAGTCG	TAGCGCGTAATCAATTCAGCTTTGAAGTCG	NZ_CP016355.1	47714	Lactobacillus paracasei subsp. paracasei	Firmicutes	Bacilli	Lactobacillales	Lactobacillaceae	-	Lactobacillus
OCPM01000181.1	19248	19277	GATGATACTGAAGGATAATAGCGCATTGTC	GATGATACTGAAGGATAATAGCGCATTGTC	NZ_CP029536.1	1597	Lactobacillus paracasei	Firmicutes	Bacilli	Lactobacillales	Lactobacillaceae	-	Lactobacillus
OCPM01000181.1	12095	12060	GTCAGCAAAATCATCGAAGTCATTAGACTTGAACGT	GTCAGCAAAATCATCGAAGTCATTAGACTTAAACGT	NZ_CP029538.1	1597	Lactobacillus paracasei	Firmicutes	Bacilli	Lactobacillales	Lactobacillaceae	-	Lactobacillus
OCPM01000181.1	16879	16908	TATTTCTCCGGTATTTGGAGCCTTATTCAA	TATTTCTCCGGTATTTGGAGCCTTATTCAA	NZ_LS991421.1	57037	Lactobacillus zeae	Firmicutes	Bacilli	Lactobacillales	Lactobacillaceae	-	Lactobacillus
OCPM01000181.1	11743	11772	TTGAACACCGTCGCTTATGAAAATCACAGT	TTGAACACCGTCGCTTATGAAAATCACAGT	NZ_LS991421.1	57037	Lactobacillus zeae	Firmicutes	Bacilli	Lactobacillales	Lactobacillaceae	-	Lactobacillus
OCPM01000181.1	1345	1374	AACGCATCATTGATTACAACCGGGAACAGT	AACGCATCATTGATTACAACAGGGAACAGT	NZ_LS991421.1	57037	Lactobacillus zeae	Firmicutes	Bacilli	Lactobacillales	Lactobacillaceae	-	Lactobacillus
OFMM01000128.1	35711	35740	ATTCATCCGGTATCTTCCCGACGATCAACA	ATTCATCCGGCATCTTCCCGACGATCAACA	FP929050.1	718255	Roseburia intestinalis XB6B4	Firmicutes	Clostridia	Clostridiales	Lachnospiraceae	-	Roseburia
OFMM01000128.1	32104	32075	AACACCTCTGCAACAAATTGCAACATTTTT	AACACCTCTGCAACAAATTGCAACATTTTT	GG692714.1	536231	Roseburia intestinalis L1-82	Firmicutes	Clostridia	Clostridiales	Lachnospiraceae	-	Roseburia
OGPB01000070.1	38378	38345	AGGAGATGCCGCCACTAAGGTTAAAACTTTCACT	AGGAAATGCCGCCACTAAGGTTAAAACTTTCACT	ACII02000003.1	457412	Ruminococcus sp. 5_1_39BFAA	Firmicutes	Clostridia	Clostridiales	Ruminococcaceae	-	Ruminococcus
OGPT01000249.1	29583	29556	ATGTGGGTATAGCCTATGTGGTTACCGG	ATGTGGGTATAGCCTATGGGGTTACCGG	NZ_AP018536.1	2109691	Lachnospiraceae bacterium GAM79	Firmicutes	Clostridia	Clostridiales	Lachnospiraceae	-	-
OGQN01000404.1	33648	33680	CTTGCTCTCCTTTGGCTTGTCCTCCTTGCGCTT	CTTGCTCTCCTTTGGCTTGTCCTCCTTGCGCTT	HF988137.1	1263000	Firmicutes bacterium CAG:110	Firmicutes	-	-	-	-	-
OGRC01000760.1	7396	7428	AGGTTGACCTTCCAGAAGCGGTCGGCGTAGGGG	AGGTTGACCTTCCAGAAGCGGTCGGCGTAGGGG	CP002547.1	645991	Syntrophobotulus glycolicus DSM 8271	Firmicutes	Clostridia	Clostridiales	Peptococcaceae	-	Syntrophobotulus
OGRC01000760.1	806	773	TTCGGCTGGCGAACGGTCCTGAACGAGTACCGGA	TTCGGCTGGCGAACGGTCCTGAACGAATACCGGA	CP002547.1	645991	Syntrophobotulus glycolicus DSM 8271	Firmicutes	Clostridia	Clostridiales	Peptococcaceae	-	Syntrophobotulus
OGRC01000760.1	7396	7428	AGGTTGACCTTCCAGAAGCGGTCGGCGTAGGGG	AGGTTGACCTTCCAGAAGCGGTCGGCGTAGGGG	NC_015172.1	645991	Syntrophobotulus glycolicus DSM 8271	Firmicutes	Clostridia	Clostridiales	Peptococcaceae	-	Syntrophobotulus
OGRC01000760.1	806	773	TTCGGCTGGCGAACGGTCCTGAACGAGTACCGGA	TTCGGCTGGCGAACGGTCCTGAACGAATACCGGA	NC_015172.1	645991	Syntrophobotulus glycolicus DSM 8271	Firmicutes	Clostridia	Clostridiales	Peptococcaceae	-	Syntrophobotulus
OGRU01000494.1	30413	30377	AAAACAAGAAAAATGATAGGATTTGAAAACATTACAA	AAAACAAGAAAAATGATAGGATTTAAAAACATTACAA	DS996841.1	518637	Holdemanella biformis DSM 3989	Firmicutes	Erysipelotrichia	Erysipelotrichales	Erysipelotrichaceae	-	Holdemanella
OGXA01000147.1	9420	9452	GCAAAGCTCGCAATGCGGTGACGCACCAGCTCA	GCAAAGCTTGCAATGCGGTGACGCACCAGCTCA	NZ_CP023819.1	853	Faecalibacterium prausnitzii	Firmicutes	Clostridia	Clostridiales	Ruminococcaceae	-	Faecalibacterium
OGXT01000380.1	28540	28514	CACGGTTGACTGATAGATGTGTCGATA	CACGGTTGACTGATAGATGTGTCGATA	NZ_AP018536.1	2109691	Lachnospiraceae bacterium GAM79	Firmicutes	Clostridia	Clostridiales	Lachnospiraceae	-	-
OGXT01000382.1	47129	47160	TTAAGTTCCTCATTTGTTGCTCTGCACTCCCC	TTAAGTTCCTCATTTGTTGCTCTGCACTCCCC	FR896016.1	1262828	Clostridium sp. CAG:62	Firmicutes	Clostridia	Clostridiales	Clostridiaceae	-	Clostridium
OGXT01000382.1	52171	52140	TCGAAACTTTATGGACACAAAAGACATGAACA	TCGAAACTTTATGGACACAAAAGACATGAACA	FR896016.1	1262828	Clostridium sp. CAG:62	Firmicutes	Clostridia	Clostridiales	Clostridiaceae	-	Clostridium
OGZD01000357.1	38346	38379	TTATGCTAACATAGTTAAAGAAAAATCTATTCAA	TTATGCTAACATAGTTAAAGAAAAATCTATTCAA	KB899571.1	1122217	Megamonas rupellensis DSM 19944	Firmicutes	Negativicutes	Selenomonadales	Selenomonadaceae	-	Megamonas
OGZI01000364.1	20096	20131	GCATACTTTGCGTCCGTCTGTGCCAGCTCTACATCT	GCATACTTCGCGTCCGTCTGTGCCAGCTCTACATCT	CP003040.1	585394	Roseburia hominis A2-183	Firmicutes	Clostridia	Clostridiales	Lachnospiraceae	-	Roseburia
OGZI01000364.1	56733	56762	ATTCATCCGGTATCTTCCCGACGATCAACA	ATTCATCCGGTATCTTCCCGACGATCAACA	FP929050.1	718255	Roseburia intestinalis XB6B4	Firmicutes	Clostridia	Clostridiales	Lachnospiraceae	-	Roseburia
OGZI01000364.1	58116	58145	CAGTTATTTTTATTAAACCATTTACCACTT	CAGTTATTTTTATTAAACCATTTACCACTT	FP929050.1	718255	Roseburia intestinalis XB6B4	Firmicutes	Clostridia	Clostridiales	Lachnospiraceae	-	Roseburia
OGZI01000364.1	56799	56771	TTCAAAGTTATGATCGACATGTTGCAGCC	TTCAAAGTTATGATCGACATGTTGCAGCC	FP929050.1	718255	Roseburia intestinalis XB6B4	Firmicutes	Clostridia	Clostridiales	Lachnospiraceae	-	Roseburia
OGZI01000364.1	52774	52745	AACACCTCTGCAACAAATTGCAACATTTTT	AACACCTCTGCAACAAATTGCAACATTTTT	GG692714.1	536231	Roseburia intestinalis L1-82	Firmicutes	Clostridia	Clostridiales	Lachnospiraceae	-	Roseburia
OGZI01000364.1	20096	20131	GCATACTTTGCGTCCGTCTGTGCCAGCTCTACATCT	GCATACTTCGCGTCCGTCTGTGCCAGCTCTACATCT	NC_015977.1	585394	Roseburia hominis A2-183	Firmicutes	Clostridia	Clostridiales	Lachnospiraceae	-	Roseburia
OHAA01000080.1	33191	33157	GAGACCTGTTTCCCCAATAGGGTCTGACTGCTGGG	GAGACTTGTTTCCCCAATAGGGTCTGACTGCTGGG	KE992354.1	649724	Clostridium sp. ATCC BAA-442	Firmicutes	Clostridia	Clostridiales	Clostridiaceae	-	Clostridium
OHAC01000462.1	14723	14756	TCGATCAGGAGCGGTTGAAGGATCCCCAGAAGCT	TCGATCAGGAGCGGTTGAAGGATCCCCAGAAGCT	FP929053.1	657323	Ruminococcus sp. SR1/5	Firmicutes	Clostridia	Clostridiales	Ruminococcaceae	-	Ruminococcus
OHAC01000462.1	10138	10104	TCCCGGCTAAAAGCATCGAAAGGGGAGGATACCAG	TCCCGGCTAAAAGCATCGAAAGGGGAGGATACCAG	FP929053.1	657323	Ruminococcus sp. SR1/5	Firmicutes	Clostridia	Clostridiales	Ruminococcaceae	-	Ruminococcus
OHAC01000462.1	42180	42148	GGTAAAGATAGTGGCCAGGAAAAAGGCGGATAT	GGTAAAGATAGTGGCCAGGAAAAAGGCGGATAT	LN913005.1	1737424	Blautia massiliensis	Firmicutes	Clostridia	Clostridiales	Lachnospiraceae	-	Blautia
OIFK01000160.1	5206	5172	AATAAGGTCGTAAACTTGTTGGTAACTATCTTTTA	AATAAGGTCGTAAACTTGTTGGTAACTATCTTTTA	AHLA01000017.1	904335	Staphylococcus epidermidis VCU117	Firmicutes	Bacilli	Bacillales	Staphylococcaceae	-	Staphylococcus
OIFK01000160.1	34439	34467	ACAGTGCATTTTATGCTTTAAGCCGCTTT	ACAGTGCATTTTATGCTTTAAGTCGCTTT	JIBS01000001.1	904354	Staphylococcus lugdunensis VCU150	Firmicutes	Bacilli	Bacillales	Staphylococcaceae	-	Staphylococcus
OIFN01000181.1	21374	21332	CCTTGAAAGTATGATAAAAGACTATGAACGGCGCACGGGTGAA	CCTTGAAAGCATGATTAAAGACTATGAACGGCGCACGGGTGAA	KQ960792.1	29466	Veillonella parvula	Firmicutes	Negativicutes	Veillonellales	Veillonellaceae	-	Veillonella
OIGD01000336.1	37910	37939	ATTCATCCGGTATCTTCCCGACGATCAACA	ATTCATCCGGTATCTTCCCGACGATCAACA	FP929050.1	718255	Roseburia intestinalis XB6B4	Firmicutes	Clostridia	Clostridiales	Lachnospiraceae	-	Roseburia
OIGD01000336.1	39293	39321	CAGTTATTTTTATTAAACCATTTACCACT	CAGTTATTTTTATTAAACCATTTACCACT	FP929050.1	718255	Roseburia intestinalis XB6B4	Firmicutes	Clostridia	Clostridiales	Lachnospiraceae	-	Roseburia
OIGD01000336.1	37976	37948	TTCAAAGTTATGATCGACATGTTGCAGCC	TTCAAAGTTATGATCGACATGTTGCAGCC	FP929050.1	718255	Roseburia intestinalis XB6B4	Firmicutes	Clostridia	Clostridiales	Lachnospiraceae	-	Roseburia
OIGD01000336.1	37431	37460	GCTATGCAGTGCTTTTTATACTCACGGTAT	GCTATGCAGTGCTTTTTATACTCACGGTAT	FP929050.1	718255	Roseburia intestinalis XB6B4	Firmicutes	Clostridia	Clostridiales	Lachnospiraceae	-	Roseburia
OIGD01000336.1	34998	34969	AACACCTCTGCAACAAATTGCAACATTTTT	AACACCTCTGCAACAAATTGCAACATTTTT	GG692714.1	536231	Roseburia intestinalis L1-82	Firmicutes	Clostridia	Clostridiales	Lachnospiraceae	-	Roseburia
OIWM01000672.1	37798	37762	CACAGAGGTGCAAGGACTATCTGTCCCATGCTCTTGA	CACAGAGGTGCAAGGACTATCTGTCCCATGCTCTTGA	ACEP01000097.1	411469	Anaerobutyricum hallii DSM 3353	Firmicutes	Clostridia	Clostridiales	Lachnospiraceae	-	Anaerobutyricum
OIWM01000672.1	26582	26549	GAATACACAGCAATTATTGCAGATGAATTAAAAG	GAATACACAGCAATTATTGCAGACGAATTAAAAG	NZ_LT907978.1	39488	Anaerobutyricum hallii	Firmicutes	Clostridia	Clostridiales	Lachnospiraceae	-	Anaerobutyricum
OIWM01000672.1	26942	26910	ATGGCGGATATTGATGTTGTAAGCCATGTAGAT	ATGGCGGATATTGATGTTGTGAGCCATGTAGAT	NZ_LT907978.1	39488	Anaerobutyricum hallii	Firmicutes	Clostridia	Clostridiales	Lachnospiraceae	-	Anaerobutyricum
OIWM01000672.1	26890	26858	CCATGGCACTTGCAAGGGCATTAGAACAGGCAG	CCATGGCACTTGCAAGGGCATTAGAACAAGCAG	NZ_LT907978.1	39488	Anaerobutyricum hallii	Firmicutes	Clostridia	Clostridiales	Lachnospiraceae	-	Anaerobutyricum
OIWM01000672.1	22753	22719	TGGCGGCTATTCGTACAGCAGAGCAACAAATTCTA	TGGCGGCTATTCGTACAGCAGGGCAACAAATTCTA	NZ_LT907978.1	39488	Anaerobutyricum hallii	Firmicutes	Clostridia	Clostridiales	Lachnospiraceae	-	Anaerobutyricum
OIWQ01000560.1	36911	36945	GCTCATATCGCGGGACGTTGCCTCGTAGCTGAGTC	GCTCATATCGCGGGACGTTGCCTCGTAGCTGAGTC	FP929053.1	657323	Ruminococcus sp. SR1/5	Firmicutes	Clostridia	Clostridiales	Ruminococcaceae	-	Ruminococcus
OIWQ01000560.1	8903	8871	AGCATAGCGGACAGGTTCTTCAATCGCCTTGGA	AGCATAGCGGACAGGTTCTTCAATCGCCTTGGA	LN913005.1	1737424	Blautia massiliensis	Firmicutes	Clostridia	Clostridiales	Lachnospiraceae	-	Blautia
OIWQ01000560.1	40955	40923	GGCGTTCAAAGATCAGACTACGGTTTTATTTGA	GGCGTTCAAAGATCAGACTACGGTTTTATTTGA	LN913005.1	1737424	Blautia massiliensis	Firmicutes	Clostridia	Clostridiales	Lachnospiraceae	-	Blautia
OIWQ01000560.1	30412	30379	AGATGTTGAGCTTCCGGATTTTGAGGCCATCACA	AGATGTTGAGCTTCCGGATTTTGAGGCCATCACA	LN913005.1	1737424	Blautia massiliensis	Firmicutes	Clostridia	Clostridiales	Lachnospiraceae	-	Blautia
OIWQ01000709.1	4480	4448	GGGATTACATTTATGAAGAATTCAAGAAATTTG	GGGATTACATTTATGAAGAATTCAAGAAATTTG	ACII02000003.1	457412	Ruminococcus sp. 5_1_39BFAA	Firmicutes	Clostridia	Clostridiales	Ruminococcaceae	-	Ruminococcus
OIWQ01000709.1	4559	4593	CGGTGTTCAGGTACCGCATATCTTCCGGAATAAAC	CGGTGTTAAGGTACCGCATATCTTCCGGAATAAAC	ACII02000003.1	457412	Ruminococcus sp. 5_1_39BFAA	Firmicutes	Clostridia	Clostridiales	Ruminococcaceae	-	Ruminococcus
OIYS01000127.1	54267	54238	AGCTATTGCTCAAAAAAGAGTAACAGCTCA	AGCTATTACTCAAAAAAGAGTAACAGCTCA	ANEF01000033.1	1105234	Streptococcus agalactiae BSU174	Firmicutes	Bacilli	Lactobacillales	Streptococcaceae	-	Streptococcus
OIZS01000015.1	92491	92513	AAGCTGAAGAAGAAGCTA-AGAA	AAGCTGAAGAAGAAGCTACAGAA	JXDH01000201.1	1396	Bacillus cereus	Firmicutes	Bacilli	Bacillales	Bacillaceae	-	Bacillus
OIZV01000204.1	27637	27608	AGAAATCACATACAAGCTGCTATATGTTGG	AGAAATCACATACAAGTTGCTATATGTTGG	CP002034.1	712961	Lactobacillus salivarius CECT 5713	Firmicutes	Bacilli	Lactobacillales	Lactobacillaceae	-	Lactobacillus
OIZV01000204.1	9606	9577	TAACGTTGTAGCGTTTCTATACCGGCCAGA	TAACGTTGTAGCGTTTCTATATCGGCCAGA	CP002034.1	712961	Lactobacillus salivarius CECT 5713	Firmicutes	Bacilli	Lactobacillales	Lactobacillaceae	-	Lactobacillus
OIZV01000204.1	355	384	GTGTTCCCATAAAGTATCCGATATACGTAT	GTGTTCCCATAAAGTAACCGATATACGTAT	JUQA01000099.1	1624	Lactobacillus salivarius	Firmicutes	Bacilli	Lactobacillales	Lactobacillaceae	-	Lactobacillus
OIZV01000204.1	34172	34201	CCTATAGGGATCAATCGTATATAACAATCC	CCTATAAGGATCAATCGTATATAACAATCC	JUQA01000099.1	1624	Lactobacillus salivarius	Firmicutes	Bacilli	Lactobacillales	Lactobacillaceae	-	Lactobacillus
OJAW01000209.1	33861	33829	GAAGCTGGAAAAGGAATTCATCATCGGTCATCT	GAAGCTGGAAAAGGAATTCATCATCAGTCATCT	LN913005.1	1737424	Blautia massiliensis	Firmicutes	Clostridia	Clostridiales	Lachnospiraceae	-	Blautia
OJAW01000209.1	33444	33478	AGAGTATAGCCGCTAACCCAATACCTTAACAATTA	AGAGTATAGCCGCTAACCCAATACCTTAACAATTA	AUJF01000033.1	1280691	Blautia wexlerae AGR2146	Firmicutes	Clostridia	Clostridiales	Lachnospiraceae	-	Blautia
OJAW01000209.1	33428	33462	ACACCGACTATACACCAGAGTATAGCCGCTAACCC	ACACCGACTATACATCAGAGTATAGCCGCTAACCC	AUJF01000071.1	1280691	Blautia wexlerae AGR2146	Firmicutes	Clostridia	Clostridiales	Lachnospiraceae	-	Blautia
OJMJ01000098.1	17514	17549	GTCCAACTTTTTCGAGGTTTACTAAAATATCTTAAT	GTCCAACTTTTTCGAGGTTTACTAAAATATCTTAAT	FR886642.1	1262787	Clostridium sp. CAG:265	Firmicutes	Clostridia	Clostridiales	Clostridiaceae	-	Clostridium
OJMJ01000098.1	10736	10770	GATCTACCATAATCAGCTAATCCTTGTAATTCTAA	GATCTACCATAATCAGCTAATCCTTGTAATTCTAA	FR886642.1	1262787	Clostridium sp. CAG:265	Firmicutes	Clostridia	Clostridiales	Clostridiaceae	-	Clostridium
OJQZ01000308.1	35773	35804	CTGACAGTTCAGGAGTGGAACAACTTCAAAAC	CTGACAGTTCAGGAGTGGAACGACTTCAAAAC	HF996449.1	1263072	Dialister invisus CAG:218	Firmicutes	Negativicutes	Veillonellales	Veillonellaceae	-	Dialister
OJQZ01000308.1	6867	6898	AGTATATGTTATATACGCAAATTAACGCCGAA	AGTATATGTTATATACGCAAATTAACGCCGAA	HF996449.1	1263072	Dialister invisus CAG:218	Firmicutes	Negativicutes	Veillonellales	Veillonellaceae	-	Dialister
OJQZ01000308.1	32026	32057	ATGCCGGAAACGACTTTTCCGTGTGCGAAAGT	ATGCCGGAAACGACTTTTCCGTGTGCGAAAGT	GG698602.1	592028	Dialister invisus DSM 15470	Firmicutes	Negativicutes	Veillonellales	Veillonellaceae	-	Dialister
OJQZ01000308.1	11241	11210	ATGAAATTACCGATAATGCGTATATGTATATC	ATGAAATTACCGATAATGCGTATATGTATATC	GG698602.1	592028	Dialister invisus DSM 15470	Firmicutes	Negativicutes	Veillonellales	Veillonellaceae	-	Dialister
OJQZ01000308.1	10030	10062	GATATTCCCAGCGAAGTGGAACTTTTCAATGTA	GATATTCCCAGCGAGGTGGAACTTTTCAATGTA	HF996449.1	1263072	Dialister invisus CAG:218	Firmicutes	Negativicutes	Veillonellales	Veillonellaceae	-	Dialister
OJQZ01000308.1	42773	42804	AACCAGAGATACATGTTTTTTCTCTATGAGTT	AACCAGAGATACATGTTTTTTCTCTATGAGTT	HF996449.1	1263072	Dialister invisus CAG:218	Firmicutes	Negativicutes	Veillonellales	Veillonellaceae	-	Dialister
OJRL01000282.1	22939	22907	AGGTTGACCTTCCAGAAGCGGTCGGCGTAGGGG	AGGTTGACCTTCCAGAAGCGGTCGGCGTAGGGG	CP002547.1	645991	Syntrophobotulus glycolicus DSM 8271	Firmicutes	Clostridia	Clostridiales	Peptococcaceae	-	Syntrophobotulus
OJRL01000282.1	29529	29562	TTCGGCTGGCGAACGGTCCTGAACGAGTACCGGA	TTCGGCTGGCGAACGGTCCTGAACGAATACCGGA	CP002547.1	645991	Syntrophobotulus glycolicus DSM 8271	Firmicutes	Clostridia	Clostridiales	Peptococcaceae	-	Syntrophobotulus
OJRL01000282.1	22939	22907	AGGTTGACCTTCCAGAAGCGGTCGGCGTAGGGG	AGGTTGACCTTCCAGAAGCGGTCGGCGTAGGGG	NC_015172.1	645991	Syntrophobotulus glycolicus DSM 8271	Firmicutes	Clostridia	Clostridiales	Peptococcaceae	-	Syntrophobotulus
OJRL01000282.1	29529	29562	TTCGGCTGGCGAACGGTCCTGAACGAGTACCGGA	TTCGGCTGGCGAACGGTCCTGAACGAATACCGGA	NC_015172.1	645991	Syntrophobotulus glycolicus DSM 8271	Firmicutes	Clostridia	Clostridiales	Peptococcaceae	-	Syntrophobotulus
OJUJ01000095.1	13444	13415	TTCTACAACTGCCGTTCTATCGCTTTTTTC	TTCTACAACTGCGGTTCTATCGCTTTTTTC	ADFU01000012.1	686660	Veillonella parvula ATCC 17745	Firmicutes	Negativicutes	Veillonellales	Veillonellaceae	-	Veillonella
OKAT01000074.1	18578	18549	CGCCCCTCTAAAGATAATTCGATTCCCTCT	CGCCCCTCTAAAGATAATCCGATTCCCTCT	CP009470.1	1295	Staphylococcus schleiferi	Firmicutes	Bacilli	Bacillales	Staphylococcaceae	-	Staphylococcus
OKAT01000074.1	33802	33768	TAGTAATAATTGTCATTTGCATACGTTACATCGAT	TAGTAATAATTGTCATTTGCATATGTTACATCGAT	AHLA01000017.1	904335	Staphylococcus epidermidis VCU117	Firmicutes	Bacilli	Bacillales	Staphylococcaceae	-	Staphylococcus
OKAT01000074.1	18578	18549	CGCCCCTCTAAAGATAATTCGATTCCCTCT	CGCCCCTCTAAAGATAATCCGATTCCCTCT	NZ_CP009470.1	1295	Staphylococcus schleiferi	Firmicutes	Bacilli	Bacillales	Staphylococcaceae	-	Staphylococcus
OKAU01000010.1	25646	25618	TATTCAAAATAAAAAGCCGACCTAAAAAG	TATTCAAAATAAAAAGCCGACCTAAAAAG	JVLC01000045.1	1290	Staphylococcus hominis	Firmicutes	Bacilli	Bacillales	Staphylococcaceae	-	Staphylococcus
OKHM01000183.1	14783	14812	CCACTTCGTCGTGGATATGGGCTACAATTT	CCACTTCGTCGTGGATGTGGGCTACAATTT	AZMJ01000541.1	1403949	Veillonella dispar DORA_11	Firmicutes	Negativicutes	Veillonellales	Veillonellaceae	-	Veillonella
OKSR01000199.1	12086	12054	GCCGAAAGCTTCACGTTCTCGTCCATGGCCGCG	GCCGAAAGCTTCACGTTCTCGTCCATGGCCGCG	NZ_CP023819.1	853	Faecalibacterium prausnitzii	Firmicutes	Clostridia	Clostridiales	Ruminococcaceae	-	Faecalibacterium
OKTA01000329.1	21491	21459	CCAGAATATCGGTGATCGTGGTTGCTTCTTCCA	CCAGAATACCGGTGATCGTGGTTGCTTCTTCCA	CP003040.1	585394	Roseburia hominis A2-183	Firmicutes	Clostridia	Clostridiales	Lachnospiraceae	-	Roseburia
OKTA01000329.1	28251	28216	GGTTTGAAGCATTTGTAAAGTAGATCCCTGTTTGCC	GGTTTGAAGCATTTGTAAAGTAGATCCCTGTTTGCC	FP929042.1	657318	[Eubacterium] rectale DSM 17629	Firmicutes	Clostridia	Clostridiales	Lachnospiraceae	-	-
OKTA01000329.1	21491	21459	CCAGAATATCGGTGATCGTGGTTGCTTCTTCCA	CCAGAATACCGGTGATCGTGGTTGCTTCTTCCA	NC_015977.1	585394	Roseburia hominis A2-183	Firmicutes	Clostridia	Clostridiales	Lachnospiraceae	-	Roseburia
OKVD01000182.1	23333	23362	ACAATCATAGGGTCTTCAACCATCATGCTG	ACAATCATAGGATCTTCAACCATCATGCTG	ADFU01000012.1	686660	Veillonella parvula ATCC 17745	Firmicutes	Negativicutes	Veillonellales	Veillonellaceae	-	Veillonella
OKVD01000182.1	29507	29478	GATGAAAGGGGAGATACATTCCGCAATAGG	GATGAAAGGGGAGATGCATTCCGCAATAGG	ADFU01000012.1	686660	Veillonella parvula ATCC 17745	Firmicutes	Negativicutes	Veillonellales	Veillonellaceae	-	Veillonella
OKVD01000182.1	4921	4882	AAAAACTAATTGATGCGTGAAGCTGGCTCAACTCCGATAA	AAAAACTAATTGATGCGTGGAGTTGGCTCAACTCCGATAA	CP001820.1	479436	Veillonella parvula DSM 2008	Firmicutes	Negativicutes	Veillonellales	Veillonellaceae	-	Veillonella
OKVD01000182.1	4921	4882	AAAAACTAATTGATGCGTGAAGCTGGCTCAACTCCGATAA	AAAAACTAATTGATGCGTGGAGTTGGCTCAACTCCGATAA	NC_013520.1	479436	Veillonella parvula DSM 2008	Firmicutes	Negativicutes	Veillonellales	Veillonellaceae	-	Veillonella
OKVD01000182.1	4922	4882	AAAAAACTAATTGATGCGTGGAGCTGGCTCAACTCCGATAA	AAAAAACTAATTGATGCGTGGAGTTGGCTCAACTCCGATAA	NZ_CP019721.1	29466	Veillonella parvula	Firmicutes	Negativicutes	Veillonellales	Veillonellaceae	-	Veillonella
OKVD01000182.1	17354	17325	TAACACATGTTCAACAAAATCAACTAATAA	TAACACATGTTCAACAAAATCAACTAATAA	NZ_LT906470.1	248315	Veillonella rodentium	Firmicutes	Negativicutes	Veillonellales	Veillonellaceae	-	Veillonella
OKVD01000182.1	14611	14582	TATTGCTTTGGGGCGTTATTGGGTTGAATA	TATTGCTTTGGGGCGTTATTGGGTTGAATA	NZ_LT906470.1	248315	Veillonella rodentium	Firmicutes	Negativicutes	Veillonellales	Veillonellaceae	-	Veillonella
OKWQ01000164.1	12800	12829	ATTTAGCTGTAATAATTGAAAGCATCCATT	ATTTAGCTGTAATAATTGAAAGCATCTATT	KB944632.1	1169289	Enterococcus faecalis EnGen0363	Firmicutes	Bacilli	Lactobacillales	Enterococcaceae	-	Enterococcus
OKWQ01000244.1	14866	14899	TTCTTGTTCTTCTTCTTTTTCTTGTCCACTTATC	TTCTTGTTCTTCTTCTTGTTCTTGTCCACTTATC	AWXX01000017.1	1401260	Sediminibacillus halophilus NSP9.3	Firmicutes	Bacilli	Bacillales	Bacillaceae	-	Sediminibacillus
OKWT01000116.1	12444	12473	CTGCCGCAAATTTATTTTGTTCTAAAACCT	CTTCCGCAAATTTATTTTGTTCTAAAACCT	FR873482.1	347253	Streptococcus salivarius JIM8777	Firmicutes	Bacilli	Lactobacillales	Streptococcaceae	-	Streptococcus
OKWT01000116.1	9599	9570	TGTATGTGTCTTTGTATCGCTCAAAATATT	TGTAAGTGTCTTTGTATCGCTCAAAATATT	ALIF01000006.1	1200793	Streptococcus salivarius K12	Firmicutes	Bacilli	Lactobacillales	Streptococcaceae	-	Streptococcus
OKWT01000116.1	31730	31759	CCATATCAATCATGGTTTGATTCTTCTTCT	CCATATCAATCATGGTTTGATTCTTCTTCT	AJFW01000036.1	1157946	Streptococcus salivarius PS4	Firmicutes	Bacilli	Lactobacillales	Streptococcaceae	-	Streptococcus
OKWT01000116.1	39536	39504	CTAACAATCTTGACGGATGATAATTATTATTCT	CTAACAATCTTGACGGATGATAATTATTATTCT	JYOY01000017.1	1304	Streptococcus salivarius	Firmicutes	Bacilli	Lactobacillales	Streptococcaceae	-	Streptococcus
OKWT01000116.1	12444	12473	CTGCCGCAAATTTATTTTGTTCTAAAACCT	CTTCCGCAAATTTATTTTGTTCTAAAACCT	NC_017595.1	347253	Streptococcus salivarius JIM8777	Firmicutes	Bacilli	Lactobacillales	Streptococcaceae	-	Streptococcus
OKWT01000116.1	5925	5953	GTTGGCCTTTTTTATTCCCTAACCGCACT	GTTGGCCTTCTTTATTCCCTAACCGCACT	NZ_CP020438.1	1335	Streptococcus equinus	Firmicutes	Bacilli	Lactobacillales	Streptococcaceae	-	Streptococcus
OKWT01000116.1	27375	27403	TTTGCACGCCAGCAACTTCACCGAATGTG	TTTGCACGCCAGCAACTTCACCAAATGTG	NZ_CP020438.1	1335	Streptococcus equinus	Firmicutes	Bacilli	Lactobacillales	Streptococcaceae	-	Streptococcus
OKWT01000116.1	38429	38458	GAAATAAACTGCCCAAACATTTTTATTTTC	GAAATAAACCGCCCAAACATTTTTATTTTC	NZ_LR134275.1	1343	Streptococcus vestibularis	Firmicutes	Bacilli	Lactobacillales	Streptococcaceae	-	Streptococcus
OKWY01000075.1	5801	5765	CTTCGCAATCTGACCTACTGTCACTAAACTTTTGTTG	CTTTGCAATCTGACCTACTGTCACTAAACTTTTGTTG	LISV01000019.1	1281	Staphylococcus carnosus	Firmicutes	Bacilli	Bacillales	Staphylococcaceae	-	Staphylococcus
OKWY01000075.1	30970	30998	GCTTGAACCATTTGTAGAAAAGAAAACTT	GCTTGAACCATTTGTAGAAAAGAAAACTT	NZ_CP023497.1	1286	Staphylococcus simulans	Firmicutes	Bacilli	Bacillales	Staphylococcaceae	-	Staphylococcus
OLGD01001135.1	37010	36977	AAGATTTACCACGTGCCACCATTTCTAATATTTC	AAGATTTACCACGTGCCACCATTTCTAATATTTC	JYFK01000032.1	649756	Anaerostipes hadrus	Firmicutes	Clostridia	Clostridiales	Lachnospiraceae	-	Anaerostipes
OLGD01001135.1	9459	9496	CAAAAAGCACAAATAAATACACGGTATACACAGTAAAT	CAAAAAGCACAAATAAATACACGATATACACAGTAAAT	NZ_CP012098.1	649756	Anaerostipes hadrus	Firmicutes	Clostridia	Clostridiales	Lachnospiraceae	-	Anaerostipes
OLGE01000615.1	1787	1758	AATACTGGGAGCGGGTGCGACAATCGGAGT	AATACTGGGAGCGGGGGCGACAATCGGAGT	GG770216.1	450749	Veillonella sp. 6_1_27	Firmicutes	Negativicutes	Veillonellales	Veillonellaceae	-	Veillonella
OLGE01000615.1	35198	35227	CATCTTCGCCCATCCATTCACGGAATTCCT	CATCTTCGCCCATCCATTCACGGAATTCCT	GG770216.1	450749	Veillonella sp. 6_1_27	Firmicutes	Negativicutes	Veillonellales	Veillonellaceae	-	Veillonella
OLGE01000615.1	36484	36513	CGCCATATCCTTTTTGTAACCATACATGGA	CGCCATATCCTTTTTGTAACCATACATTGA	AZMJ01000541.1	1403949	Veillonella dispar DORA_11	Firmicutes	Negativicutes	Veillonellales	Veillonellaceae	-	Veillonella
OLGE01000615.1	36734	36705	ATCTATAGCTTGCAAACCATGATGAGTGCT	ATCTATAGCTTGCAAACCATGATGAGTGCT	AZMJ01000541.1	1403949	Veillonella dispar DORA_11	Firmicutes	Negativicutes	Veillonellales	Veillonellaceae	-	Veillonella
OLGE01000615.1	29004	29034	TGTGTACCTACAATAATAGGTATCGGTAATA	TGTGTACCTACAATAATAGGTATCGGTAATA	ADFU01000012.1	686660	Veillonella parvula ATCC 17745	Firmicutes	Negativicutes	Veillonellales	Veillonellaceae	-	Veillonella
OLGE01000615.1	14810	14770	AAAAAACTAATTGATGCGTGGAGCTGGCTCAACTCCGATAA	AAAAAACTAATTGATGCGTGGAGTTGGCTCAACTCCGACAA	NZ_CP019721.1	29466	Veillonella parvula	Firmicutes	Negativicutes	Veillonellales	Veillonellaceae	-	Veillonella
OLGE01000615.1	31371	31329	TAGCACGATTCAAGATGTTTAATGTCATGTTGAATGGTAACGT	TAGCACGATTCAAGATGTTTAATGTCATGTTGAATGGCAATGT	NZ_CP019721.1	29466	Veillonella parvula	Firmicutes	Negativicutes	Veillonellales	Veillonellaceae	-	Veillonella
OLGE01000615.1	27774	27745	TAACACATGTTCAACAAAATCAACTAATAA	TAACACATGTTCAACAAAATCAACTAATAA	NZ_LT906470.1	248315	Veillonella rodentium	Firmicutes	Negativicutes	Veillonellales	Veillonellaceae	-	Veillonella
OLGE01000615.1	19689	19718	GAACCAACGACCATATGGCGTTTCGGAAGA	GAACCAACGGCCATATGGCGTTTCGGAAGA	NZ_LT906470.1	248315	Veillonella rodentium	Firmicutes	Negativicutes	Veillonellales	Veillonellaceae	-	Veillonella
OLGF01000749.1	17209	17244	CAAGGAACACGTAAATTATAAACGCTGCATTGATCA	CAAGGAACACGTAAATTATAAACGCTGCATTGATCA	GL622408.1	658089	Lachnospiraceae bacterium 5_1_63FAA	Firmicutes	Clostridia	Clostridiales	Lachnospiraceae	-	-
[truncated: 826 more rows]
