# Supplementary material for: Thousands of previously unknown phages discovered in whole-community human gut metagenomes
Source: Microbiome. 2021 Mar 29;9:78. doi: 10.1186/s40168-021-01017-w (PMC8008677; doi:10.1186/s40168-021-01017-w)
Supplement: Supplementary file 6 — Additional file 5. Candidate anti-CRISPR (Acr) proteins encoded on each phage genome. Proteins predicted to be an Acr with high confidence (score > 0.9) and meeting all other heuristic criteria are listed along with their inferred host. For the Bifidobacteria phages (see the main text), the nucleotide coordinates of closely related prophages integrated in their host genome are provided in columns 6-8. [file 40168_2021_1017_MOESM6_ESM.csv]

contig	protein	Acr_cluster	score	CRISPR_host	Prophage_host	Prophage_start	Prophage_end
OBAI01000591.1	OBAI01000591.1_30	cluster_31142	0.9205
OCHN01001094.1	OCHN01001094.1_36	cluster_73704	0.903
OGTL01000081.1	OGTL01000081.1_17	cluster_10260	0.924666667	NZ_CP015409.2
OGXS01000381.1	OGXS01000381.1_10	cluster_59330	0.981
OGYL01000096.1	OGYL01000096.1_75	cluster_77446	0.909
OHLL01000177.1	OHLL01000177.1_40	cluster_15869	0.9275	KE992354.1
OHQO01000228.1	OHQO01000228.1_18	cluster_32587	0.905
OIXA01000944.1	OIXA01000944.1_33	cluster_31142	0.9205
OIYG01000267.1	OIYG01000267.1_74	cluster_15869	0.9275
OIYG01000441.1	OIYG01000441.1_27	cluster_30303	0.9085
OIZO01000225.1	OIZO01000225.1_57	cluster_60593	0.923
OIZT01000179.1	OIZT01000179.1_76	cluster_61830	0.909	KE557322.1
OJPP01000070.1	OJPP01000070.1_24	cluster_66982	0.912	CP010453.1
OKSD01000268.1	OKSD01000268.1_6	cluster_58828	0.988
OLHG01000324.1	OLHG01000324.1_25	cluster_63075	0.905
OLQE01000085.1	OLQE01000085.1_81	cluster_59737	0.926	KE557322.1
OLNW01000127.1	OLNW01000127.1_50	cluster_63726	0.982
OLNV01000217.1	OLNV01000217.1_2	cluster_58647	0.925	ACII02000003.1
OQVT01000025.1	OQVT01000025.1_68	cluster_20061	0.946666667
OLOB01000460.1	OLOB01000460.1_1	cluster_62754	0.973
PPYE01584659.1	PPYE01584659.1_94	cluster_55493	0.988
OIWU01000759.1	OIWU01000759.1_35	cluster_64509	0.917
OIWU01000759.1	OIWU01000759.1_34	cluster_66470	0.911
OLGM01000006.1	OLGM01000006.1_122	cluster_29268	0.986
OLNS01000186.1	OLNS01000186.1_34	cluster_61842	0.914	CP026548.1
OLAT01000029.1	OLAT01000029.1_19	cluster_15535	0.91575	NZ_CP025096.1
QWBY01000222.1	QWBY01000222.1_6	cluster_15535	0.91575	NZ_CP025096.1
OIWT01001232.1	OIWT01001232.1_20	cluster_63604	0.962
OHMN01000259.1	OHMN01000259.1_23	cluster_69665	0.932
OAWF01000598.1	OAWF01000598.1_20	cluster_8343	0.954571429	CP002743.1	NZ_SPGA01000002.1	160479	144585
OAWF01000598.1	OAWF01000598.1_21	cluster_8461	0.977285714	CP002743.1	NZ_SPGA01000002.1	160479	144585
OLNQ01002138.1	OLNQ01002138.1_25	cluster_8343	0.954571429	CP002743.1	NZ_SHSM01000005.1	228525	244390
OLNQ01002138.1	OLNQ01002138.1_26	cluster_8461	0.977285714	CP002743.1	NZ_SHSM01000005.1	228525	244390
OMCM01000847.1	OMCM01000847.1_21	cluster_8343	0.954571429	CP014241.1	NZ_RJJN01000004.1	104929	88515
OMCM01000847.1	OMCM01000847.1_22	cluster_8461	0.977285714	CP014241.1	NZ_RJJN01000004.1	104929	88515
OMGH01001222.1	OMGH01001222.1_24	cluster_63163	0.976	AP009256.1	NZ_QRMG01000005.1	110355	125947
OMGH01001222.1	OMGH01001222.1_23	cluster_65436	0.959	AP009256.1
OBJJ01000032.1	OBJJ01000032.1_50	cluster_12693	0.9688
PPYF01102564.1	PPYF01102564.1_44	cluster_69908	0.921	CR626927.1
OGYG01000253.1	OGYG01000253.1_22	cluster_58742	0.963	CP000140.1
OJPO01000121.1	OJPO01000121.1_69	cluster_64074	0.968	AGDG01000039.1
OJPO01000121.1	OJPO01000121.1_67	cluster_64077	0.979	AGDG01000039.1
OJPO01000121.1	OJPO01000121.1_68	cluster_67246	0.929	AGDG01000039.1
OIWL01000619.1	OIWL01000619.1_20	cluster_30315	0.904
OIZX01000223.1	OIZX01000223.1_46	cluster_30303	0.9085
OIYS01000190.1	OIYS01000190.1_22	cluster_62572	0.958
OIYS01000190.1	OIYS01000190.1_23	cluster_64476	0.953
OHNK01000727.1	OHNK01000727.1_9	cluster_53003	0.91
OIXQ01000115.1	OIXQ01000115.1_7	cluster_67564	0.955
OIXQ01000115.1	OIXQ01000115.1_5	cluster_68282	0.924
